# Supplementary material for: Transcriptome analysis of aerotolerant and aerosensitive Campylobacter jejuni strains in aerobic conditions
Source: Front Microbiol. 2025 Jul 30;16:1621314. doi: 10.3389/fmicb.2025.1621314 (PMC12343642; doi:10.3389/fmicb.2025.1621314)
Supplement: Supplementary file 1 [file Data_Sheet_1.xlsx]

## Sheet: Title Page
Supplementary Information
Transcriptome analysis of aerotolerant and aerosensitive Campylobacter jejuni strains in aerobic conditions
Elise Delaporte1#, Anand B. Karki1,2#, and Mohamed K. Fakhr1*
1Department of Biological Science, The University of Tulsa, Tulsa, 74104, Oklahoma, United States of America.
2Department of Biological Sciences, Sam Houston State University, Huntsville, 77341, Texas, United States of America.
# These authors have contributed equally to this work
*Correspondence: Dr. Mohamed K. Fakhr, mohamed-fakhr@utulsa.edu

## Sheet: Table S1
Table S1: Total reads and mapping percentage by sample
Organism	Sample	Total reads after trimming	Total # reads which map to genome	Mapped %
C. jejuni T1-21	T1-21 0h	14076510	13357037	94.89
	T1-21 0.5h	12202637	11709927	95.97
	T1-21 6h	16249129	15180752	93.42
	T1-21 12h	19332316	18707924	96.77
	T1-21 24h	8872847	8165662	92.03
C. jejuni WP2202	WP2202 0h	25612028	24605830	96.07
	WP2202 0.5h	23346852	22554667	96.61
	WP2202 6h	9101518	8800311	96.7
	WP2202 12h	16269786	15853690	97.44
	WP2202 24h	10136344	9510443	93.83

## Sheet: Table S2
Table S2 List of primers used in RT-qPCR
Primers	Strain(s)	Forward Sequence	Reverse Sequence
16s (endogenous control)	Both	TGCTAGAAGTGGATTAGTGG	GTATTAGCAGTCGTTTCCAA
ASB61_RS06375	T1-21	GCACAATTTCCAAATGCTACCG	TCAAGTCGATAAGATCAGGGGT
btuB2	T1-21	ACGCATAGAAATCATACCTGGG	ATATTAATCACGCCACCTCTAGTAC
cirA	T1-21	CATGGCAAGGTCGAATATAAAGG	CGCGGTTTTATCTTGTGCTTC
clpB (T1-21)	T1-21	TCGCCTCAAGTGCCATTATG	ATAAGCTTCATCTTTTCCAAGTGG
clpB (WP2202)	WP2202	TCGCTTTGATATGAGTGAATTTATGG	CTTCAGTAAGCTCTCCACCTTC
dnaK	WP2202	ACGATGCACAAAGAAAAGCG	CCCCACCTAGATCATAAACCAC
groL	WP2202	GATGGCGTAAGTGTTGCTAAAG	CATGAGCTAAAACCGTTGCAG
groS	WP2202	GAAACTAAAACAACAGCCTCAGG	CTGTTCCACCGTATTTAGCAAAC
hmuU	Both	ATAGTCGCTTGGCTTATGGG	TTTCTAGCTTCATCATCTCCGC

## Sheet: Table S3
Table S3: Fold changes and FDR p-values for differentially expressed genes in the C. jejuni T1-21 chromosome at all timepoints (0.5h, 6h, 12h, 24h).
Fold changes with FDR p-values < 0.05 are highlighted. Green highlighting indicates upregulation and orange highlighting indicates downregulation
#N/A values in the FDR p-value column indicate genes which were filtered out due to low expression to reduce the rate of false positives and improve statistical power
				0.5 hours		6 hours		12 hours		24 hours
Gene Name	Chromosome	Region	COG	Fold change 0.5h	FDR p-value 0.5h	Fold change 6h	FDR p-value 6h	Fold change 12h	FDR p-value 12h	Fold change 24h	FDR p-value 24h
aas	NZ_CP013116.1	complement(832974..836486)	I	1.16607	#N/A	1.20555	0.565503	-2.81729	0.0721242	1.497	0.0499934
aat	NZ_CP013116.1	1002167..1002814	O	-1.0418	#N/A	1.34775	0.706127	-24.8628	0.487773	-3.27495	0.117563
accA	NZ_CP013116.1	368588..369526	I	1.15876	0.684674	1.1435	0.502091	-1.09759	0.70764	2.07444	2.63836e-10
accB	NZ_CP013116.1	complement(1118179..1118634)	I	1.23154	0.66171	1.22785	0.395081	1.5603	0.0729081	7.21454	4.57245e-50
accC	NZ_CP013116.1	complement(1116846..1118177)	I	1.11829	0.783567	1.1191	0.565503	1.4468	0.0294604	7.99764	2.13469e-90
accD	NZ_CP013116.1	complement(86429..87271)	I	-1.31764	#N/A	-1.29722	0.374858	1.48116	0.206138	1.10351	0.664992
ackA	NZ_CP013116.1	601858..603048	F	-1.13999	0.783567	1.35	0.0648879	3.018	4.859e-15	2.5586	2.79325e-15
acnB	NZ_CP013116.1	complement(740620..743166)	C	1.05748	0.903726	1.52418	5.1034e-05	14.4513	3.21852e-197	2.41736	5.66849e-22
acpP	NZ_CP013116.1	367112..367345	IQ	-1.13506	0.808907	1.16725	0.460224	1.04203	0.869405	-1.38582	0.0309705
acpS	NZ_CP013116.1	1239175..1239522	I	-1.2488	#N/A	-2.13672	0.196943	-4.09861	0.290323	-1.08622	0.87051
acrE	NZ_CP013116.1	complement(292207..293310)	-	-1.45617	0.257143	1.47329	0.0256101	2.30734	2.64962e-06	-3.82297	9.11148e-11
acsA	NZ_CP013116.1	complement(1357166..1359139)	F	1.431	0.121694	-1.13011	0.59165	8.60415	1.86303e-69	3.66249	3.40083e-28
adhC2	NZ_CP013116.1	complement(1366845..1367921)	-	-1.04209	0.936519	1.15181	0.410726	-1.59769	0.0140921	-2.01865	1.22839e-08
adk	NZ_CP013116.1	complement(556525..557103)	F	1.10272	0.860928	1.18931	0.324585	1.79789	0.000120608	-1.72999	6.2479e-05
aer_1	NZ_CP013116.1	complement(1026255..1026752)	-	-1.04204	#N/A	-2.26924	0.0198159	-1.00382	0.992093	-1.12462	0.707057
aer_2	NZ_CP013116.1	complement(1028269..1028763)	-	-2.51047	#N/A	-1.79335	0.468019	1.49198	0.633693	-3.99404	0.0574945
aguA	NZ_CP013116.1	complement(847721..848698)	E	-1.90722	#N/A	1.216	0.597034	-150.425	0.25865	-4.80775	7.10957e-06
ahpC	NZ_CP013116.1	258870..259466	O	1.20924	0.304879	1.66402	1.66726e-07	11.4166	2.72927e-170	2.10883	1.23666e-16
alaC	NZ_CP013116.1	complement(110257..111459)	-	1.45536	#N/A	-1.12174	0.706127	-1.52574	0.290494	1.08831	0.69508
alaS	NZ_CP013116.1	426950..429478	J	1.06091	0.903726	1.01206	0.956595	1.50204	0.00219667	4.20879	1.8281e-51
aldA	NZ_CP013116.1	412772..414211	C	1.57344	0.532695	1.19382	0.737402	23.2437	2.95953e-35	15.4718	1.84742e-29
algC	NZ_CP013116.1	complement(1237146..1238516)	-	-1.19679	0.700761	1.32883	0.129135	-1.40768	0.266842	2.10012	2.62821e-08
alsT	NZ_CP013116.1	complement(800834..802300)	-	1.03059	0.953651	1.52023	0.00168469	2.60974	7.75715e-13	-1.01017	0.950457
ansZ	NZ_CP013116.1	1564859..1565854	-	1.35355	#N/A	1.09542	0.847046	1.79264	0.152163	8.7096	5.16598e-27
apaH	NZ_CP013116.1	complement(137273..138457)	-	-1.63791	#N/A	-2.26719	0.0858989	-2.08502	0.381798	-2.27775	0.040579
apbC	NZ_CP013116.1	complement(1420237..1421343)	-	-1.17226	0.7045	1.26288	0.19102	1.37321	0.128805	-1.64775	0.000861538
appA	NZ_CP013116.1	complement(1399691..1401226)	-	-1.01538	#N/A	-1.24859	0.632474	-3.04334	0.147983	-1.28343	0.440967
apt	NZ_CP013116.1	819634..820182	F	1.16429	#N/A	1.55396	0.330808	1.55298	0.460003	1.11879	0.791043
araJ	NZ_CP013116.1	1078234..1079433	-	1.07825	#N/A	2.45151	0.134402	1.54428	0.656057	-2.9154	0.170928
argB	NZ_CP013116.1	167184..168023	F	1.00315	#N/A	1.26628	0.592985	-2.64404	0.222255	-1.35225	0.376732
argC	NZ_CP013116.1	165690..166718	E	1.07596	#N/A	-1.48802	0.0778899	-4.99904	0.00191217	-1.20945	0.324014
argD	NZ_CP013116.1	168033..169214	E	1.24038	#N/A	-1.8576	0.0500728	-13.152	0.0253291	-1.07608	0.807748
argF	NZ_CP013116.1	complement(884842..885762)	E	1.02813	0.953651	1.26388	0.117522	-1.42272	0.0811587	1.41175	0.00286312
argG	NZ_CP013116.1	complement(579836..581056)	E	1.2123	0.451598	-1.04528	0.838732	2.84194	4.20395e-17	-1.20404	0.16342
argH	NZ_CP013116.1	complement(823367..824749)	E	1.09657	0.903726	1.39698	0.0987684	-1.22998	0.557353	2.74374	1.30985e-12
argR	NZ_CP013116.1	complement(802874..803860)	-	-1.22854	#N/A	-1.5899	0.209459	-5.44369	0.0508458	-12.6345	5.0015e-06
aroA	NZ_CP013116.1	complement(793407..794693)	E	-1.1164	0.903726	1.09802	0.750872	-1.00672	0.982466	2.74768	1.75236e-11
aroB	NZ_CP013116.1	complement(898647..899702)	E	1.29012	0.532695	1.11838	0.706116	-1.93846	0.108803	2.15466	1.20869e-06
aroC	NZ_CP013116.1	complement(1446376..1447464)	E	1.15531	#N/A	-1.27874	0.423812	-1.16296	0.713359	3.22548	3.58752e-13
aroE	NZ_CP013116.1	326341..327129	E	-1.29986	#N/A	1.15577	0.681097	-3.54454	0.0237293	-3.62937	5.32663e-06
aroH	NZ_CP013116.1	628283..629623	-	1.04493	0.93384	2.23018	1.23678e-18	3.02974	2.05061e-32	4.91689	3.34663e-75
aroK	NZ_CP013116.1	309306..309803	F	-1.83249	#N/A	-1.73488	0.565503	1.04458	0.967207	-1.01484	0.981655
aroQ	NZ_CP013116.1	complement(37456..37935)	E	-1.08192	0.903726	-1.73482	0.000644113	-1.33708	0.277943	1.38912	0.0147842
arsB	NZ_CP013116.1	complement(1023021..1024307)	P	1.19565	#N/A	-1.56084	0.691107	-16.674	0.548105	1.87645	0.293303
artQ	NZ_CP013116.1	799342..800085	-	-2.38104	#N/A	1.19222	0.868088	3.47152	0.0729081	2.46733	0.079681
asd	NZ_CP013116.1	complement(913817..914848)	E	1.30801	#N/A	1.02516	0.947386	1.96686	0.0107788	1.31584	0.182746
aspA	NZ_CP013116.1	54275..55681	E	1.03474	0.936519	-1.00892	0.963557	-1.99583	9.55828e-08	-11.1824	2.65315e-77
aspS	NZ_CP013116.1	complement(557100..558851)	J	-1.04015	0.936519	1.10059	0.64204	2.90302	6.8524e-17	2.24778	2.78296e-13
assT	NZ_CP013116.1	771618..771983	-	-1.3827	#N/A	1.51396	0.601331	-1.83526	0.675104	-2.22189	0.269658
atoC	NZ_CP013116.1	complement(914848..916149)	-	1.22447	#N/A	-1.16593	0.698834	2.24407	0.00584969	5.84542	9.12427e-23
atpA	NZ_CP013116.1	69690..71195	C	-1.18819	0.464367	1.16176	0.324585	-1.52877	0.0108923	-3.18898	8.58625e-22
atpB	NZ_CP013116.1	complement(1042424..1043104)	C	-1.49498	0.464367	-1.8853	0.028828	1.52304	0.231357	7.6154	1.09359e-34
atpC	NZ_CP013116.1	73515..73904	C	1.09307	#N/A	1.22187	0.468019	-6.31759	0.00585694	-4.51038	4.25745e-08
atpD_1	NZ_CP013116.1	69155..69676	-	14.2391	#N/A	15.0395	0.63208	3.37402	0.842633	1.62965	#N/A
atpD_2	NZ_CP013116.1	72114..73511	-	1.02966	0.93945	1.25803	0.0692562	-3.55395	9.351e-13	-3.13449	8.93511e-25
atpF	NZ_CP013116.1	68640..69152	C	-2.07118	#N/A	-1.244	0.737402	1.81026	0.316121	-2.26641	0.0892722
atpG_1	NZ_CP013116.1	68204..68629	-	-1.29546	#N/A	1.32925	0.540554	1.02209	0.967207	1.1799	0.641658
atpG_2	NZ_CP013116.1	71204..72088	-	-1.01841	#N/A	1.1844	0.468019	-3.50523	0.00150521	-8.64476	8.46841e-15
atpH	NZ_CP013116.1	831399..831737	C	-1.47353	0.0274835	-2.14792	5.77226e-11	-1.97999	6.82494e-05	-3.27848	2.12531e-22
bacC	NZ_CP013116.1	409631..410419	-	-1.12792	#N/A	1.16847	0.833758	9.30096	1.91956e-09	2.99362	0.00286299
bamA	NZ_CP013116.1	complement(88003..90222)	M	-1.12697	0.731926	1.03723	0.86832	-1.23284	0.299365	2.20936	2.37359e-14
bamD	NZ_CP013116.1	complement(968427..969074)	M	-1.44603	#N/A	1.06425	0.890734	1.05851	0.907041	-1.97649	0.01947
bcp	NZ_CP013116.1	205463..205918	O	1.05158	#N/A	1.43107	0.425276	-3.08244	0.243067	-1.41838	0.356946
bcr	NZ_CP013116.1	complement(11004..12206)	-	-1.15769	#N/A	-1.46066	0.121078	-2.20395	0.0564993	1.42781	0.0407446
bdlA	NZ_CP013116.1	complement(1002836..1004125)	-	1.15867	0.600294	1.0681	0.730192	3.8694	1.69951e-35	1.8078	1.51706e-08
bepE	NZ_CP013116.1	complement(289085..292207)	-	-1.30436	0.247349	1.33083	0.0351723	1.65342	0.000326789	-1.84717	6.4684e-07
bioA	NZ_CP013116.1	235937..237220	H	1.10035	#N/A	1.38517	0.423812	1.07988	0.889368	1.55773	0.115088
bioB	NZ_CP013116.1	complement(1493021..1493857)	H	-1.24652	#N/A	-1.26075	0.459575	-1.14661	0.745327	1.47603	0.0410825
bioD	NZ_CP013116.1	complement(237207..237812)	H	-1.27055	#N/A	-1.03282	0.974546	-1.31151	0.815615	-1.55979	0.446649
bioF	NZ_CP013116.1	complement(234727..235869)	E	-1.38403	#N/A	1.13921	0.876945	-27.5924	0.471325	1.90684	0.16342
birA	NZ_CP013116.1	65866..66519	H	-1.36066	#N/A	-1.31435	0.501199	-1.99001	0.243655	-1.65389	0.0809277
bpt	NZ_CP013116.1	complement(928921..929640)	-	1.43329	#N/A	-1.05105	0.962289	1.04458	0.967207	1.41362	0.550179
btuB_1	NZ_CP013116.1	369618..370472	-	2.82869	#N/A	23.3414	3.02643e-08	19.8131	4.61397e-07	11.8755	9.35458e-06
btuB_2	NZ_CP013116.1	1427499..1428449	-	3.9915	#N/A	63.1913	0.000250637	124.601	4.07175e-06	12.689	0.0210404
btuD_1	NZ_CP013116.1	complement(101539..102393)	-	-1.01786	#N/A	-1.27423	0.513977	-2.55733	0.0857176	-10.0913	9.17808e-08
btuD_2	NZ_CP013116.1	complement(125657..126562)	-	-1.0178	#N/A	197.076	0.252844	3.37402	0.842633	1.62965	0.925575
btuD_3	NZ_CP013116.1	complement(230690..231574)	-	2.38212	#N/A	3.10044	0.0248284	1.37474	0.738775	-1.4565	0.558249
btuD_4	NZ_CP013116.1	644728..645717	-	1.77767	#N/A	-1.04981	0.974546	1.07536	0.96652	-2.14752	0.459927
btuF	NZ_CP013116.1	1431324..1432130	-	-29.1388	#N/A	38.9204	1.32729e-08	31.4006	1.3663e-07	-1.11768	0.921415
bzaF	NZ_CP013116.1	375872..377164	-	-1.52652	0.51368	-1.65076	0.144313	5.33626	7.01967e-14	23.6609	4.69015e-73
carA	NZ_CP013116.1	complement(1317379..1318497)	F	-1.2006	0.700761	1.06428	0.818731	1.21723	0.460131	2.06454	7.3869e-08
carB	NZ_CP013116.1	211603..214872	F	1.25792	0.304845	1.02265	0.92543	2.68665	8.03685e-17	2.887	1.7678e-25
cas1	NZ_CP013116.1	complement(1344752..1345642)	L	-2.05848	#N/A	-1.07476	0.944884	3.15411	0.0686427	2.11619	0.112142
cas2	NZ_CP013116.1	complement(1344328..1344759)	L	3.9915	#N/A	3.53032	0.482071	-3.02599	0.8274	5.64122	0.146053
cas9	NZ_CP013116.1	complement(1345639..1348593)	L	-1.44049	#N/A	-1.18279	0.756324	5.09543	6.8146e-08	3.97745	7.10975e-08
cbf2	NZ_CP013116.1	510099..510920	-	-1.09393	0.808907	1.65244	1.30629e-06	-1.03416	0.842633	-1.25479	0.0384443
cbpA	NZ_CP013116.1	1066943..1067836	O	1.21872	0.663534	-1.17725	0.541883	7.98971	8.68439e-48	1.55642	0.00463455
cca	NZ_CP013116.1	698622..699740	H	-2.7532	#N/A	-1.74617	0.324585	-54.8885	0.380289	-1.42951	0.40623
ccoN1	NZ_CP013116.1	complement(1313240..1314706)	-	-1.04572	0.936519	1.00132	0.995365	2.65453	9.63894e-18	-1.94281	1.42118e-08
ccp	NZ_CP013116.1	complement(1552602..1553516)	-	-1.08897	#N/A	1.12714	0.6474	-1.09832	0.783798	-2.56203	1.43348e-06
ccpA	NZ_CP013116.1	282514..283539	C	1.03757	#N/A	1.11361	0.793446	3.48621	9.05617e-07	2.90396	1.10059e-07
ccsA	NZ_CP013116.1	complement(903659..906904)	-	-1.156	0.717117	-1.45135	0.0233005	-6.50092	2.0031e-06	-3.70801	4.18277e-15
cdtB	NZ_CP013116.1	complement(47667..48464)	S	-1.93023	#N/A	-2.21057	0.00726094	-2.23146	0.124516	-1.933	0.0119219
cfa	NZ_CP013116.1	complement(1018763..1019926)	M	-1.20374	0.860928	1.18388	0.63208	18.2802	3.84499e-62	3.50194	3.98752e-12
cfiB	NZ_CP013116.1	complement(929895..931340)	-	1.2428	0.66171	1.46807	0.0646286	3.72912	2.92222e-13	1.48978	0.0213355
cheB	NZ_CP013116.1	complement(818147..818701)	NT	1.38426	#N/A	1.10433	0.792426	2.82978	2.71623e-05	1.89947	0.00131246
cheR	NZ_CP013116.1	complement(817343..818131)	NT	1.1062	#N/A	1.8064	0.270711	2.19165	0.213225	1.47045	0.387049
tcyP	NZ_CP013116.1	complement(219731..220687)	-	-3.32181	9.70146e-05	1.20648	0.247041	3.22848	1.23323e-22	-1.66767	5.94256e-05
glnH	NZ_CP013116.1	complement(216892..217413)	ET	-1.64806	0.00204896	2.01072	1.20267e-07	1.80695	0.000751467	1.70146	4.6558e-05
cheY	NZ_CP013116.1	complement(1010245..1010637)	KT	1.1014	0.860928	-1.48998	0.0111094	1.23419	0.322674	1.64186	4.49383e-05
cinA	NZ_CP013116.1	959247..960335	S	1.37764	#N/A	-1.08799	0.891251	-1.16886	0.8274	-23.069	0.00228689
cirA_1	NZ_CP013116.1	370847..371731	-	-1.06502	#N/A	1.51816	0.347356	1.0679	0.925278	-3.24474	0.0120462
cirA_2	NZ_CP013116.1	664067..666169	-	1.14793	0.959177	164.906	1.26698e-27	89.6976	2.02082e-21	27.3938	2.95816e-12
citN_1	NZ_CP013116.1	154313..154924	-	1.1062	#N/A	1.22646	0.772477	14.2466	2.56301e-14	5.31149	8.58384e-07
citN_2	NZ_CP013116.1	154887..155531	-	1.00745	#N/A	-1.01159	0.993475	13.3172	5.19771e-19	3.85105	3.64222e-06
clpA	NZ_CP013116.1	1000063..1002192	O	1.08264	0.93384	1.31162	0.196304	-5.48387	0.00093764	1.16817	0.38241
clpB	NZ_CP013116.1	complement(431985..434558)	O	-1.12108	0.757672	1.83157	4.4162e-08	83.6651	0	14.1887	5.45695e-168
clpP	NZ_CP013116.1	complement(144136..144720)	O	-1.16049	0.783567	1.30609	0.161222	-1.66295	0.0980449	2.04159	1.07407e-07
clpS	NZ_CP013116.1	999776..1000066	S	-1.08824	#N/A	-1.08433	0.86832	-2.28398	0.184734	-3.82048	0.000126527
clpX	NZ_CP013116.1	208328..209551	O	-1.06522	0.936519	1.06712	0.795977	-3.28868	0.000512543	1.74693	2.79075e-05
clpY	NZ_CP013116.1	complement(577522..578841)	-	-1.09322	0.889535	1.31432	0.0989963	4.01161	1.59815e-26	3.90316	2.96906e-33
cmoA	NZ_CP013116.1	506692..507399	J	1.43329	#N/A	-2.57135	0.324585	1.04458	0.967207	1.30656	0.662403
cmoB	NZ_CP013116.1	870316..871191	J	1.04621	#N/A	1.78945	0.324585	2.22149	0.244668	1.03185	0.958697
cntB	NZ_CP013116.1	complement(1398747..1399691)	-	1.59199	#N/A	-1.47048	0.67802	1.37474	0.738775	-3.27495	0.117563
cntI	NZ_CP013116.1	complement(306904..307836)	-	1.37764	#N/A	-1.12664	0.84089	-5.45663	0.183416	-1.71387	0.177028
coaBC	NZ_CP013116.1	728673..729827	-	1.15112	#N/A	1.26648	0.54888	-1.1033	0.844004	2.31332	0.000234732
coaD	NZ_CP013116.1	complement(677797..678273)	H	1.5801	#N/A	1.06416	0.927018	2.03321	0.174285	1.00174	0.997117
coaE	NZ_CP013116.1	1351311..1351916	F	-1.71114	#N/A	-3.12835	0.395771	1.65801	0.665079	4.11302	0.0106936
coaX	NZ_CP013116.1	complement(318196..318825)	F	-1.15618	#N/A	-1.45353	0.668847	-2.28793	0.559293	-5.28366	0.0495169
cobB	NZ_CP013116.1	complement(941787..942488)	K	-1.46481	#N/A	-1.51226	0.324585	1.49815	0.376352	3.99115	7.15908e-10
comM	NZ_CP013116.1	complement(142071..143576)	O	-1.44603	#N/A	-1.04379	0.928895	-11.3413	0.0374355	-1.68756	0.0673623
COQ2	NZ_CP013116.1	complement(119794..120678)	-	-1.15731	#N/A	1.01371	0.985469	4.7223	1.24384e-07	-1.22972	0.5675
COQ3	NZ_CP013116.1	complement(194544..195263)	-	-2.01061	#N/A	1.99265	0.562156	-8.4852	0.656057	-1.11768	0.921415
COQ5_1	NZ_CP013116.1	complement(1249950..1250711)	-	-1.00971	0.979433	1.01755	0.936807	-1.22494	0.27767	2.30457	4.86407e-17
COQ5_2	NZ_CP013116.1	complement(1250764..1251537)	-	1.03292	0.936519	1.00942	0.962289	-1.06091	0.71097	1.0941	0.41444
corA	NZ_CP013116.1	complement(638820..639803)	P	-1.01668	#N/A	1.08955	0.833758	2.2306	0.00438971	-1.64062	0.0613127
cpdA	NZ_CP013116.1	751796..752920	-	-1.46086	#N/A	1.25377	0.576862	-1.94459	0.307834	-2.68556	0.00388755
cpoB	NZ_CP013116.1	77434..78381	-	-1.26052	0.366813	1.00716	0.978783	-3.36727	3.92616e-06	-9.50949	4.37879e-28
crcB	NZ_CP013116.1	439887..440255	D	-19.7651	#N/A	-2.41595	0.678587	-5.75559	0.712312	-11.9164	#N/A
csd	NZ_CP013116.1	complement(700558..701826)	-	-1.09664	#N/A	-1.51465	0.382091	2.43452	0.0178851	1.50518	0.173616
csoR	NZ_CP013116.1	complement(434670..434960)	-	-1.3805	#N/A	-2.55246	0.423812	-1.38259	0.8274	1.87645	0.293303
csrA	NZ_CP013116.1	997723..997950	J	-1.71025	#N/A	-1.61911	0.241093	-8.39899	0.0776293	-1.8422	0.0633161
cstA	NZ_CP013116.1	complement(810939..813050)	T	-1.1222	0.83802	-1.00084	0.995569	-2.58107	0.000537578	-1.52985	0.00319258
ctb	NZ_CP013116.1	complement(387872..388255)	S	1.42733	#N/A	-1.30289	0.852676	-11.2148	0.611877	-1.12582	0.903795
ctpB	NZ_CP013116.1	435093..436412	-	1.28189	0.464367	1.30937	0.189437	2.89463	5.093e-10	-1.06192	0.763267
cugP	NZ_CP013116.1	1147583..1148608	-	1.09371	#N/A	-1.02752	0.956595	-136.777	0.269062	-2.85694	0.000828034
cydA	NZ_CP013116.1	49614..51176	C	-1.41093	#N/A	-2.06769	0.0147787	-2.19665	0.134279	-3.13294	8.39491e-05
cydB	NZ_CP013116.1	51176..52300	C	-1.19575	#N/A	-1.45376	0.439559	-1.87697	0.396376	-1.31726	0.435148
cymR	NZ_CP013116.1	complement(778323..778733)	-	-1.12792	#N/A	2.15436	0.113409	-35.7812	0.435598	1.53667	0.324605
cynT	NZ_CP013116.1	175792..176427	P	1.12307	#N/A	-1.01743	0.974546	-1.00547	0.990198	-2.23327	0.0132778
cysE	NZ_CP013116.1	complement(673534..674172)	E	1.22219	#N/A	-1.19428	0.778577	-1.60587	0.588546	-1.42951	0.40623
cysK	NZ_CP013116.1	complement(806990..807889)	E	1.37032	0.0610111	1.5849	3.91934e-05	1.23637	0.188975	2.39044	1.25108e-18
cysL	NZ_CP013116.1	889816..890697	-	-66.6334	#N/A	1.29916	0.778577	-19.4036	0.527873	-3.71559	0.146356
cysQ	NZ_CP013116.1	complement(1489638..1490402)	P	-1.02553	#N/A	1.00556	0.995365	-1.87697	0.396376	-2.21149	0.0309816
cysS	NZ_CP013116.1	712486..713874	J	-1.165	#N/A	-1.15886	0.720173	-1.15959	0.774243	-1.61341	0.0882657
cysT	NZ_CP013116.1	complement(231571..232245)	-	1.19756	#N/A	2.58342	0.0384963	1.36877	0.71097	1.09003	0.881874
czcB	NZ_CP013116.1	924330..925070	-	1.40565	#N/A	-1.75036	0.130027	-5.20757	0.0587276	-3.57718	0.000312215
dapA_1	NZ_CP013116.1	405995..406903	-	-1.21218	#N/A	-1.02215	0.990681	13.1615	5.11358e-08	5.27614	0.000253771
dapA_2	NZ_CP013116.1	717939..718835	-	1.07299	0.895911	1.21235	0.201562	-3.05704	2.27045e-07	-5.97833	1.50607e-31
dapB	NZ_CP013116.1	complement(149497..150225)	E	-1.18907	0.781993	1.14398	0.623323	1.36615	0.275088	2.24269	5.48883e-08
dapD	NZ_CP013116.1	complement(1419051..1420211)	E	1.27204	0.366813	1.22086	0.282283	-1.13466	0.632753	-1.09083	0.586662
dapE	NZ_CP013116.1	complement(940094..941191)	E	1.22734	#N/A	1.09552	0.787657	1.2547	0.537905	1.08601	0.727114
dapF	NZ_CP013116.1	1351913..1352662	E	-1.0865	#N/A	-1.25308	0.50649	2.39301	0.000454681	2.41793	7.3641e-07
dcd	NZ_CP013116.1	1118782..1119342	F	1.50599	#N/A	1.11644	0.737402	-1.95564	0.174257	-1.11547	0.663044
dctA	NZ_CP013116.1	1029032..1030408	U	1.2591	#N/A	-1.07364	0.833003	1.37023	0.322674	1.53019	0.0171831
dcuA	NZ_CP013116.1	55697..57034	U	-1.13495	0.663534	-1.11624	0.511879	-1.58608	0.00261349	-2.60525	6.34732e-18
dcuB	NZ_CP013116.1	583996..585420	P	-1.05588	#N/A	-1.60936	0.241143	-1.16251	0.804741	-1.28343	0.440967
dcuD_1	NZ_CP013116.1	1223301..1223774	-	-1.36382	#N/A	1.85606	0.681968	4.01696	0.290494	-2.01766	0.633746
dcuD_2	NZ_CP013116.1	1223743..1224501	-	-19.7651	#N/A	2.93767	0.400143	2.09535	0.656678	-1.10214	0.945136
dcuD_3	NZ_CP013116.1	1349438..1350220	-	1.43633	#N/A	1.13963	0.850598	-1.28643	0.784684	3.24447	0.000350512
ddl	NZ_CP013116.1	complement(707495..708535)	F	1.50227	#N/A	-1.03318	0.962289	-1.0719	0.925278	-1.20107	0.667222
dedD	NZ_CP013116.1	325508..326344	-	-1.12834	0.700761	1.11966	0.507796	-2.04169	3.18901e-05	1.31534	0.0113377
def	NZ_CP013116.1	complement(143573..144100)	J	-1.5269	#N/A	1.54707	0.133039	-4.40096	0.0379792	-3.68992	5.08693e-05
degP	NZ_CP013116.1	complement(1065325..1066743)	-	1.16967	0.521579	2.56172	8.52427e-21	6.59379	2.24925e-78	3.65617	1.1336e-40
der_1	NZ_CP013116.1	307937..309319	-	-1.16239	#N/A	-1.34759	0.267609	-1.25941	0.561007	1.3449	0.11127
der_2	NZ_CP013116.1	332580..334766	-	-1.80339	#N/A	-1.00581	0.994977	-11.794	0.0338296	-11.5348	1.13449e-06
dgkA	NZ_CP013116.1	192647..193003	M	-1.15451	#N/A	1.21253	0.873412	-13.9444	0.575547	-1.83677	0.494643
dinG	NZ_CP013116.1	374927..375697	-	-1.76338	#N/A	-1.15013	0.79862	-6.36197	0.138661	2.84765	7.50286e-05
djlA	NZ_CP013116.1	complement(852467..853237)	-	1.60914	#N/A	-1.15041	0.756324	-2.54067	0.174749	-2.2876	0.0103214
dksA	NZ_CP013116.1	complement(85604..85966)	T	-1.61368	#N/A	-1.22515	0.785068	-1.12671	0.895946	-1.33171	0.576878
dltA	NZ_CP013116.1	1130119..1131627	-	1.48715	#N/A	1.9365	0.0461849	6.97251	1.26703e-12	1.88495	0.0253244
dnaA	NZ_CP013116.1	1527288..1528610	L	1.28401	#N/A	1.13993	0.804631	2.03114	0.103361	2.69323	0.000203637
dnaB	NZ_CP013116.1	482438..483814	L	1.09764	#N/A	-1.36054	0.324585	-2.86577	0.066675	2.6613	3.82255e-08
dnaE	NZ_CP013116.1	630397..633999	L	-1.19315	0.700761	1.36398	0.0838813	7.65651	3.08012e-54	4.73664	6.1406e-37
dnaG	NZ_CP013116.1	1449608..1451425	L	-1.53696	#N/A	-1.56666	0.164444	-3.74739	0.0348104	1.764	0.00859048
dnaJ	NZ_CP013116.1	complement(1099046..1101319)	-	-1.2311	0.561343	1.41828	0.0272465	-1.51954	0.123169	1.58106	0.00052553
dnaK	NZ_CP013116.1	667812..669683	O	-1.00466	0.980365	2.63462	1.25013e-26	72.0493	0	27.0534	0
dnaN	NZ_CP013116.1	1528770..1529837	L	1.09379	0.936519	1.39828	0.155786	1.94696	0.00773069	2.66073	1.37523e-09
dppC	NZ_CP013116.1	complement(1397966..1398754)	-	-38.5124	#N/A	-1.71676	0.698834	1.07536	0.96652	1.31083	0.752001
dps	NZ_CP013116.1	complement(1354467..1354916)	P	-1.0315	0.936519	-1.33264	0.0133636	4.27954	2.47766e-55	1.20884	0.0628595
dsbD	NZ_CP013116.1	complement(517384..519087)	CO	1.32581	#N/A	2.15436	0.113409	2.19165	0.213225	1.20555	0.705198
dsbI	NZ_CP013116.1	769990..770775	C	40.7522	#N/A	22.0409	0.565503	152.641	0.212602	169.527	0.14573
dsbL_1	NZ_CP013116.1	769316..769978	-	3.9915	#N/A	1.47305	0.873412	36.8805	0.00142186	9.55665	0.0440697
dsbL_2	NZ_CP013116.1	772332..772973	-	-1.08521	#N/A	1.42751	0.443582	-2.96438	0.264572	1.07885	0.857237
dtd3	NZ_CP013116.1	562667..563482	-	-1.48623	#N/A	-1.6401	0.282928	-1.81663	0.418395	-1.63568	0.170331
dtpT_1	NZ_CP013116.1	complement(571646..573199)	-	-1.35348	#N/A	-1.25021	0.63148	3.73917	2.36458e-06	-1.01914	0.957796
dtpT_2	NZ_CP013116.1	complement(574116..574889)	-	-1.01539	#N/A	-2.06911	0.201562	3.41188	0.0024452	4.3706	4.84237e-07
dusB	NZ_CP013116.1	complement(83705..84631)	H	-1.11887	#N/A	-1.31363	0.590918	-79.4549	0.331301	-6.44349	0.000445946
dxr	NZ_CP013116.1	complement(1160786..1161856)	I	-1.0637	#N/A	-1.26296	0.565503	1.24509	0.627187	2.1249	0.00081106
dxs	NZ_CP013116.1	248508..250355	H	1.07697	#N/A	-1.87968	0.000481621	-2.50661	0.00560628	-1.56696	0.00682431
efp	NZ_CP013116.1	470888..471457	J	1.10825	0.808907	-1.48075	0.0054241	-2.65638	1.68412e-05	-1.05091	0.733922
engB	NZ_CP013116.1	566827..567423	D	-57.2597	#N/A	1.26294	0.823017	-16.674	0.548105	-34.5219	0.177028
eno	NZ_CP013116.1	complement(1479185..1480429)	G	-1.03362	0.946842	1.23994	0.197911	1.74436	0.000360286	1.72196	4.29309e-06
epsM	NZ_CP013116.1	1142143..1142685	-	-2.05848	#N/A	-5.57784	0.113409	-24.8628	0.487773	1.16311	0.809522
epsN	NZ_CP013116.1	1140877..1142031	-	1.49955	#N/A	1.15629	0.79696	1.0679	0.925278	7.89668	1.22339e-15
eptA	NZ_CP013116.1	191112..192650	I	-1.18882	#N/A	1.19566	0.513223	-1.98297	0.0937547	1.77507	0.000461466
era	NZ_CP013116.1	complement(576650..577525)	S	1.19289	#N/A	1.08025	0.818731	-3.08412	0.0264019	-1.81876	0.0066684
exbB	NZ_CP013116.1	132646..133407	-	-19.7651	#N/A	2.21659	0.568972	-5.75559	0.712312	1.73074	0.612739
exbD_1	NZ_CP013116.1	74467..74856	-	-1.6065	#N/A	1.51305	0.63208	-19.4036	0.527873	-1.57356	0.53739
exbD_2	NZ_CP013116.1	133394..133804	-	-1.36382	#N/A	1.49552	0.812008	-5.75559	0.712312	-11.9164	#N/A
exoA	NZ_CP013116.1	complement(190236..190994)	-	1.26915	#N/A	1.3183	0.520551	-2.7239	0.20533	2.21947	0.00184482
fabD	NZ_CP013116.1	78965..79885	I	-1.06411	0.915961	-1.43392	0.0118228	-15.229	1.46862e-08	-2.86702	1.13777e-14
fabF	NZ_CP013116.1	367372..368586	I	1.00579	0.980365	1.22411	0.130027	1.61727	4.44491e-05	2.58801	3.15674e-24
fabG	NZ_CP013116.1	361154..361897	IQ	1.0716	0.936519	1.69748	0.000594464	1.18476	0.53825	1.62851	0.000651696
fabH	NZ_CP013116.1	1127534..1128595	I	1.02348	#N/A	-1.68818	0.153712	-10.2097	0.0488677	-2.34021	0.00683831
fabH1	NZ_CP013116.1	complement(255371..256345)	-	-1.05643	0.936519	-2.08508	5.3414e-06	-2.82391	0.000592569	-1.24603	0.152456
fabI	NZ_CP013116.1	complement(1232033..1232857)	I	-1.0296	0.959177	1.32101	0.088523	-1.40945	0.177041	-1.64643	0.000609522
fabL	NZ_CP013116.1	718835..719614	-	1.08324	0.878656	1.16576	0.339907	-2.33108	1.83963e-05	-1.54587	0.000263579
fabZ	NZ_CP013116.1	207104..207544	I	1.07549	#N/A	-1.03183	0.927782	-1.59581	0.231357	-1.01692	0.945136
fapR	NZ_CP013116.1	871264..871842	-	1.05096	0.936519	-3.18418	1.1548e-14	-1.4112	0.134887	1.43661	0.00323108
fba	NZ_CP013116.1	510920..511984	-	1.10589	0.711484	1.28861	0.0277408	-2.89205	1.40697e-13	-1.73975	1.73135e-08
fbp	NZ_CP013116.1	complement(746696..747538)	G	-1.03214	#N/A	-1.00581	0.994977	2.80633	0.000145273	-2.58686	0.00162605
fcl	NZ_CP013116.1	complement(1256749..1257807)	GM	-1.08749	0.860928	-1.04243	0.835338	-1.11488	0.573969	-1.04125	0.767987
fdhB1	NZ_CP013116.1	complement(1334692..1335333)	-	-1.07548	0.881741	-1.27826	0.0791605	-2.97405	1.71094e-08	-2.05957	2.64536e-10
fdhD	NZ_CP013116.1	complement(1332814..1333596)	C	-1.10259	0.881741	1.88463	2.71217e-06	3.1854	1.05812e-15	3.62676	1.84615e-27
fdnG-3	NZ_CP013116.1	complement(1337592..1338134)	-	-1.01169	0.974685	-1.45876	0.00184336	2.18485	2.73162e-12	-4.82097	1.19596e-34
fdx	NZ_CP013116.1	complement(280295..280540)	-	1.35237	#N/A	-1.17531	0.818731	-1.03226	0.967207	5.74413	5.11643e-09
feoA	NZ_CP013116.1	1228482..1228706	P	14.2391	#N/A	29.0423	0.534134	3.37402	0.842633	105.566	0.189753
feoB	NZ_CP013116.1	1228703..1230397	P	-1.38794	#N/A	-1.00741	0.994977	-98.5622	0.304863	1.66378	0.058005
fepC	NZ_CP013116.1	1430551..1431327	-	-1.0178	#N/A	295.096	0.205197	115.324	0.24612	17.6199	0.452345
ffh	NZ_CP013116.1	624239..625576	U	1.01486	0.974685	-1.20936	0.324585	-1.72344	0.0266836	1.20837	0.171915
fieF	NZ_CP013116.1	complement(846837..847724)	-	1.12982	#N/A	1.73225	0.302564	-3.19327	0.397633	1.73541	0.172499
fixP	NZ_CP013116.1	complement(1311431..1312294)	-	1.43235	0.0973792	1.25011	0.197915	2.05542	2.58186e-06	-1.13	0.422552
flaA	NZ_CP013116.1	complement(1154721..1156229)	-	-1.02566	0.936519	-1.38326	0.000644113	5.16825	5.38982e-92	1.6731	6.35561e-10
flaC	NZ_CP013116.1	complement(634678..635427)	N	1.26498	0.341923	-2.03992	5.43134e-07	22.1982	4.89625e-192	8.5663	8.98954e-95
flgC	NZ_CP013116.1	complement(446783..447277)	N	1.02464	0.962364	-1.71451	0.000291852	1.75198	0.00037394	1.0045	0.976492
flgE	NZ_CP013116.1	complement(1523948..1526506)	N	1.04964	0.903726	-1.76027	6.53319e-09	2.29259	6.06066e-19	-1.38141	0.00072528
flgG_1	NZ_CP013116.1	613651..614463	-	1.3466	#N/A	-2.98086	2.48678e-07	3.38274	6.5175e-13	-1.69377	0.00472198
flgG_2	NZ_CP013116.1	614494..615285	-	1.36432	0.0474949	1.00661	0.974859	-1.0446	0.813576	2.63386	8.1316e-25
flgH	NZ_CP013116.1	complement(599551..600249)	N	1.29983	0.410913	-4.06629	5.94958e-11	2.84331	6.38576e-10	2.77836	2.84604e-14
flgI	NZ_CP013116.1	1287459..1288505	N	1.0129	0.975566	-2.98768	3.76181e-12	4.35152	1.81363e-31	-2.07098	6.55534e-07
flhA	NZ_CP013116.1	complement(776162..778336)	N	-1.27543	#N/A	-1.02982	0.929312	-4.09719	0.00343006	-1.17404	0.41444
flhB	NZ_CP013116.1	259585..260673	N	-1.6769	#N/A	-2.00368	0.0257911	-2.81729	0.0781611	1.09363	0.751517
fliA	NZ_CP013116.1	complement(33609..34325)	K	-1.15754	#N/A	-1.52761	0.241093	-1.74415	0.324326	2.04784	0.0014513
fliE	NZ_CP013116.1	complement(446480..446776)	N	1.51415	#N/A	1.02698	0.947386	1.49637	0.256581	2.96732	8.76665e-10
fliF	NZ_CP013116.1	244967..246649	N	-1.31506	#N/A	-1.6234	0.00909408	-1.51891	0.174285	-2.54966	1.69364e-07
fliG	NZ_CP013116.1	246649..247677	N	1.10426	#N/A	-1.25037	0.35408	-3.15228	0.00430043	-1.05978	0.77246
fliI	NZ_CP013116.1	146770..148155	NU	-1.68244	#N/A	-1.64002	0.0114681	-6.11415	0.00036329	-1.20851	0.287702
fliM	NZ_CP013116.1	complement(32530..33609)	N	-1.17154	#N/A	-1.85637	0.00205987	-3.4504	0.00338346	-1.10227	0.61785
fliN	NZ_CP013116.1	277732..278040	N	1.11899	#N/A	-1.96489	0.150488	-1.31431	0.703743	-2.55878	0.0208329
fliP	NZ_CP013116.1	complement(726510..727244)	N	-1.53371	#N/A	-1.25464	0.60575	1.06717	0.898913	-1.41814	0.252349
fliQ	NZ_CP013116.1	1482438..1482707	N	-1.58198	#N/A	-1.00196	0.995569	-3.64594	0.336737	-1.01934	0.968393
fliR	NZ_CP013116.1	complement(1015381..1016148)	N	-2.73647	#N/A	-1.21142	0.81752	-2.7406	0.469952	-3.31796	0.067619
fliS	NZ_CP013116.1	469814..470200	N	1.04267	0.946842	-1.94085	0.000487523	3.38187	2.28703e-14	1.35367	0.0522519
fliW	NZ_CP013116.1	969235..969624	N	1.04663	#N/A	1.6107	0.180746	1.84678	0.148054	-1.18428	0.632182
fliY	NZ_CP013116.1	725724..726494	N	1.32544	0.366813	-1.23898	0.388058	2.66638	4.13313e-08	-1.06688	0.748147
fmt	NZ_CP013116.1	64986..65903	J	1.06353	#N/A	1.38657	0.510893	-5.23029	0.196835	1.886	0.0422869
folD	NZ_CP013116.1	759773..760621	F	-1.37658	#N/A	1.34891	0.143644	-2.47255	0.0171804	-1.03047	0.889465
folE	NZ_CP013116.1	146198..146770	F	-1.01893	#N/A	1.03666	0.956595	1.66601	0.363478	2.0891	0.0179189
folK	NZ_CP013116.1	complement(36980..37453)	H	1.22518	#N/A	-1.61003	0.324585	-6.13563	0.147983	-9.74676	0.000478997
folP	NZ_CP013116.1	501053..502195	H	-1.19006	#N/A	-1.57398	0.391819	-5.45663	0.183416	-2.10327	0.0711588
frdA	NZ_CP013116.1	329843..331834	C	1.17821	0.366813	1.26844	0.0373639	5.66261	9.33679e-86	1.85382	5.72102e-12
frdB	NZ_CP013116.1	331827..332552	C	1.27979	0.243573	1.23315	0.151348	4.30677	4.50362e-42	3.00195	3.50042e-28
frdC	NZ_CP013116.1	329077..329859	C	1.17845	0.549851	-1.01428	0.952038	5.2035	1.88231e-50	-1.33988	0.0211761
frr	NZ_CP013116.1	complement(173888..174445)	J	-1.08065	0.914216	-1.21402	0.360461	2.24373	6.02128e-07	2.26289	7.32312e-11
ftn	NZ_CP013116.1	complement(529408..529911)	-	1.12837	0.860928	1.22227	0.366342	9.52465	6.60614e-63	2.4439	5.23907e-11
ftsA	NZ_CP013116.1	610985..612367	D	-1.24626	0.51368	-1.36739	0.0863663	-1.50185	0.129911	1.75987	9.538e-06
ftsH_1	NZ_CP013116.1	300416..302128	-	1.43612	#N/A	1.11442	0.877913	-3.41961	0.366761	-1.07406	0.889676
ftsH_2	NZ_CP013116.1	complement(894212..895828)	-	1.05069	#N/A	-1.58373	0.0375987	-3.05383	0.00974928	-1.55406	0.0215678
ftsH_3	NZ_CP013116.1	complement(1007436..1009373)	-	-1.03547	0.936519	1.05068	0.792216	-1.98304	2.99694e-05	1.11104	0.370619
ftsW	NZ_CP013116.1	931480..932643	D	-1.1748	#N/A	1.03666	0.956595	-2.61019	0.332532	-3.53525	0.0103073
ftsY	NZ_CP013116.1	complement(1044513..1045379)	U	1.17048	0.700761	1.035	0.894447	2.12439	5.83637e-06	2.32149	1.86779e-11
ftsZ	NZ_CP013116.1	612383..613495	D	-1.05852	0.914216	1.22764	0.144313	1.19172	0.290494	4.82873	4.69019e-62
fucP	NZ_CP013116.1	410430..411686	G	1.14793	#N/A	2.1054	0.388058	42.1086	6.03145e-14	17.1978	7.02173e-09
fumC	NZ_CP013116.1	complement(1190169..1191560)	C	-1.03102	0.936519	1.14848	0.329934	-1.50084	0.0037331	-2.34143	2.34216e-16
fur	NZ_CP013116.1	321732..322205	K	1.0032	#N/A	-1.09417	0.757803	-1.52016	0.262912	-2.52557	8.97362e-06
fusA	NZ_CP013116.1	415478..417553	J	-1.15171	0.464367	1.07362	0.6474	-6.79153	7.17325e-35	-2.34955	2.1883e-20
rpsH	NZ_CP013116.1	complement(128165..129169)	J	-1.59562	0.0327534	7.36206	1.10834e-55	9.55007	1.82141e-61	4.54773	2.81495e-31
galE	NZ_CP013116.1	complement(1262268..1263242)	-	-1.10244	0.897229	-1.223	0.368538	-1.79486	0.0544692	1.46284	0.00842641
galE1	NZ_CP013116.1	complement(1264543..1265499)	-	1.09759	0.898874	-1.40598	0.0912529	2.15806	1.54036e-05	6.25431	9.32011e-51
gapA	NZ_CP013116.1	complement(1234734..1235732)	G	1.07643	0.889535	1.25897	0.119437	1.48666	0.00806502	-1.94082	9.50571e-08
gatA	NZ_CP013116.1	complement(954933..956294)	J	-1.04208	0.93945	-1.12023	0.609417	-1.54668	0.0878648	-1.66419	0.000524062
gatB	NZ_CP013116.1	complement(1034968..1036386)	J	-1.06068	0.936519	-1.55068	0.0116065	2.34647	7.19971e-08	1.19837	0.226252
GATC	NZ_CP013116.1	320816..321100	J	1.72326	#N/A	1.55563	0.345995	-1.21327	0.821119	-1.34642	0.490324
gdnD	NZ_CP013116.1	complement(237822..238136)	-	1.12982	#N/A	1.03176	0.973831	-3.19327	0.397633	-3.86599	0.0337466
glmM	NZ_CP013116.1	283633..284970	G	1.05553	0.936519	1.22521	0.226839	-1.12249	0.627093	-1.29912	0.0547873
glmS	NZ_CP013116.1	complement(1194744..1196540)	M	-1.04913	0.936519	1.31968	0.0318351	-1.29681	0.152659	2.40024	1.20363e-18
glmU	NZ_CP013116.1	727387..728676	M	1.09662	0.881741	1.17846	0.418374	1.58747	0.0117821	1.30006	0.0585198
glnA	NZ_CP013116.1	complement(615352..616782)	E	-1.08264	0.93384	3.17831	1.77965e-17	16.2633	1.3824e-101	4.36703	1.40248e-29
glnD	NZ_CP013116.1	complement(1196545..1198893)	O	-1.43475	#N/A	1.18911	0.584124	-1.38213	0.487773	1.86184	0.00091196
yccA	NZ_CP013116.1	complement(875159..875998)	-	-1.57663	0.0474949	-1.80321	5.84031e-07	2.32755	1.05676e-13	1.42956	0.000753235
glnM	NZ_CP013116.1	complement(814924..815676)	-	-1.09326	#N/A	1.10857	0.718068	-1.38789	0.382903	-2.68688	4.15233e-06
glnP	NZ_CP013116.1	389656..390312	P	1.29092	#N/A	-1.13945	0.784719	-4.61726	0.0865816	1.00341	0.99178
glnQ_1	NZ_CP013116.1	390314..391051	-	-1.23808	#N/A	-1.71037	0.0517788	-2.2292	0.0781611	-5.83706	1.49837e-08
glnQ_2	NZ_CP013116.1	800078..800806	-	1.0421	#N/A	-1.00371	0.995365	-1.0132	0.980523	8.65484	1.29369e-23
glnQ_3	NZ_CP013116.1	complement(816479..817207)	-	1.19929	#N/A	-1.1273	0.674437	-1.47488	0.275285	-2.177	6.34793e-05
gltA	NZ_CP013116.1	complement(1490482..1491750)	H	1.07737	0.889535	-1.43087	0.0110254	2.14765	3.02502e-09	3.61736	2.1893e-36
gltB_1	NZ_CP013116.1	1535429..1539919	-	-1.60514	0.116415	1.16449	0.513977	5.40093	1.17757e-33	14.8709	1.07512e-114
gltB_2	NZ_CP013116.1	1541683..1543128	-	1.63761	0.139116	1.77651	0.00565407	7.34906	2.76979e-29	7.16272	3.17352e-36
gltK	NZ_CP013116.1	complement(814254..814913)	P	1.24184	#N/A	-1.07123	0.919782	1.29947	0.678713	-1.26052	0.576878
gltX1_1	NZ_CP013116.1	complement(750415..751710)	-	1.45302	0.237987	-1.05637	0.868107	-1.39302	0.362782	3.22394	1.09119e-16
gltX1_2	NZ_CP013116.1	complement(1114538..1115929)	-	1.11077	0.860928	-1.54108	0.0105271	1.56456	0.0171443	1.50984	0.00190302
glyA	NZ_CP013116.1	323708..324952	E	1.01557	0.971698	1.11578	0.474941	-1.6626	0.000157873	1.1641	0.148188
glyQ	NZ_CP013116.1	619983..620846	J	-1.05094	#N/A	-1.00783	0.993475	-2.39524	0.11676	-1.61332	0.0726091
glyS	NZ_CP013116.1	1070873..1072867	J	-1.08059	#N/A	1.27029	0.388263	2.66376	1.04052e-05	2.65236	4.31917e-09
gmhA	NZ_CP013116.1	complement(1254100..1254705)	G	1.12208	0.731863	-1.4306	0.0086304	-1.19128	0.389324	2.61806	3.50695e-21
gph	NZ_CP013116.1	1070197..1070817	-	-1.38643	#N/A	-1.31255	0.678587	-2.13794	0.460003	-2.89564	0.0379372
gpmI	NZ_CP013116.1	359604..361082	G	1.09659	0.903726	1.40548	0.06463	3.24803	3.25135e-13	4.72373	6.83947e-34
gppA_1	NZ_CP013116.1	complement(278835..280295)	-	1.0961	#N/A	1.33788	0.575007	-4.77762	0.22919	2.27032	0.00847954
gppA_2	NZ_CP013116.1	complement(1074629..1075603)	-	-1.042	#N/A	-2.20825	0.0895659	1.80713	0.217905	-1.62608	0.19396
gpsA	NZ_CP013116.1	complement(1034075..1034968)	I	1.03148	#N/A	-1.14345	0.706127	1.35428	0.411013	2.55926	1.26701e-07
gpt	NZ_CP013116.1	1204909..1205352	F	1.12982	#N/A	1.2473	0.737402	-38.5109	0.423355	-2.61967	0.0891781
greA	NZ_CP013116.1	complement(221448..221933)	K	-1.25883	#N/A	1.06602	0.840493	2.1439	0.000547489	1.51685	0.0160409
groL	NZ_CP013116.1	1058539..1060176	O	-1.10985	0.66171	5.33534	1.68953e-91	53.3846	0	12.7183	1.18831e-213
groS	NZ_CP013116.1	1058258..1058518	O	-1.4184	0.224373	3.98754	3.54628e-33	42.8776	7.18047e-258	6.12798	5.89422e-59
grpE	NZ_CP013116.1	667260..667790	O	-1.35106	0.366813	1.83034	3.65552e-05	64.4123	3.41749e-274	6.43382	4.94339e-53
gspF	NZ_CP013116.1	complement(1292960..1294141)	-	-1.1102	#N/A	-1.73488	0.565503	-22.1332	0.504981	1.84186	0.239221
gtaB	NZ_CP013116.1	complement(1356260..1357084)	-	1.18385	0.711484	1.05448	0.852676	-1.01793	0.96046	-1.06527	0.746314
guaA	NZ_CP013116.1	1085538..1087073	F	-1.04545	0.93945	-1.15176	0.552077	-1.09092	0.769049	2.49172	6.27755e-13
guaB	NZ_CP013116.1	complement(953466..954923)	F	1.28429	0.247349	1.083	0.682507	-1.01449	0.951564	-1.02265	0.885289
gyrA	NZ_CP013116.1	complement(917214..919802)	L	-1.00377	0.989347	-1.11116	0.561841	2.60152	9.97861e-17	5.36725	5.21136e-68
gyrB	NZ_CP013116.1	1529866..1532175	L	-1.03887	0.936519	1.17676	0.324585	1.2677	0.186101	4.10054	1.64642e-43
hcpA	NZ_CP013116.1	336585..337289	-	-1.0418	#N/A	-1.47048	0.67802	-24.8628	0.487773	-2.49591	0.191472
hddA	NZ_CP013116.1	complement(1254693..1255712)	-	-1.21473	0.46604	-1.37221	0.0321893	-1.10251	0.656057	3.19733	5.62189e-29
hddC	NZ_CP013116.1	complement(1253438..1254112)	-	1.20129	0.684674	-1.22405	0.41088	-1.19127	0.593966	4.68938	8.98378e-33
hdpA	NZ_CP013116.1	242003..242770	-	1.09347	#N/A	-1.17337	0.779174	-1.51495	0.588546	-1.78496	0.141214
hemA	NZ_CP013116.1	461254..462552	H	1.48408	#N/A	1.66537	0.151348	-1.08281	0.897698	3.99624	1.11353e-08
hemB	NZ_CP013116.1	complement(885759..886742)	H	1.00196	0.995541	1.26282	0.0836771	-1.33442	0.096586	-1.30429	0.0207628
hemC	NZ_CP013116.1	464628..465551	H	1.07329	#N/A	1.09512	0.826511	-1.44573	0.460003	1.04575	0.882122
hemE	NZ_CP013116.1	1079993..1081015	H	-1.10712	#N/A	1.07321	0.814979	-1.19487	0.615131	-1.72455	0.0046095
hemH	NZ_CP013116.1	complement(423983..424894)	H	-1.55814	#N/A	-1.47511	0.540554	-4.09861	0.290323	-2.26641	0.0892722
hemL	NZ_CP013116.1	complement(758075..759349)	H	1.09013	0.898874	1.10205	0.678587	2.61382	3.99394e-10	1.79776	6.67075e-06
hemN	NZ_CP013116.1	complement(883012..884367)	H	-1.07628	0.936519	-1.01181	0.974546	-1.00311	0.990427	1.19212	0.319612
hemW	NZ_CP013116.1	complement(497067..498134)	-	-1.36382	#N/A	1.13499	0.947129	-5.75559	0.712312	-2.01766	#N/A
hipO_1	NZ_CP013116.1	520072..521262	-	-1.05651	0.946842	-1.11631	0.737402	1.9448	0.00866398	3.23223	1.81561e-13
hipO_2	NZ_CP013116.1	complement(878171..879322)	-	-1.14861	#N/A	1.7132	0.0711082	-1.05439	0.924277	1.03114	0.926225
hisA	NZ_CP013116.1	1415961..1416692	E	-1.05195	#N/A	-1.33964	0.448464	-12.0204	0.0322602	-2.02547	0.0133018
hisB	NZ_CP013116.1	1414322..1415380	E	-1.25508	#N/A	-1.10136	0.737402	-8.23422	0.00123858	-1.6225	0.0109043
hisC	NZ_CP013116.1	243821..244915	E	-1.13328	#N/A	-3.86316	2.33655e-05	-3.74739	0.0348104	-3.72552	1.74775e-05
hisD	NZ_CP013116.1	1413039..1414325	E	-1.08495	0.895911	-1.14355	0.509462	-4.13952	1.69403e-06	-1.67368	0.00014745
hisF_1	NZ_CP013116.1	complement(1136217..1136963)	-	-1.24937	#N/A	-1.18279	0.756324	1.5082	0.442759	-1.00074	0.997951
hisF_2	NZ_CP013116.1	1417634..1418401	-	1.29701	#N/A	-1.393	0.241093	-2.16918	0.102848	2.41973	1.36689e-07
hisG	NZ_CP013116.1	1412132..1413031	F	-1.40493	0.247349	-1.08391	0.737402	-1.98987	0.0133903	-1.42276	0.0209414
hisH_1	NZ_CP013116.1	complement(1136964..1137569)	-	1.21747	#N/A	-1.48531	0.222745	2.88408	2.01558e-05	2.11918	0.000127146
hisH_2	NZ_CP013116.1	1415377..1415964	-	-1.04202	#N/A	-1.08477	0.876945	-2.64404	0.222255	-2.21686	0.02598
hisI	NZ_CP013116.1	1418403..1419026	E	-1.10321	#N/A	-1.4193	0.325638	-12.2467	0.0306088	1.17448	0.551826
hisJ	NZ_CP013116.1	complement(646376..647131)	-	-1.05543	#N/A	-1.76031	0.00113032	-1.2968	0.374138	-2.67036	1.39562e-08
hisS	NZ_CP013116.1	complement(676005..677231)	J	1.04222	#N/A	-1.04496	0.92543	1.54035	0.237765	-1.09367	0.758265
hiuH	NZ_CP013116.1	627846..628259	-	-1.02358	0.959177	2.10734	3.59868e-13	2.00039	5.78385e-09	-1.01944	0.889676
hmuU	NZ_CP013116.1	1429550..1430551	-	-2.65741	#N/A	22.4163	4.85812e-08	11.9235	0.000106191	3.21246	0.0708881
hom	NZ_CP013116.1	complement(109006..110253)	E	-1.68349	#N/A	-1.35677	0.211534	-1.25541	0.53825	1.62883	0.00266476
hpr	NZ_CP013116.1	297680..298615	-	1.06436	0.936519	1.08598	0.756568	-1.53983	0.199793	1.07288	0.711143
hrcA	NZ_CP013116.1	666472..667263	K	-1.68603	0.13991	-1.741	0.0094763	29.3682	9.85753e-143	1.79563	0.000158785
hslV	NZ_CP013116.1	complement(578838..579380)	O	1.1194	0.881741	1.10506	0.714669	2.70192	4.83041e-08	1.06963	0.735169
htpG	NZ_CP013116.1	440328..442154	O	1.23114	0.513816	1.76726	5.1518e-05	1.34381	0.190907	-1.17242	0.325378
htpX	NZ_CP013116.1	complement(636761..637948)	-	-1.21517	#N/A	1.26644	0.558941	2.22186	0.0167363	-1.04982	0.888863
hugZ	NZ_CP013116.1	complement(1426550..1427305)	-	1.39069	0.451598	7.00854	5.05465e-33	12.4768	2.42785e-49	4.79783	2.46436e-21
hup	NZ_CP013116.1	complement(808016..808312)	L	1.30776	0.0610111	-1.62852	9.23054e-07	-1.60364	6.30751e-05	1.02377	0.849354
hxlR	NZ_CP013116.1	1366058..1366405	-	-1.7784	#N/A	-2.60386	0.108335	-4.09861	0.290323	-4.96206	0.00880534
hxuB	NZ_CP013116.1	868535..870205	-	-1.0178	#N/A	15.0395	0.63208	3.37402	0.842633	25.615	#N/A
hypA	NZ_CP013116.1	544031..544375	S	1.22994	#N/A	-1.02215	0.990681	-1.60892	0.747342	-3.71559	0.146356
hypB	NZ_CP013116.1	540961..541704	KO	-1.20639	#N/A	1.11337	0.702745	2.62022	4.53917e-07	-1.12807	0.552523
hypD	NZ_CP013116.1	541969..543060	O	1.23863	0.68531	1.49094	0.0642234	1.5412	0.135625	3.70038	9.3642e-18
hypE	NZ_CP013116.1	543057..544031	O	1.14788	#N/A	1.23962	0.416957	-1.37557	0.422368	1.81866	0.00032853
hypF	NZ_CP013116.1	538694..540883	O	-1.09133	#N/A	-1.20432	0.754056	-5.00395	0.213225	2.24616	0.00819101
icd2	NZ_CP013116.1	451401..453605	-	1.28811	0.0973792	1.14968	0.307942	5.1229	2.16001e-75	1.07272	0.518126
ileS	NZ_CP013116.1	complement(956395..959148)	J	-1.01315	0.974685	-1.09015	0.643137	1.01576	0.936589	-2.06232	4.54877e-10
ilvC	NZ_CP013116.1	551164..552186	H	1.1635	0.570706	1.18418	0.27953	-2.04672	0.000128615	-1.40742	0.0039467
ilvD	NZ_CP013116.1	1544848..1546524	EG	1.13251	0.860928	-1.042	0.890734	3.35443	9.21324e-14	2.89496	2.63975e-15
ilvE	NZ_CP013116.1	complement(204169..205083)	E	1.02344	0.962716	1.34976	0.0388531	-1.13741	0.581957	1.0697	0.650355
ilvH	NZ_CP013116.1	493427..493891	E	-1.38673	#N/A	1.40441	0.519204	2.83921	0.0149234	1.34711	0.432004
ilvI	NZ_CP013116.1	491730..493430	H	-1.37971	0.331666	1.1325	0.595696	2.4814	3.67739e-08	2.37348	2.7147e-11
infA	NZ_CP013116.1	1408649..1408867	J	-5.98683	#N/A	-1.27758	0.605045	-2.11831	0.295446	-6.51893	0.000110732
infB	NZ_CP013116.1	95059..97674	J	1.00701	0.980365	-1.27991	0.0729191	-1.91898	0.000107723	1.66931	4.49622e-07
infC	NZ_CP013116.1	160525..161043	J	-1.11851	0.898874	1.05628	0.86832	-1.66587	0.183416	1.83651	0.000123786
iolG	NZ_CP013116.1	complement(424891..425727)	-	1.6108	#N/A	1.23269	0.818731	-22.1332	0.504981	-1.01484	0.981655
iscS	NZ_CP013116.1	complement(179311..180492)	E	-1.12223	0.715161	-1.1107	0.552077	9.78848	2.89712e-123	3.0857	2.01451e-31
ispB	NZ_CP013116.1	460361..461254	H	1.79375	#N/A	1.28121	0.687724	-1.28643	0.784684	3.0289	0.00087073
ispDF	NZ_CP013116.1	1421466..1422581	I	1.07462	#N/A	-1.67036	0.0420407	2.54038	2.12199e-05	1.41245	0.067619
ispE	NZ_CP013116.1	997947..998714	F	-1.04192	#N/A	1.16474	0.826511	1.09698	0.912178	1.62055	0.226252
ispG	NZ_CP013116.1	598448..599521	I	-1.2382	0.66171	-1.81651	0.00204205	1.28658	0.353868	2.05346	3.22281e-07
ispH	NZ_CP013116.1	complement(792584..793417)	IM	-1.24983	#N/A	1.01368	0.979268	-3.60236	0.08458	1.69748	0.0306794
katA	NZ_CP013116.1	1219918..1221342	C	-1.06684	0.936519	3.75346	1.0711e-18	66.07	3.34644e-205	7.69434	2.22422e-47
kdgR	NZ_CP013116.1	complement(405004..405765)	-	1.19565	#N/A	1.01403	0.994977	-1.38259	0.8274	-1.67386	0.518126
kdpA	NZ_CP013116.1	585922..587502	P	-5.89138	#N/A	-1.94883	0.460276	2.70927	0.145578	1.06781	0.921328
kdpB	NZ_CP013116.1	587460..589505	P	1.07825	#N/A	2.07649	0.263464	3.54309	0.0471845	18.3293	1.35113e-13
kdpC	NZ_CP013116.1	589507..590040	P	1.41588	#N/A	-2.41595	0.678587	-5.75559	0.712312	-1.10214	#N/A
kdpD	NZ_CP013116.1	590246..591268	T	-1.36382	#N/A	1.13499	0.947129	2.09535	0.656678	2.14245	0.452313
kdsA	NZ_CP013116.1	complement(306092..306907)	M	1.06381	#N/A	1.04942	0.877913	2.33545	3.96365e-05	1.32141	0.118756
kdsB	NZ_CP013116.1	723718..724437	M	-1.20591	#N/A	1.35812	0.465439	-1.60521	0.487773	-2.88844	0.00536908
kdsC	NZ_CP013116.1	565393..565881	M	1.06353	#N/A	1.32078	0.577223	-2.72826	0.30765	1.05953	0.889676
kefC	NZ_CP013116.1	1068233..1069858	-	1.79485	#N/A	1.21538	0.734874	2.83921	0.0149234	1.26077	0.55501
kgtP	NZ_CP013116.1	1433150..1434409	EGP	1.0651	0.936519	-1.71479	0.00250172	1.00118	0.995294	-1.32802	0.0825699
korA	NZ_CP013116.1	456882..458006	-	-1.12169	0.663534	1.16484	0.265677	2.97142	7.65295e-30	1.13234	0.240106
kpsD	NZ_CP013116.1	complement(1270559..1272217)	M	-1.08855	0.898874	-1.1737	0.448546	1.16179	0.528332	-2.57116	1.6658e-09
kpsF	NZ_CP013116.1	complement(1269602..1270549)	M	-1.17667	0.711484	-1.18014	0.460276	-2.54782	0.00237565	-1.85404	0.000104061
kpsM	NZ_CP013116.1	complement(1273996..1274778)	GM	-1.56113	#N/A	1.35074	0.410726	-1.1033	0.844004	-2.14683	0.0133798
kpsT	NZ_CP013116.1	complement(1273337..1273999)	GM	-1.49109	#N/A	-1.81353	0.0617184	-2.81729	0.0781611	-1.7074	0.0462243
ktrA	NZ_CP013116.1	1111354..1112004	P	-1.24966	#N/A	-1.31397	0.558614	-4.26307	0.109725	-2.56694	0.0079275
ktrB	NZ_CP013116.1	1110000..1111343	P	1.11899	#N/A	-2.71211	0.0323757	-6.13563	0.147983	-1.06928	0.875275
lapB	NZ_CP013116.1	complement(1448552..1449538)	-	-1.97481	#N/A	-2.17739	0.158448	-54.8885	0.380289	-4.45124	0.00741534
LBCKBIAG_00005	NZ_CP013116.1	6386..7462	-	67.2653	#N/A	1.03661	0.995365	3.37402	0.842633	9.62476	#N/A
LBCKBIAG_00006	NZ_CP013116.1	7487..7780	-	#N/A	#N/A	#N/A	#N/A	#N/A	#N/A	#N/A	#N/A
LBCKBIAG_00007	NZ_CP013116.1	7841..10015	-	-1.09949	#N/A	1.4779	0.448546	1.71553	0.364463	1.64476	0.16371
LBCKBIAG_00008	NZ_CP013116.1	complement(10306..11007)	-	1.08162	0.903726	-1.03393	0.895904	3.76391	3.4082e-21	1.02774	0.882524
LBCKBIAG_00010	NZ_CP013116.1	12309..13658	-	1.29462	#N/A	1.23482	0.617117	1.72652	0.175972	2.9913	1.59284e-06
LBCKBIAG_00011	NZ_CP013116.1	complement(13682..14725)	-	1.22382	0.273291	1.01614	0.936807	9.91817	4.25648e-143	2.86633	4.22084e-31
LBCKBIAG_00012	NZ_CP013116.1	complement(14903..15550)	-	1.39465	#N/A	-9.84913	0.6474	-3.02599	0.8274	-1.06078	#N/A
LBCKBIAG_00014	NZ_CP013116.1	17493..17816	-	-2.01061	#N/A	1.25898	0.876749	-8.4852	0.656057	-1.11768	0.921415
LBCKBIAG_00015	NZ_CP013116.1	17837..19627	-	-1.20102	#N/A	-2.17998	0.000821713	1.27201	0.465467	1.01535	0.949807
LBCKBIAG_00016	NZ_CP013116.1	19681..20565	-	1.17698	0.66171	-2.84061	2.78895e-11	3.29455	3.78076e-19	-2.56369	6.48801e-10
LBCKBIAG_00017	NZ_CP013116.1	20569..22206	-	1.20264	0.466977	-2.77818	1.4994e-13	3.12737	7.59122e-21	1.97789	5.34218e-10
LBCKBIAG_00018	NZ_CP013116.1	complement(22210..24081)	-	-1.12843	#N/A	-1.55063	0.35664	20.4995	1.63314e-38	2.56704	0.000262636
LBCKBIAG_00019	NZ_CP013116.1	complement(24082..24801)	-	-1.36059	#N/A	-5.2353	2.64839e-10	4.51485	1.31009e-19	-1.57697	0.0199769
LBCKBIAG_00020	NZ_CP013116.1	25681..26025	-	14.2391	#N/A	1.03661	0.995365	3.37402	0.842633	41.6052	#N/A
LBCKBIAG_00021	NZ_CP013116.1	25968..26183	-	#N/A	#N/A	#N/A	#N/A	#N/A	#N/A	#N/A	#N/A
LBCKBIAG_00022	NZ_CP013116.1	26122..26361	-	-10.3915	#N/A	-9.84913	0.6474	-3.02599	#N/A	-1.06078	#N/A
LBCKBIAG_00025	NZ_CP013116.1	complement(27772..28377)	-	-1.48416	#N/A	-1.88136	0.000275152	-2.39444	0.00517812	-1.58851	0.0039541
LBCKBIAG_00026	NZ_CP013116.1	complement(28477..29265)	-	1.299	#N/A	-1.35732	0.535632	2.09576	0.0668873	2.29398	0.00165109
LBCKBIAG_00027	NZ_CP013116.1	complement(29358..29765)	-	1.12526	0.841738	-1.11866	0.6434	6.16192	1.53319e-44	2.22514	2.42858e-10
LBCKBIAG_00028	NZ_CP013116.1	30207..30416	-	-1.0178	#N/A	1.03661	0.995365	40.6907	0.396615	17.6199	#N/A
LBCKBIAG_00029	NZ_CP013116.1	30417..31061	-	-6.53817	#N/A	-4.22385	0.121252	-1.19344	0.867444	1.21981	0.7225
LBCKBIAG_00030	NZ_CP013116.1	31046..31642	-	-1.36382	#N/A	-1.29124	0.894447	-5.75559	0.712312	1.73074	#N/A
LBCKBIAG_00031	NZ_CP013116.1	complement(31691..32533)	-	1.27782	0.474329	-1.9056	0.00113032	-2.37011	0.0184299	1.89314	1.23824e-05
LBCKBIAG_00034	NZ_CP013116.1	complement(34282..34638)	-	1.17579	#N/A	-1.03282	0.974546	2.58624	0.129911	-2.06263	0.229478
LBCKBIAG_00039	NZ_CP013116.1	38026..39255	-	1.01139	#N/A	1.55999	0.196326	-101.292	0.301333	-3.81532	0.00062373
LBCKBIAG_00040	NZ_CP013116.1	39243..40139	-	1.19045	#N/A	1.153	0.779174	-3.43663	0.188975	-1.58136	0.204664
LBCKBIAG_00041	NZ_CP013116.1	40218..41249	-	1.22651	0.457042	1.10063	0.649326	1.79766	0.000188045	1.59659	0.000129895
LBCKBIAG_00042	NZ_CP013116.1	complement(41490..41840)	-	1.39465	#N/A	-9.84913	0.6474	-3.02599	#N/A	-6.265	#N/A
LBCKBIAG_00043	NZ_CP013116.1	complement(41816..42055)	-	#N/A	#N/A	#N/A	#N/A	#N/A	#N/A	#N/A	#N/A
LBCKBIAG_00048	NZ_CP013116.1	complement(47087..47656)	-	-1.14069	#N/A	-2.00668	0.175077	-1.84544	0.471325	1.28493	0.490324
LBCKBIAG_00050	NZ_CP013116.1	complement(48461..49267)	-	-1.03619	#N/A	-1.60641	0.0436833	-1.27236	0.534893	-3.5986	1.29287e-07
LBCKBIAG_00051	NZ_CP013116.1	49344..49613	-	#N/A	#N/A	#N/A	#N/A	#N/A	#N/A	#N/A	#N/A
LBCKBIAG_00058	NZ_CP013116.1	57140..58501	-	-1.8946	#N/A	-1.22485	0.651041	1.09313	0.857217	-2.75252	0.00295569
LBCKBIAG_00059	NZ_CP013116.1	58511..58906	-	1.6108	#N/A	1.13894	0.892128	-1.83526	0.675104	-1.13855	0.857878
LBCKBIAG_00060	NZ_CP013116.1	58903..59526	-	1.32637	#N/A	-1.06546	0.871962	1.45939	0.267413	-1.0088	0.971498
LBCKBIAG_00061	NZ_CP013116.1	59609..60946	-	1.15119	#N/A	1.39533	0.229517	-1.12492	0.813576	1.26343	0.307229
LBCKBIAG_00062	NZ_CP013116.1	60956..62158	-	-1.16438	#N/A	1.0536	0.893257	-1.39681	0.492758	2.98252	7.14224e-10
LBCKBIAG_00080	NZ_CP013116.1	74859..75638	-	-1.13643	#N/A	-1.21328	0.682507	-4.26307	0.109725	-2.05873	0.0330947
LBCKBIAG_00084	NZ_CP013116.1	78396..78965	-	-1.2256	0.366813	-1.36562	0.0207119	-5.07993	5.7126e-11	-2.13514	1.29644e-10
LBCKBIAG_00088	NZ_CP013116.1	81328..81849	-	-1.28736	#N/A	1.05248	0.94983	-35.7812	0.435598	-2.09612	0.183831
LBCKBIAG_00089	NZ_CP013116.1	81849..82463	-	-47.8861	#N/A	1.06372	0.962289	-13.9444	0.575547	-4.8883	0.180993
LBCKBIAG_00091	NZ_CP013116.1	82991..83680	-	1.24653	#N/A	-2.06836	0.0814786	19.7947	2.48941e-42	2.62966	5.83431e-05
LBCKBIAG_00093	NZ_CP013116.1	complement(84628..85614)	-	1.04621	#N/A	2.4738	0.0664164	-1.31151	0.815615	-10.6296	0.0287693
LBCKBIAG_00097	NZ_CP013116.1	complement(87281..88003)	-	-1.72375	#N/A	-1.09457	0.925578	-27.5924	0.471325	-1.6164	0.434594
LBCKBIAG_00100	NZ_CP013116.1	91206..92579	-	1.02177	0.971698	-1.10977	0.673601	-1.73268	0.0548134	-2.00353	1.8294e-05
LBCKBIAG_00102	NZ_CP013116.1	93502..93903	-	-2.65741	#N/A	-1.71676	0.698834	-11.2148	0.611877	-2.14752	0.459927
LBCKBIAG_00104	NZ_CP013116.1	94875..95072	-	2.13819	#N/A	-1.93712	0.561841	-1.38259	0.8274	1.59222	0.463078
LBCKBIAG_00108	NZ_CP013116.1	98819..99430	-	2.47835	#N/A	1.32262	0.823017	1.07536	0.96652	1.31083	0.752001
LBCKBIAG_00109	NZ_CP013116.1	99423..100754	-	1.07699	#N/A	-1.30289	0.852676	-11.2148	0.611877	1.31083	0.752001
LBCKBIAG_00113	NZ_CP013116.1	103474..104316	-	1.2075	0.715327	1.1882	0.534765	8.33042	2.40764e-42	2.20449	5.17811e-07
LBCKBIAG_00114	NZ_CP013116.1	104264..105310	-	-1.24565	0.344688	-1.06458	0.738464	3.93484	3.99652e-37	1.0686	0.612739
LBCKBIAG_00115	NZ_CP013116.1	105445..107226	-	-1.43372	#N/A	2.42294	0.00209237	-1.50824	0.550983	3.54974	2.58194e-07
LBCKBIAG_00118	NZ_CP013116.1	complement(108668..109006)	-	-29.1388	#N/A	-1.90361	0.695606	-8.4852	0.656057	-1.62483	#N/A
LBCKBIAG_00121	NZ_CP013116.1	complement(111471..112277)	-	1.07825	#N/A	1.23269	0.818731	-22.1332	0.504981	-2.22189	0.269658
LBCKBIAG_00122	NZ_CP013116.1	complement(112271..113209)	-	1.08386	#N/A	1.19174	0.537419	-1.80494	0.163447	-2.26753	0.000239505
LBCKBIAG_00126	NZ_CP013116.1	complement(115005..115661)	-	-1.15451	#N/A	1.06372	0.962289	-13.9444	0.575547	-1.39984	0.701621
LBCKBIAG_00127	NZ_CP013116.1	complement(115663..116070)	-	-10.3915	#N/A	-1.27018	0.933756	-3.02599	0.8274	-1.06078	#N/A
LBCKBIAG_00128	NZ_CP013116.1	complement(116070..116495)	-	1.03328	#N/A	-1.22055	0.670008	-2.35966	0.220124	-2.12462	0.0217824
LBCKBIAG_00129	NZ_CP013116.1	complement(116495..117076)	-	1.06851	#N/A	-1.31463	0.443728	-7.80494	0.0132233	-1.2649	0.362744
LBCKBIAG_00132	NZ_CP013116.1	complement(118794..119309)	-	-1.73023	#N/A	-1.19428	0.778577	2.03321	0.174285	-3.73374	0.0121079
LBCKBIAG_00133	NZ_CP013116.1	complement(119306..119803)	-	-1.71114	#N/A	1.80778	0.534134	6.41691	0.00475039	-1.83677	0.494643
LBCKBIAG_00138	NZ_CP013116.1	complement(122525..122707)	-	1.23804	0.34113	1.05708	0.779174	-7.14751	1.4358e-10	-8.05669	5.63121e-35
LBCKBIAG_00140	NZ_CP013116.1	123706..123909	-	-1.03177	0.946842	-2.02291	1.72011e-07	1.55388	0.00413797	-3.25508	1.10387e-16
LBCKBIAG_00141	NZ_CP013116.1	124035..124397	-	1.1193	0.903726	-1.50529	0.158116	2.12456	0.00372361	4.556	1.33613e-20
LBCKBIAG_00142	NZ_CP013116.1	complement(124410..125615)	-	-1.03388	0.953651	1.37544	0.0461849	2.91589	7.46949e-14	3.63207	9.37031e-29
LBCKBIAG_00144	NZ_CP013116.1	complement(126549..128165)	-	1.42733	#N/A	3.91307	0.0695533	-11.2148	0.611877	-3.93142	0.266425
LBCKBIAG_00146	NZ_CP013116.1	complement(129166..129291)	-	#N/A	#N/A	#N/A	#N/A	#N/A	#N/A	#N/A	#N/A
LBCKBIAG_00147	NZ_CP013116.1	129519..130370	-	1.39465	#N/A	2.84457	0.576045	3.98548	0.460003	2.50888	0.498848
LBCKBIAG_00148	NZ_CP013116.1	130367..132634	-	120.291	#N/A	449.128	0.165985	301.907	0.142907	57.5954	0.26205
LBCKBIAG_00151	NZ_CP013116.1	133806..134552	-	-1.3827	#N/A	2.264	0.189437	-1.83526	0.675104	-1.2966	0.702815
LBCKBIAG_00152	NZ_CP013116.1	134604..135803	-	-1.05651	#N/A	-1.03242	0.942908	-4.41109	0.0148235	-26.2858	1.01107e-07
LBCKBIAG_00153	NZ_CP013116.1	135902..137260	-	-1.19217	0.585953	-1.38276	0.0370886	-6.5087	9.83613e-08	1.39039	0.00708493
LBCKBIAG_00155	NZ_CP013116.1	complement(138467..138676)	-	-1.0733	#N/A	1.07302	0.92543	-46.6997	0.399793	-8.9425	0.00606369
LBCKBIAG_00156	NZ_CP013116.1	complement(138669..139388)	-	1.15079	#N/A	1.15502	0.792426	-2.00516	0.408924	1.39002	0.325921
LBCKBIAG_00159	NZ_CP013116.1	complement(141371..142069)	-	-1.11088	#N/A	-1.90073	0.318477	-43.9701	0.408552	-1.6562	0.297762
LBCKBIAG_00168	NZ_CP013116.1	complement(150288..151469)	-	-1.04166	#N/A	-6.99903	0.196943	-16.674	0.548105	-1.13424	0.881524
LBCKBIAG_00169	NZ_CP013116.1	complement(151469..152590)	-	14.2391	#N/A	1.03661	0.995365	40.6907	#N/A	1.62965	#N/A
LBCKBIAG_00170	NZ_CP013116.1	complement(152725..153072)	-	-1.27346	#N/A	-2.61204	2.35126e-08	-4.03836	0.000138643	-2.78858	2.33726e-09
LBCKBIAG_00171	NZ_CP013116.1	complement(153268..153777)	-	-1.0178	#N/A	8.03803	#N/A	3.37402	#N/A	1.62965	#N/A
LBCKBIAG_00172	NZ_CP013116.1	complement(153746..154069)	-	3.9915	#N/A	1.47305	0.873412	-3.02599	0.8274	2.50888	#N/A
LBCKBIAG_00175	NZ_CP013116.1	155718..157712	-	-1.2822	#N/A	-1.08846	0.779174	1.01563	0.967207	1.29351	0.148435
LBCKBIAG_00179	NZ_CP013116.1	161508..162116	-	1.56452	#N/A	-1.43992	0.657052	-30.322	0.460003	-2.459	0.154772
LBCKBIAG_00180	NZ_CP013116.1	162484..162804	-	-1.1575	#N/A	-1.03829	0.942908	-1.82792	0.318004	-12.3605	6.23534e-06
LBCKBIAG_00181	NZ_CP013116.1	163201..163419	-	-19.7651	#N/A	-1.29124	0.894447	-5.75559	0.712312	-11.9164	#N/A
LBCKBIAG_00182	NZ_CP013116.1	163493..163732	-	-1.71114	#N/A	2.1054	0.388058	2.45116	0.366761	-1.39984	0.701621
LBCKBIAG_00183	NZ_CP013116.1	163811..164077	-	-1.37618	#N/A	-1.04981	0.974546	-11.2148	0.611877	-1.47722	0.695044
LBCKBIAG_00184	NZ_CP013116.1	164468..164602	-	#N/A	#N/A	#N/A	#N/A	#N/A	#N/A	#N/A	#N/A
LBCKBIAG_00185	NZ_CP013116.1	164898..165080	-	27.4956	#N/A	15.0395	0.63208	3.37402	0.842633	9.62476	#N/A
LBCKBIAG_00186	NZ_CP013116.1	165242..165364	-	#N/A	#N/A	#N/A	#N/A	#N/A	#N/A	#N/A	#N/A
LBCKBIAG_00187	NZ_CP013116.1	165478..165609	-	#N/A	#N/A	#N/A	#N/A	#N/A	#N/A	#N/A	#N/A
LBCKBIAG_00196	NZ_CP013116.1	complement(172854..173276)	-	-1.71114	#N/A	-1.09301	0.947129	-13.9444	0.575547	-4.8883	0.180993
LBCKBIAG_00199	NZ_CP013116.1	complement(174461..174832)	-	-1.22059	#N/A	1.33638	0.312057	2.79548	1.6453e-05	2.16928	3.1864e-05
LBCKBIAG_00202	NZ_CP013116.1	176424..178307	-	-1.17951	#N/A	-1.10622	0.737402	-1.38211	0.402173	1.48561	0.0212277
LBCKBIAG_00203	NZ_CP013116.1	complement(178330..179301)	-	-1.28491	0.198512	-1.48027	0.000684986	5.17438	5.1314e-66	2.46824	4.4117e-22
LBCKBIAG_00205	NZ_CP013116.1	complement(180670..181071)	-	2.69308	#N/A	1.47305	0.873412	3.98548	0.460003	-6.265	#N/A
LBCKBIAG_00206	NZ_CP013116.1	181233..181778	-	1.06215	0.923459	-1.68744	0.000171906	1.84487	1.73324e-05	2.07433	3.12785e-11
LBCKBIAG_00207	NZ_CP013116.1	complement(181877..183043)	-	-2.04609	#N/A	-1.12412	0.92543	-1.38259	0.8274	-1.3522	0.702815
LBCKBIAG_00208	NZ_CP013116.1	183202..183393	-	-1.10436	#N/A	-1.83127	0.00168245	-2.76184	0.00598251	-1.80501	0.000908831
LBCKBIAG_00210	NZ_CP013116.1	complement(183899..184978)	-	-10.3915	#N/A	-9.84913	#N/A	-3.02599	#N/A	-6.265	#N/A
LBCKBIAG_00211	NZ_CP013116.1	185459..186316	-	1.00209	#N/A	1.1546	0.63208	-1.07924	0.842633	1.5605	0.0125016
LBCKBIAG_00212	NZ_CP013116.1	186347..186823	-	-1.37618	#N/A	-1.30289	0.852676	-11.2148	0.611877	-1.47722	0.695044
LBCKBIAG_00214	NZ_CP013116.1	complement(188105..188260)	-	1.25577	#N/A	1.23269	0.818731	-22.1332	0.504981	-4.23828	0.100854
LBCKBIAG_00216	NZ_CP013116.1	188804..189067	-	2.09852	#N/A	2.57713	0.482071	7.86018	0.0458314	3.78927	0.135214
LBCKBIAG_00217	NZ_CP013116.1	189081..190217	-	1.02791	#N/A	-1.53	0.460404	-1.27361	0.763616	3.05172	0.000154117
LBCKBIAG_00221	NZ_CP013116.1	193000..193245	-	-1.0178	#N/A	1.03661	0.995365	40.6907	0.396615	33.6101	#N/A
LBCKBIAG_00223	NZ_CP013116.1	complement(194267..194488)	-	-10.3915	#N/A	-9.84913	0.6474	3.98548	#N/A	-6.265	#N/A
LBCKBIAG_00225	NZ_CP013116.1	complement(195344..197341)	-	1.07601	0.903726	1.13658	0.541883	1.00438	0.983259	-1.91154	1.08466e-05
LBCKBIAG_00229	NZ_CP013116.1	complement(202016..202525)	-	-2.7532	#N/A	-1.14269	0.835338	-4.55128	0.248404	-7.22994	0.00323151
LBCKBIAG_00230	NZ_CP013116.1	complement(202525..203055)	-	27.4956	#N/A	50.0466	0.448378	3.37402	0.842633	33.6101	0.339502
LBCKBIAG_00231	NZ_CP013116.1	complement(203068..204156)	-	-1.49437	0.112997	1.63078	0.000285945	-1.49885	0.103361	1.78098	2.17026e-06
LBCKBIAG_00233	NZ_CP013116.1	205260..205466	-	1.43329	#N/A	1.32645	0.737402	-22.1332	0.504981	-1.2966	0.702815
LBCKBIAG_00240	NZ_CP013116.1	210593..211342	-	-1.04201	#N/A	1.19045	0.718068	-82.1845	0.32569	-6.66485	0.000329427
LBCKBIAG_00242	NZ_CP013116.1	214869..215291	-	-7.18497	#N/A	-2.37674	0.276834	-2.51427	0.512517	-62.7787	0.106689
LBCKBIAG_00248	NZ_CP013116.1	complement(220680..221315)	-	-1.18915	#N/A	1.1394	0.873412	-2.7406	0.469952	1.23341	0.68449
LBCKBIAG_00251	NZ_CP013116.1	complement(223136..223888)	-	1.19391	0.372771	1.85005	1.17259e-09	-2.61154	1.31255e-08	-3.0361	1.66232e-22
LBCKBIAG_00260	NZ_CP013116.1	229832..230605	-	-1.36382	#N/A	1.13499	0.947129	4.01696	0.290494	1.31903	0.823614
LBCKBIAG_00263	NZ_CP013116.1	complement(232238..232639)	-	-29.1388	#N/A	3.45998	0.185928	-8.4852	0.656057	2.84956	0.171915
LBCKBIAG_00265	NZ_CP013116.1	complement(233436..234122)	-	-1.0178	#N/A	8.03803	#N/A	3.37402	#N/A	1.62965	#N/A
LBCKBIAG_00266	NZ_CP013116.1	complement(234119..234730)	-	-19.7651	#N/A	-2.41595	0.678587	-5.75559	0.712312	-11.9164	#N/A
LBCKBIAG_00271	NZ_CP013116.1	complement(238139..238477)	-	-1.15674	#N/A	1.26538	0.713317	-41.2405	0.413996	-1.55339	0.376179
LBCKBIAG_00274	NZ_CP013116.1	239691..240749	-	-1.46299	#N/A	-2.47689	0.11481	-52.1589	0.387804	-18.2846	0.00523555
LBCKBIAG_00281	NZ_CP013116.1	247685..248515	-	-1.47265	#N/A	-2.18804	0.00565407	-191.369	0.229939	-1.7479	0.0256203
LBCKBIAG_00283	NZ_CP013116.1	250441..250851	-	-2.06479	#N/A	2.2695	0.0963831	5.3843	0.000118265	8.90469	9.33978e-11
LBCKBIAG_00284	NZ_CP013116.1	250897..251562	-	-10.3915	#N/A	-9.84913	#N/A	-3.02599	#N/A	-6.265	#N/A
LBCKBIAG_00285	NZ_CP013116.1	251574..252071	-	#N/A	#N/A	#N/A	#N/A	#N/A	#N/A	#N/A	#N/A
LBCKBIAG_00293	NZ_CP013116.1	complement(257500..257853)	-	-1.45189	#N/A	-1.45717	0.120866	-5.55747	0.0030748	-1.8548	0.00237505
LBCKBIAG_00295	NZ_CP013116.1	complement(258380..258664)	-	1.0055	0.980365	-7.77333	5.25532e-65	-13.7908	4.27514e-22	-8.14207	8.07156e-63
LBCKBIAG_00305	NZ_CP013116.1	complement(270687..271472)	-	1.20452	#N/A	-1.20271	0.678587	1.1364	0.806588	1.55472	0.0850026
LBCKBIAG_00311	NZ_CP013116.1	277310..277732	-	-1.09991	#N/A	-1.80521	0.00333609	-1.86622	0.0750633	-4.66051	4.77113e-11
LBCKBIAG_00313	NZ_CP013116.1	278041..278838	-	-1.50226	#N/A	-1.62396	0.324585	-71.2661	0.343731	-3.66598	0.00461162
LBCKBIAG_00317	NZ_CP013116.1	complement(281403..281720)	-	27.4956	#N/A	1.03661	0.995365	3.37402	0.842633	9.62476	#N/A
LBCKBIAG_00322	NZ_CP013116.1	285417..285869	-	-1.56147	#N/A	-1.14525	0.737402	-12.2467	0.0306088	-1.55032	0.111732
LBCKBIAG_00323	NZ_CP013116.1	complement(285866..287212)	-	1.04652	#N/A	1.20859	0.730333	-2.61019	0.332532	1.18598	0.667222
LBCKBIAG_00324	NZ_CP013116.1	287340..287591	-	#N/A	#N/A	#N/A	#N/A	#N/A	#N/A	#N/A	#N/A
LBCKBIAG_00328	NZ_CP013116.1	complement(293404..294036)	-	1.22994	#N/A	1.72693	0.497518	13.1615	5.11358e-08	1.12399	0.875275
LBCKBIAG_00329	NZ_CP013116.1	complement(294023..295399)	-	1.30695	#N/A	-1.31307	0.646175	13.9452	2.47114e-21	2.16763	0.0121079
LBCKBIAG_00330	NZ_CP013116.1	295575..295772	-	-1.26738	0.257143	-3.00109	1.54992e-20	1.5288	0.00105284	1.18203	0.141214
LBCKBIAG_00331	NZ_CP013116.1	295892..296497	-	1.14576	#N/A	1.18814	0.504857	-1.26663	0.507151	-1.42749	0.0597616
LBCKBIAG_00334	NZ_CP013116.1	298605..299096	-	-1.77968	#N/A	1.24946	0.534765	-4.72039	0.0281677	-3.06652	0.000161563
LBCKBIAG_00335	NZ_CP013116.1	299189..299581	-	14.2391	#N/A	43.0451	0.468019	3.37402	0.842633	1.62965	#N/A
LBCKBIAG_00336	NZ_CP013116.1	299592..300416	-	-1.04166	#N/A	2.6319	0.158116	-1.38259	0.8274	1.45011	0.573762
LBCKBIAG_00340	NZ_CP013116.1	complement(303614..304342)	-	-1.0178	#N/A	8.03803	0.720173	78.0074	0.295446	9.62476	#N/A
LBCKBIAG_00350	NZ_CP013116.1	312015..314477	-	-1.15433	#N/A	-1.72708	0.00726094	-3.07083	0.00552733	1.06072	0.767841
LBCKBIAG_00351	NZ_CP013116.1	complement(314508..315143)	-	1.08579	0.76015	-4.32039	2.01589e-59	2.02957	1.52226e-15	2.64118	5.72386e-31
LBCKBIAG_00355	NZ_CP013116.1	complement(318812..319102)	-	#N/A	#N/A	#N/A	#N/A	#N/A	#N/A	#N/A	#N/A
LBCKBIAG_00356	NZ_CP013116.1	complement(319099..320097)	-	1.22955	#N/A	-1.1127	0.800828	-1.22635	0.680027	-2.73579	0.000736764
LBCKBIAG_00357	NZ_CP013116.1	complement(320094..320672)	-	-10.3915	#N/A	2.15881	0.706127	3.98548	0.460003	-6.265	#N/A
LBCKBIAG_00359	NZ_CP013116.1	321167..321730	-	-1.47546	#N/A	-1.07494	0.826511	-2.59625	0.0335885	-3.47607	3.27212e-07
LBCKBIAG_00363	NZ_CP013116.1	324949..325494	-	-1.10966	0.860928	-1.11802	0.592985	-2.545	0.000259884	-1.95631	1.74907e-06
LBCKBIAG_00366	NZ_CP013116.1	complement(327204..328103)	-	1.06956	#N/A	1.47118	0.0387227	-1.48852	0.262765	-3.12618	6.77058e-08
LBCKBIAG_00372	NZ_CP013116.1	334756..336585	-	-1.68019	#N/A	-4.37152	0.0283666	-46.6997	0.399793	-8.9425	0.00606369
LBCKBIAG_00374	NZ_CP013116.1	337425..338153	-	-1.43525	0.0175467	-2.43707	7.75824e-18	2.95864	8.74949e-29	-2.58083	4.32999e-20
LBCKBIAG_00375	NZ_CP013116.1	338155..339876	-	-1.38575	0.0120566	-2.36415	3.38602e-22	3.46936	1.2146e-48	1.09486	0.362693
LBCKBIAG_00376	NZ_CP013116.1	340204..340722	-	1.49476	#N/A	-1.72488	0.277979	5.66268	1.24537e-08	3.74108	7.09812e-07
LBCKBIAG_00377	NZ_CP013116.1	340773..341021	-	1.43128	#N/A	-1.30696	0.818731	1.38659	0.783798	-34.5219	0.177028
LBCKBIAG_00378	NZ_CP013116.1	complement(341032..341736)	-	-1.23478	0.700761	-1.41812	0.144313	2.78632	6.40033e-08	10.0732	4.35965e-66
LBCKBIAG_00379	NZ_CP013116.1	341844..342206	-	-2.71599	#N/A	-4.96547	0.151348	1.04458	0.967207	-4.23828	0.100854
LBCKBIAG_00381	NZ_CP013116.1	complement(342857..343813)	-	-3.3042	#N/A	-1.62001	0.695606	-13.9444	0.575547	-4.8883	0.180993
LBCKBIAG_00382	NZ_CP013116.1	complement(343874..344083)	-	-19.7651	#N/A	-1.29124	0.894447	2.09535	0.656678	-11.9164	#N/A
LBCKBIAG_00383	NZ_CP013116.1	344252..344479	-	-2.01061	#N/A	-1.29892	0.874174	7.93853	0.0114951	-2.97454	0.40586
LBCKBIAG_00384	NZ_CP013116.1	344488..345120	-	1.00124	#N/A	-2.14851	0.13501	15.9718	7.27997e-25	1.96113	0.0297681
LBCKBIAG_00385	NZ_CP013116.1	345133..345549	-	2.09446	#N/A	-1.41942	0.646175	11.7738	5.23216e-12	1.93402	0.103244
LBCKBIAG_00387	NZ_CP013116.1	347249..347581	-	-1.06584	0.936519	-1.67297	0.0122186	-1.14852	0.680257	2.49499	8.46883e-11
LBCKBIAG_00388	NZ_CP013116.1	347656..348039	-	-1.00257	0.99333	-3.91774	4.83666e-31	1.46201	0.0027386	-1.07763	0.538513
LBCKBIAG_00389	NZ_CP013116.1	complement(348083..348667)	-	1.43494	#N/A	-1.11137	0.901076	1.85674	0.40943	1.42259	0.472197
LBCKBIAG_00390	NZ_CP013116.1	348795..350021	-	-1.31777	#N/A	-1.4658	0.535632	-1.52601	0.633693	-6.8704	0.00430344
LBCKBIAG_00391	NZ_CP013116.1	350014..350751	-	-2.04609	#N/A	-2.55246	0.423812	-1.38259	0.8274	-3.1929	0.211193
LBCKBIAG_00400	NZ_CP013116.1	361907..362314	-	3.78765	#N/A	4.74756	0.00532891	3.37651	0.114626	4.00816	0.00632129
LBCKBIAG_00409	NZ_CP013116.1	370496..370798	-	-1.37618	#N/A	4.28313	0.0461849	3.04776	0.275088	3.00117	0.0927577
LBCKBIAG_00411	NZ_CP013116.1	371814..372410	-	1.13882	#N/A	-1.12664	0.84089	1.0236	0.967207	-1.02086	0.962938
LBCKBIAG_00412	NZ_CP013116.1	complement(372442..373539)	-	1.04414	#N/A	1.19217	0.65303	1.19636	0.690602	1.22643	0.446649
LBCKBIAG_00413	NZ_CP013116.1	complement(373549..373764)	-	1.11163	#N/A	1.03666	0.956595	3.31545	0.00163138	-1.20107	0.667222
LBCKBIAG_00418	NZ_CP013116.1	complement(377156..377674)	-	1.66692	#N/A	1.13848	0.90344	-1.38259	0.8274	-34.5219	0.177028
LBCKBIAG_00419	NZ_CP013116.1	complement(377664..378191)	-	-6.06553	#N/A	-2.60386	0.108335	-4.09861	0.290323	-9.46519	0.00463455
LBCKBIAG_00420	NZ_CP013116.1	complement(378188..379147)	-	-1.06853	#N/A	-3.2463	0.0385127	1.63021	0.40943	-1.52353	0.326887
LBCKBIAG_00421	NZ_CP013116.1	complement(379149..379778)	-	1.26915	#N/A	-1.59396	0.283038	1.07988	0.889368	1.37957	0.274809
LBCKBIAG_00423	NZ_CP013116.1	complement(381060..381302)	-	-1.4227	#N/A	-1.19772	0.691107	-1.11608	0.842633	-1.14926	0.670944
LBCKBIAG_00425	NZ_CP013116.1	complement(382533..383720)	-	1.43757	#N/A	-1.3135	0.60575	-3.20051	0.222885	-1.29017	0.495302
LBCKBIAG_00427	NZ_CP013116.1	384842..386062	-	-1.68368	#N/A	1.49661	0.279613	-1.18723	0.784684	-3.50687	0.00158533
LBCKBIAG_00455	NZ_CP013116.1	411670..412440	-	-1.6065	#N/A	-1.30815	0.79696	7.4615	0.000140781	2.95582	0.0286899
LBCKBIAG_00463	NZ_CP013116.1	418522..418860	-	-1.42638	#N/A	-1.35036	0.511334	-1.79914	0.379197	-19.3963	8.49902e-05
LBCKBIAG_00464	NZ_CP013116.1	418868..420145	-	-1.34386	#N/A	-1.17751	0.678587	-1.33762	0.550442	-1.76616	0.032608
LBCKBIAG_00466	NZ_CP013116.1	420928..421413	-	1.00753	#N/A	-1.39801	0.379781	-2.03053	0.226564	-1.3058	0.351091
LBCKBIAG_00481	NZ_CP013116.1	438024..439220	-	1.23871	#N/A	1.58214	0.185244	-2.17865	0.27767	-2.73578	0.00526819
LBCKBIAG_00482	NZ_CP013116.1	439201..439893	-	-1.04192	#N/A	1.21506	0.767688	-1.78376	0.582034	-4.14001	0.0239691
LBCKBIAG_00485	NZ_CP013116.1	442151..442468	-	-1.24994	#N/A	-1.18333	0.678587	-2.19262	0.170997	-10.0468	7.10882e-07
LBCKBIAG_00486	NZ_CP013116.1	442468..442902	-	-1.15618	#N/A	-1.09457	0.925578	-27.5924	0.471325	-9.6727	0.0373638
LBCKBIAG_00487	NZ_CP013116.1	443044..443526	-	-1.3805	#N/A	1.01403	0.994977	-16.674	0.548105	-1.67386	0.518126
LBCKBIAG_00488	NZ_CP013116.1	443538..443813	-	-29.1388	#N/A	-1.29892	0.874174	-8.4852	0.656057	-17.5678	#N/A
LBCKBIAG_00489	NZ_CP013116.1	443967..444668	-	-10.3915	#N/A	-9.84913	#N/A	-3.02599	#N/A	-6.265	#N/A
LBCKBIAG_00493	NZ_CP013116.1	complement(447287..447718)	-	-1.16104	#N/A	-2.36455	1.4488e-05	2.66727	2.90884e-08	-4.78304	1.95291e-11
LBCKBIAG_00495	NZ_CP013116.1	448714..451284	-	-3.3859	#N/A	1.81606	0.329136	1.63958	0.555462	-1.14117	0.838908
LBCKBIAG_00502	NZ_CP013116.1	458007..458852	-	-1.01576	0.971698	1.15158	0.324585	2.64632	1.61671e-22	1.83587	8.46883e-11
LBCKBIAG_00503	NZ_CP013116.1	458849..459406	-	1.14036	0.663534	1.29267	0.0591725	2.62315	6.13108e-17	2.73406	6.11683e-24
LBCKBIAG_00504	NZ_CP013116.1	459545..459808	-	1.02745	#N/A	-1.52092	0.682507	3.47152	0.0729081	2.8337	0.0371759
LBCKBIAG_00505	NZ_CP013116.1	459811..460347	-	1.42969	#N/A	2.70065	0.189437	2.45116	0.366761	7.00187	0.00018775
LBCKBIAG_00509	NZ_CP013116.1	464242..464631	-	1.39465	#N/A	4.90184	0.324585	-3.02599	0.8274	2.50888	0.498848
LBCKBIAG_00512	NZ_CP013116.1	467506..467871	-	1.23555	0.366813	-1.59935	0.000487523	10.9205	9.88018e-120	-1.01961	0.897894
LBCKBIAG_00513	NZ_CP013116.1	467874..469802	-	1.23374	0.247349	-1.59241	2.08796e-05	6.38258	2.518e-89	1.46229	0.000104061
LBCKBIAG_00515	NZ_CP013116.1	470181..470456	-	-1.36382	#N/A	2.21659	0.568972	11.7034	0.00814823	10.3766	0.00328724
LBCKBIAG_00517	NZ_CP013116.1	471617..472309	-	-1.42112	#N/A	-1.25599	0.565503	7.62186	4.96921e-22	2.62203	2.34239e-06
LBCKBIAG_00518	NZ_CP013116.1	472296..473249	-	1.31268	#N/A	1.91294	0.064101	15.0951	9.8512e-27	4.62837	9.78033e-10
LBCKBIAG_00519	NZ_CP013116.1	473259..474263	-	1.07903	#N/A	2.50077	0.0054241	19.3622	2.76979e-29	6.09596	4.37753e-12
LBCKBIAG_00520	NZ_CP013116.1	474387..475673	-	-1.09851	#N/A	1.26294	0.413362	1.43317	0.283333	1.02228	0.931901
LBCKBIAG_00521	NZ_CP013116.1	475684..476481	-	1.72193	#N/A	1.26538	0.713317	1.09698	0.912178	-2.80535	0.0640171
LBCKBIAG_00522	NZ_CP013116.1	complement(476478..477548)	-	-1.17525	#N/A	1.14007	0.75747	-1.7874	0.33749	-1.36571	0.300301
LBCKBIAG_00524	NZ_CP013116.1	478863..479798	-	1.14407	0.715161	1.98458	1.66247e-08	3.20348	4.10676e-19	1.14658	0.327724
LBCKBIAG_00526	NZ_CP013116.1	complement(481355..482284)	-	-1.25025	0.651028	-1.76763	0.00425121	3.01326	8.87901e-11	1.4322	0.0224095
LBCKBIAG_00528	NZ_CP013116.1	483919..484479	-	-2.05848	#N/A	-10.4363	0.0902246	-2.06159	0.613847	-3.27495	0.117563
LBCKBIAG_00529	NZ_CP013116.1	484479..484676	-	-1.0178	#N/A	1.03661	0.995365	78.0074	0.295446	9.62476	#N/A
LBCKBIAG_00530	NZ_CP013116.1	484752..485495	-	1.2428	#N/A	1.42493	0.0996091	1.15384	0.673588	-1.60582	0.0199796
LBCKBIAG_00531	NZ_CP013116.1	485567..486433	-	-1.11088	#N/A	1.65876	0.324585	1.02888	0.967207	1.30438	0.534668
LBCKBIAG_00532	NZ_CP013116.1	486433..487215	-	1.99322	#N/A	-1.30532	0.83257	-1.15625	0.925278	-1.13084	0.889676
LBCKBIAG_00533	NZ_CP013116.1	487219..487464	-	1.77767	#N/A	-2.51598	0.534765	-11.2148	0.611877	1.09953	0.921328
LBCKBIAG_00534	NZ_CP013116.1	487689..487994	-	-19.7651	#N/A	-2.41595	0.678587	2.09535	0.656678	-11.9164	#N/A
LBCKBIAG_00535	NZ_CP013116.1	488003..489070	-	27.4956	#N/A	29.0423	0.534134	3.37402	0.842633	9.62476	#N/A
LBCKBIAG_00536	NZ_CP013116.1	489067..489939	-	-1.37618	#N/A	-2.51598	0.534765	-11.2148	0.611877	-23.2191	#N/A
LBCKBIAG_00549	NZ_CP013116.1	498707..499909	-	1.04969	0.936519	-1.28671	0.19102	1.38912	0.118233	2.06691	5.15418e-09
LBCKBIAG_00550	NZ_CP013116.1	499910..500446	-	1.1982	#N/A	-1.47511	0.540554	-49.4293	0.395953	3.22171	0.000183774
LBCKBIAG_00551	NZ_CP013116.1	500452..501051	-	-1.04123	#N/A	1.01443	0.995365	-8.4852	0.656057	1.45324	0.695438
LBCKBIAG_00554	NZ_CP013116.1	504105..505124	-	3.9915	#N/A	-9.84913	0.6474	-3.02599	0.8274	-6.265	#N/A
LBCKBIAG_00558	NZ_CP013116.1	complement(507389..507604)	-	-1.18915	#N/A	1.26496	0.737402	1.03414	0.967207	-6.32904	0.0258601
LBCKBIAG_00559	NZ_CP013116.1	complement(507607..508041)	-	1.4078	#N/A	1.4225	0.297254	2.15806	0.0166736	-5.31814	1.79293e-05
LBCKBIAG_00560	NZ_CP013116.1	complement(508099..508731)	-	-1.79478	#N/A	-2.11623	0.297254	-1.54763	0.681389	-4.71313	0.0288475
LBCKBIAG_00561	NZ_CP013116.1	complement(508742..509392)	-	-1.59361	#N/A	-2.99538	0.0341762	-63.0773	0.362367	-8.30858	0.00137129
LBCKBIAG_00565	NZ_CP013116.1	512079..513521	-	-1.312	#N/A	-1.14336	0.568972	-34.6539	0.00100549	-4.28041	3.34726e-13
LBCKBIAG_00567	NZ_CP013116.1	514458..515333	-	1.42345	#N/A	1.50354	0.756324	-8.4852	0.656057	-1.62483	0.675387
LBCKBIAG_00568	NZ_CP013116.1	complement(515325..516668)	-	-1.02165	#N/A	-1.49124	0.453073	-1.51495	0.588546	1.87407	0.0378281
LBCKBIAG_00571	NZ_CP013116.1	519182..520063	-	1.38995	#N/A	-1.12681	0.826511	2.97282	0.00143886	1.38985	0.288997
LBCKBIAG_00576	NZ_CP013116.1	complement(525813..526991)	-	1.13882	#N/A	-1.12664	0.84089	1.0236	0.967207	-6.60617	0.00137005
LBCKBIAG_00577	NZ_CP013116.1	complement(526978..527988)	-	-2.07118	#N/A	-1.12636	0.86832	-4.09861	0.290323	-2.26641	0.0892722
LBCKBIAG_00578	NZ_CP013116.1	complement(527989..529365)	-	-1.04195	#N/A	-1.38909	0.60575	1.81026	0.316121	-1.372	0.484921
LBCKBIAG_00582	NZ_CP013116.1	532007..533095	-	3.96555	#N/A	1.95659	0.459027	4.03746	0.0750633	4.79275	0.00391464
LBCKBIAG_00584	NZ_CP013116.1	533894..534505	-	-3.41445	#N/A	-1.23074	0.772477	-1.20657	0.837442	-7.89712	0.0104848
LBCKBIAG_00585	NZ_CP013116.1	534475..535122	-	-2.01061	#N/A	-27.618	0.460276	-8.4852	0.656057	-2.97454	#N/A
LBCKBIAG_00587	NZ_CP013116.1	536504..537151	-	#N/A	#N/A	#N/A	#N/A	#N/A	#N/A	#N/A	#N/A
LBCKBIAG_00588	NZ_CP013116.1	537193..538713	-	1.02138	#N/A	1.812	0.0773741	-1.2606	0.719297	2.32188	0.00137129
LBCKBIAG_00591	NZ_CP013116.1	541704..541985	-	1.17674	#N/A	1.82753	0.131012	2.94891	0.00690364	1.69644	0.109192
LBCKBIAG_00595	NZ_CP013116.1	544735..544941	-	-1.05849	#N/A	1.16365	0.750872	1.02095	0.967207	-3.62477	0.00181898
LBCKBIAG_00596	NZ_CP013116.1	545382..547919	-	-1.12084	0.783567	1.17793	0.324585	3.26225	3.32177e-23	2.03008	6.24866e-11
LBCKBIAG_00597	NZ_CP013116.1	complement(548153..549118)	-	1.42969	#N/A	1.36134	0.774012	1.65801	0.665079	-1.83677	0.494643
LBCKBIAG_00600	NZ_CP013116.1	552190..553272	-	1.19894	#N/A	1.26644	0.558941	-114.94	0.290323	-3.97464	0.000215991
LBCKBIAG_00601	NZ_CP013116.1	553262..554035	-	1.67513	#N/A	-1.12636	0.86832	-49.4293	0.395953	-1.57982	0.313645
LBCKBIAG_00612	NZ_CP013116.1	563482..564600	-	-1.11122	#N/A	1.1163	0.83025	-3.79082	0.148355	-1.52813	0.218625
LBCKBIAG_00615	NZ_CP013116.1	565872..566387	-	-3.3042	#N/A	1.21253	0.873412	-13.9444	0.575547	-1.83677	0.494643
LBCKBIAG_00618	NZ_CP013116.1	567420..567914	-	-10.3915	#N/A	1.47305	0.873412	-3.02599	0.8274	1.72579	#N/A
LBCKBIAG_00620	NZ_CP013116.1	complement(569840..571630)	-	-1.41779	0.366813	1.05498	0.86832	5.53791	3.5183e-27	2.55902	1.66305e-10
LBCKBIAG_00622	NZ_CP013116.1	complement(573398..573628)	-	-10.3915	#N/A	-9.84913	0.6474	-3.02599	#N/A	-1.06078	#N/A
LBCKBIAG_00624	NZ_CP013116.1	complement(575015..575281)	-	#N/A	#N/A	#N/A	#N/A	#N/A	#N/A	#N/A	#N/A
LBCKBIAG_00625	NZ_CP013116.1	complement(575223..575564)	-	14.2391	#N/A	8.03803	0.720173	3.37402	0.842633	9.62476	#N/A
LBCKBIAG_00626	NZ_CP013116.1	complement(575557..576663)	-	-1.0178	#N/A	15.0395	0.63208	3.37402	0.842633	9.62476	#N/A
LBCKBIAG_00632	NZ_CP013116.1	581213..581458	-	-1.32424	#N/A	-1.25367	0.706127	1.16908	0.8274	-1.0951	0.844116
LBCKBIAG_00633	NZ_CP013116.1	581455..581862	-	1.25761	#N/A	-1.16759	0.829788	-3.64594	0.336737	-1.40534	0.478728
LBCKBIAG_00641	NZ_CP013116.1	591292..591924	-	-19.7651	#N/A	-2.41595	0.678587	-5.75559	0.712312	-11.9164	#N/A
LBCKBIAG_00643	NZ_CP013116.1	594164..594394	-	-1.2858	#N/A	-1.24018	0.597034	-1.74415	0.324326	-3.00571	0.000542003
LBCKBIAG_00644	NZ_CP013116.1	594384..594626	-	-5.24458	#N/A	-2.57135	0.324585	-22.1332	0.504981	-2.9154	0.170928
LBCKBIAG_00645	NZ_CP013116.1	594623..595060	-	-1.0178	#N/A	36.0437	0.49971	3.37402	0.842633	9.62476	#N/A
LBCKBIAG_00647	NZ_CP013116.1	complement(596905..597129)	-	#N/A	#N/A	#N/A	#N/A	#N/A	#N/A	#N/A	#N/A
LBCKBIAG_00648	NZ_CP013116.1	complement(597454..598302)	-	-1.20328	#N/A	-2.42744	0.0624487	-1.26583	0.740277	-1.29612	0.495302
LBCKBIAG_00651	NZ_CP013116.1	600342..601844	-	1.00972	0.980365	1.30093	0.119232	4.15224	6.08463e-28	2.93188	1.64011e-20
LBCKBIAG_00653	NZ_CP013116.1	complement(603076..606828)	-	1.43705	#N/A	1.08577	0.894447	2.70471	0.0201442	3.01059	0.000191802
LBCKBIAG_00654	NZ_CP013116.1	606978..607469	-	1.43589	#N/A	-1.22515	0.785068	-1.66569	0.632753	1.85847	0.116668
LBCKBIAG_00655	NZ_CP013116.1	complement(607457..608395)	-	4.14644	#N/A	2.57713	0.482071	2.09535	0.656678	3.37756	0.180903
LBCKBIAG_00663	NZ_CP013116.1	616985..617680	-	-1.14126	0.783567	1.26827	0.186174	1.4105	0.0944569	1.7786	5.95735e-06
LBCKBIAG_00666	NZ_CP013116.1	619435..619968	-	1.16655	#N/A	1.17075	0.72419	-1.79914	0.379197	1.26804	0.425654
LBCKBIAG_00668	NZ_CP013116.1	620833..621558	-	-1.04195	#N/A	-1.12636	0.86832	-4.09861	0.290323	1.59177	0.207362
LBCKBIAG_00669	NZ_CP013116.1	621568..622284	-	-1.09803	0.915961	-1.06525	0.837213	1.82093	0.00850949	4.66497	1.26125e-28
LBCKBIAG_00671	NZ_CP013116.1	623419..624171	-	-1.02379	#N/A	1.19402	0.720173	-2.24474	0.32569	-1.39541	0.363663
LBCKBIAG_00674	NZ_CP013116.1	625871..626113	-	1.21747	#N/A	-1.39465	0.374616	-11.794	0.0338296	-7.31671	1.86777e-06
LBCKBIAG_00680	NZ_CP013116.1	629620..629949	-	-1.45569	#N/A	2.77846	0.000902164	3.85643	0.000129818	10.4133	2.05117e-21
LBCKBIAG_00682	NZ_CP013116.1	complement(634011..634643)	-	-1.58198	#N/A	1.04524	0.954487	2.03502	0.2268	2.00497	0.0550286
LBCKBIAG_00684	NZ_CP013116.1	complement(635466..635936)	-	-1.33814	#N/A	1.29415	0.585738	-3.20051	0.222885	-6.00077	0.000812959
LBCKBIAG_00687	NZ_CP013116.1	638075..638260	-	-1.36382	#N/A	1.13499	0.947129	-5.75559	0.712312	6.2595	0.0274395
LBCKBIAG_00690	NZ_CP013116.1	639920..640966	-	-2.04609	#N/A	1.76074	0.513977	1.38659	0.783798	1.87645	0.293303
LBCKBIAG_00691	NZ_CP013116.1	640977..642302	-	-2.38104	#N/A	-1.1476	0.894447	1.76153	0.559293	-1.13669	0.87051
LBCKBIAG_00692	NZ_CP013116.1	642302..643108	-	-1.36382	#N/A	1.85606	0.681968	4.01696	0.290494	-11.9164	0.376732
LBCKBIAG_00693	NZ_CP013116.1	643105..643944	-	-2.65741	#N/A	-2.51598	0.534765	2.06156	0.548105	-3.93142	0.266425
LBCKBIAG_00694	NZ_CP013116.1	643945..644724	-	3.9915	#N/A	-1.27018	0.933756	-3.02599	0.8274	2.50888	#N/A
LBCKBIAG_00696	NZ_CP013116.1	645714..646352	-	-2.38104	#N/A	-1.81636	0.565503	2.90152	0.161531	3.44431	0.0103214
LBCKBIAG_00698	NZ_CP013116.1	647459..648073	-	-29.1388	#N/A	-27.618	0.460276	1.4213	0.8274	-17.5678	#N/A
LBCKBIAG_00699	NZ_CP013116.1	648112..650040	-	-1.0178	#N/A	8.03803	#N/A	3.37402	#N/A	1.62965	#N/A
LBCKBIAG_00700	NZ_CP013116.1	650052..651128	-	1.39465	#N/A	2.84457	0.576045	-3.02599	0.8274	12.689	0.0210404
LBCKBIAG_00701	NZ_CP013116.1	651334..651507	-	1.41588	#N/A	-2.41595	0.678587	-5.75559	0.712312	-2.01766	#N/A
LBCKBIAG_00702	NZ_CP013116.1	651504..651668	-	#N/A	#N/A	#N/A	#N/A	#N/A	#N/A	#N/A	#N/A
LBCKBIAG_00703	NZ_CP013116.1	651647..652531	-	-2.04609	#N/A	-3.74073	0.288089	-16.674	0.548105	-1.67386	0.518126
LBCKBIAG_00704	NZ_CP013116.1	652693..652809	-	#N/A	#N/A	#N/A	#N/A	#N/A	#N/A	#N/A	#N/A
LBCKBIAG_00705	NZ_CP013116.1	653222..653389	-	-10.3915	#N/A	-9.84913	#N/A	-3.02599	#N/A	-6.265	#N/A
LBCKBIAG_00706	NZ_CP013116.1	653647..653964	-	#N/A	#N/A	#N/A	#N/A	#N/A	#N/A	#N/A	#N/A
LBCKBIAG_00711	NZ_CP013116.1	662149..662394	-	#N/A	#N/A	#N/A	#N/A	#N/A	#N/A	#N/A	#N/A
LBCKBIAG_00712	NZ_CP013116.1	662569..662952	-	#N/A	#N/A	#N/A	#N/A	#N/A	#N/A	#N/A	#N/A
LBCKBIAG_00713	NZ_CP013116.1	complement(663044..663742)	-	4.82909	#N/A	13.3932	0.00308805	94.3326	1.51728e-09	31.7853	4.17523e-06
LBCKBIAG_00718	NZ_CP013116.1	669943..670965	-	-1.08544	0.936519	-1.06931	0.828622	-1.5355	0.247815	3.56585	1.54538e-19
LBCKBIAG_00719	NZ_CP013116.1	671035..671376	-	-1.73023	#N/A	-1.45751	0.534765	-1.60587	0.588546	2.25371	0.010793
LBCKBIAG_00720	NZ_CP013116.1	complement(671407..671925)	-	3.17904	#N/A	1.87771	0.549379	1.07536	0.96652	3.00117	0.0927577
LBCKBIAG_00721	NZ_CP013116.1	complement(671897..672187)	-	1.00124	#N/A	1.0247	0.974542	1.0679	0.925278	1.05953	0.889676
LBCKBIAG_00722	NZ_CP013116.1	complement(672193..673362)	-	1.15574	0.781993	-1.06515	0.823017	2.11905	4.1149e-05	-1.07772	0.695044
LBCKBIAG_00729	NZ_CP013116.1	complement(678873..679535)	-	1.00745	#N/A	-2.17739	0.158448	1.02572	0.967207	-4.45124	0.00741534
LBCKBIAG_00733	NZ_CP013116.1	complement(682189..683103)	-	-1.44049	#N/A	1.09785	0.873412	1.35873	0.588546	-1.29017	0.495302
LBCKBIAG_00736	NZ_CP013116.1	complement(686750..687757)	-	1.61789	#N/A	-1.19068	0.681296	4.30301	3.50627e-09	-1.8976	0.0296981
LBCKBIAG_00738	NZ_CP013116.1	689957..690697	-	-1.0456	0.936519	1.68857	1.38546e-05	-1.74798	0.00787643	-1.65729	8.81263e-05
LBCKBIAG_00744	NZ_CP013116.1	696407..697321	-	-1.66258	#N/A	1.26599	0.6474	-5.45663	0.183416	-3.01735	0.0139729
LBCKBIAG_00746	NZ_CP013116.1	697665..697838	-	#N/A	#N/A	#N/A	#N/A	#N/A	#N/A	#N/A	#N/A
LBCKBIAG_00747	NZ_CP013116.1	697920..698165	-	-2.38104	#N/A	-2.25424	0.445746	1.19153	0.873072	1.36823	0.61785
LBCKBIAG_00748	NZ_CP013116.1	698162..698653	-	-1.13604	#N/A	-1.31255	0.678587	-2.13794	0.460003	-1.14589	0.771961
LBCKBIAG_00752	NZ_CP013116.1	701868..702746	-	2.69308	#N/A	3.53032	0.482071	-3.02599	0.8274	-6.265	#N/A
LBCKBIAG_00754	NZ_CP013116.1	703868..705013	-	1.42345	#N/A	1.01443	0.995365	-8.4852	0.656057	-1.62483	0.675387
LBCKBIAG_00756	NZ_CP013116.1	complement(706499..707218)	-	-1.28736	#N/A	1.22646	0.772477	2.80985	0.0577127	4.25189	3.23721e-05
LBCKBIAG_00757	NZ_CP013116.1	complement(707220..707435)	-	-2.04609	#N/A	-1.12412	0.92543	3.37651	0.114626	5.00296	0.00110935
LBCKBIAG_00760	NZ_CP013116.1	complement(709072..710931)	-	1.60477	#N/A	1.4285	0.528427	1.67924	0.412956	6.45451	3.07514e-10
LBCKBIAG_00765	NZ_CP013116.1	716696..717946	-	1.08461	#N/A	1.12366	0.718068	-2.10817	0.119354	-1.65148	0.0274395
LBCKBIAG_00768	NZ_CP013116.1	complement(719655..719960)	-	-1.6065	#N/A	1.51305	0.63208	-19.4036	0.527873	-1.31992	0.702815
LBCKBIAG_00769	NZ_CP013116.1	complement(719972..720568)	-	1.34085	#N/A	1.16474	0.826511	1.09698	0.912178	3.28684	0.000438803
LBCKBIAG_00774	NZ_CP013116.1	724524..724826	-	-1.0733	#N/A	-2.46007	0.140911	2.62657	0.0475329	-1.93141	0.171328
LBCKBIAG_00775	NZ_CP013116.1	724814..725629	-	1.0421	#N/A	-1.52257	0.384315	4.04934	6.93955e-06	-1.58136	0.204664
LBCKBIAG_00780	NZ_CP013116.1	729824..730441	-	-1.55323	#N/A	-1.07476	0.944884	-2.06159	0.613847	1.06781	0.921328
LBCKBIAG_00782	NZ_CP013116.1	731110..731886	-	-1.36382	#N/A	-2.41595	0.678587	-5.75559	0.712312	1.31903	#N/A
LBCKBIAG_00783	NZ_CP013116.1	731886..732911	-	-1.32964	#N/A	-1.43736	0.521811	-1.84544	0.471325	-1.01585	0.969211
LBCKBIAG_00787	NZ_CP013116.1	735373..735789	-	1.88649	#N/A	2.48176	0.400143	6.63508	0.0290453	5.36294	0.0150104
LBCKBIAG_00789	NZ_CP013116.1	complement(736846..738579)	-	-1.03789	0.959177	1.22599	0.356299	2.2883	5.62185e-06	1.6452	0.000750491
LBCKBIAG_00791	NZ_CP013116.1	complement(739322..740560)	-	-1.18044	#N/A	1.98695	0.0118194	9.03903	3.44776e-22	4.71372	1.53315e-13
LBCKBIAG_00794	NZ_CP013116.1	complement(743665..744606)	-	-3.3042	#N/A	-1.62001	0.695606	-13.9444	0.575547	-2.67021	0.311461
LBCKBIAG_00796	NZ_CP013116.1	complement(746506..746703)	-	3.9915	#N/A	3.53032	0.482071	-3.02599	0.8274	-1.06078	0.971661
LBCKBIAG_00799	NZ_CP013116.1	748127..748612	-	4.14644	#N/A	3.2982	0.324585	-5.75559	0.712312	2.14245	0.452313
LBCKBIAG_00800	NZ_CP013116.1	complement(748509..750134)	-	-1.12531	#N/A	1.33233	0.231884	-1.52918	0.304863	1.12601	0.573589
LBCKBIAG_00801	NZ_CP013116.1	complement(750131..750412)	-	-1.55323	#N/A	-1.18067	0.86832	-2.06159	0.613847	-1.4565	0.558249
LBCKBIAG_00805	NZ_CP013116.1	complement(753714..753995)	-	-2.01061	#N/A	1.01443	0.995365	2.72475	0.41534	-1.62483	0.675387
LBCKBIAG_00806	NZ_CP013116.1	complement(753992..756088)	-	1.43612	#N/A	1.06411	0.936807	-41.2405	0.413996	-1.89094	0.209958
LBCKBIAG_00808	NZ_CP013116.1	complement(757246..757749)	-	1.39465	#N/A	-9.84913	0.6474	-3.02599	0.8274	1.72579	#N/A
LBCKBIAG_00809	NZ_CP013116.1	complement(757749..758078)	-	1.50525	#N/A	-1.14984	0.826511	-4.77762	0.22919	-2.17028	0.0801319
LBCKBIAG_00811	NZ_CP013116.1	complement(759346..759678)	-	1.75001	#N/A	1.43121	0.646175	3.15411	0.0686427	-2.01628	0.294268
LBCKBIAG_00816	NZ_CP013116.1	complement(763980..764333)	-	1.39299	0.247349	-2.05332	0.000171906	11.144	6.25297e-74	2.04145	3.52679e-07
LBCKBIAG_00823	NZ_CP013116.1	770831..771010	-	-19.7651	#N/A	-1.29124	0.894447	-5.75559	0.712312	-2.01766	#N/A
LBCKBIAG_00825	NZ_CP013116.1	771926..772105	-	27.4956	#N/A	1.03661	0.995365	3.37402	#N/A	1.62965	#N/A
LBCKBIAG_00826	NZ_CP013116.1	772078..772248	-	#N/A	#N/A	#N/A	#N/A	#N/A	#N/A	#N/A	#N/A
LBCKBIAG_00828	NZ_CP013116.1	complement(773008..773385)	-	1.57344	#N/A	-1.53	0.460404	3.28057	0.0023899	1.11879	0.791043
LBCKBIAG_00829	NZ_CP013116.1	complement(773639..773800)	-	-1.04195	#N/A	-3.87443	0.031617	6.95661	9.11333e-09	-1.46859	0.397968
LBCKBIAG_00830	NZ_CP013116.1	774124..774264	-	5.28992	#N/A	-1.27018	0.933756	3.98548	0.460003	7.2074	0.0873696
LBCKBIAG_00831	NZ_CP013116.1	complement(774252..774884)	-	1.33387	#N/A	-1.82878	0.387475	1.17473	0.842633	1.30469	0.559066
LBCKBIAG_00832	NZ_CP013116.1	complement(774881..775123)	-	-1.04123	#N/A	-1.29892	0.874174	1.4213	0.8274	-2.97454	0.40586
LBCKBIAG_00833	NZ_CP013116.1	complement(775107..776153)	-	-1.01057	#N/A	1.18682	0.795733	-1.90182	0.53825	-2.99103	0.0452987
LBCKBIAG_00837	NZ_CP013116.1	complement(779264..782104)	-	-1.2363	#N/A	-1.04518	0.894105	-1.68001	0.191011	1.2295	0.272393
LBCKBIAG_00838	NZ_CP013116.1	complement(782214..784466)	-	1.18149	0.66171	-2.96743	1.94052e-11	2.39939	3.32712e-09	1.09731	0.546992
LBCKBIAG_00845	NZ_CP013116.1	complement(790294..790782)	-	-1.53261	#N/A	-1.05611	0.901076	-4.24124	0.0446471	-4.02378	3.46672e-05
LBCKBIAG_00851	NZ_CP013116.1	798123..798488	-	1.55089	0.242056	1.08086	0.828622	3.48189	3.50627e-09	3.41517	1.71287e-13
LBCKBIAG_00853	NZ_CP013116.1	complement(799080..799226)	-	-19.7651	#N/A	-2.41595	0.678587	2.09535	0.656678	-1.10214	#N/A
LBCKBIAG_00859	NZ_CP013116.1	complement(803861..804838)	-	1.08667	#N/A	-1.21543	0.646175	1.08007	0.867444	1.87741	0.00644302
LBCKBIAG_00860	NZ_CP013116.1	804994..805455	-	-1.0178	#N/A	8.03803	#N/A	3.37402	#N/A	1.62965	#N/A
LBCKBIAG_00861	NZ_CP013116.1	805551..805970	-	1.19565	#N/A	1.88519	0.447956	3.37651	0.114626	1.59222	0.463078
LBCKBIAG_00862	NZ_CP013116.1	805974..806426	-	-2.01061	#N/A	1.99265	0.562156	-8.4852	0.656057	-1.11768	0.921415
LBCKBIAG_00863	NZ_CP013116.1	806423..806983	-	-1.1102	#N/A	1.13894	0.892128	-22.1332	0.504981	-1.79492	0.401866
LBCKBIAG_00866	NZ_CP013116.1	complement(808414..810246)	-	1.07107	0.936519	2.36737	1.28118e-07	1.65119	0.0548134	1.25218	0.232418
LBCKBIAG_00867	NZ_CP013116.1	810308..810721	-	-1.30524	#N/A	1.2934	0.446927	1.728	0.118233	2.6021	1.14881e-06
LBCKBIAG_00868	NZ_CP013116.1	complement(810761..810958)	-	-5.89138	#N/A	-5.57784	0.113409	-2.06159	0.613847	-1.14	0.848853
LBCKBIAG_00878	NZ_CP013116.1	819305..819637	-	1.15079	#N/A	-1.63927	0.324585	1.7897	0.247815	-2.37	0.0372046
LBCKBIAG_00886	NZ_CP013116.1	complement(828178..829518)	-	-2.34245	#N/A	1.33963	0.620181	-1.36629	0.726027	-6.15131	0.00790118
LBCKBIAG_00887	NZ_CP013116.1	complement(829531..830349)	-	1.71146	#N/A	3.59352	0.0597298	7.21006	0.00191217	2.24376	0.194115
LBCKBIAG_00888	NZ_CP013116.1	complement(830574..831167)	-	-1.09095	#N/A	1.72101	0.374858	4.77475	0.00100549	2.36037	0.0390036
LBCKBIAG_00891	NZ_CP013116.1	832055..832966	-	-1.04123	#N/A	-1.29892	0.874174	-8.4852	0.656057	1.45324	0.695438
LBCKBIAG_00893	NZ_CP013116.1	complement(836531..836911)	-	-10.3915	#N/A	2.84457	0.576045	3.98548	0.460003	-6.265	#N/A
LBCKBIAG_00896	NZ_CP013116.1	complement(837270..838055)	-	-2.71599	#N/A	-2.57135	0.324585	-22.1332	0.504981	-1.13855	0.857878
LBCKBIAG_00900	NZ_CP013116.1	complement(842474..843208)	-	1.4345	#N/A	1.44004	0.621124	2.84208	0.096586	1.82096	0.199144
LBCKBIAG_00902	NZ_CP013116.1	844610..845956	-	2.14647	#N/A	2.94414	0.0255634	-1.19344	0.867444	-3.63449	0.0823564
LBCKBIAG_00903	NZ_CP013116.1	complement(845968..846840)	-	-1.47149	#N/A	-1.20141	0.623323	-1.18185	0.728411	3.32158	2.78772e-11
LBCKBIAG_00906	NZ_CP013116.1	complement(848797..849231)	-	-1.15333	0.860928	2.46894	1.62733e-08	-3.06684	0.0160412	-1.16387	0.468678
LBCKBIAG_00908	NZ_CP013116.1	complement(850372..850833)	-	-1.1102	#N/A	1.4202	0.67802	4.54249	0.00822544	2.69835	0.0356101
LBCKBIAG_00913	NZ_CP013116.1	complement(856752..857570)	-	1.65002	#N/A	-1.41874	0.222745	-5.43913	0.0131618	-2.00123	0.00328724
LBCKBIAG_00918	NZ_CP013116.1	860082..860561	-	-1.04123	#N/A	1.25898	0.876749	-8.4852	0.656057	-2.97454	0.40586
LBCKBIAG_00919	NZ_CP013116.1	860558..861166	-	-2.65741	#N/A	2.24778	0.39537	1.07536	0.96652	-2.14752	0.459927
LBCKBIAG_00920	NZ_CP013116.1	861163..862353	-	1.50525	#N/A	1.12179	0.852676	-2.49213	0.362367	-1.84154	0.15634
LBCKBIAG_00921	NZ_CP013116.1	complement(862345..862719)	-	-3.95099	#N/A	-3.74073	0.288089	-1.38259	0.8274	7.13466	3.5963e-05
LBCKBIAG_00922	NZ_CP013116.1	863042..863224	-	#N/A	#N/A	#N/A	#N/A	#N/A	#N/A	#N/A	#N/A
LBCKBIAG_00923	NZ_CP013116.1	863390..863980	-	-1.0178	#N/A	8.03803	#N/A	3.37402	#N/A	1.62965	#N/A
LBCKBIAG_00924	NZ_CP013116.1	864025..864420	-	#N/A	#N/A	#N/A	#N/A	#N/A	#N/A	#N/A	#N/A
LBCKBIAG_00925	NZ_CP013116.1	864407..865126	-	-1.0178	#N/A	8.03803	#N/A	3.37402	#N/A	1.62965	#N/A
LBCKBIAG_00926	NZ_CP013116.1	865585..866364	-	14.2391	#N/A	8.03803	0.720173	189.957	0.186152	105.566	0.189753
LBCKBIAG_00927	NZ_CP013116.1	866374..867306	-	5.28992	#N/A	2.15881	0.706127	3.98548	0.460003	9.55665	0.0440697
LBCKBIAG_00928	NZ_CP013116.1	867459..868151	-	27.4956	#N/A	1.03661	0.995365	3.37402	0.842633	9.62476	#N/A
LBCKBIAG_00929	NZ_CP013116.1	868375..868557	-	#N/A	#N/A	#N/A	#N/A	#N/A	#N/A	#N/A	#N/A
LBCKBIAG_00933	NZ_CP013116.1	complement(871843..872016)	-	-85.3807	#N/A	-1.67619	0.565503	-2.06159	0.613847	-1.02828	0.965955
LBCKBIAG_00934	NZ_CP013116.1	complement(872025..872552)	-	-1.0733	#N/A	-1.85254	0.323906	-2.01988	0.496575	-1.75902	0.230111
LBCKBIAG_00938	NZ_CP013116.1	876218..877336	-	-2.20894	#N/A	1.32604	0.424799	-2.47791	0.136487	-18.3758	3.05521e-06
LBCKBIAG_00939	NZ_CP013116.1	877427..878167	-	-1.83249	#N/A	-1.30904	0.781957	-1.83526	0.675104	-2.22189	0.269658
LBCKBIAG_00941	NZ_CP013116.1	complement(879324..880172)	-	-10.3915	#N/A	1.47305	0.873412	3.98548	0.460003	-6.265	#N/A
LBCKBIAG_00942	NZ_CP013116.1	complement(880129..880542)	-	-10.3915	#N/A	1.47305	0.873412	-3.02599	0.8274	-6.265	#N/A
LBCKBIAG_00943	NZ_CP013116.1	880778..880984	-	-1.0178	#N/A	8.03803	0.720173	3.37402	#N/A	9.62476	#N/A
LBCKBIAG_00944	NZ_CP013116.1	complement(881266..881742)	-	-2.40584	#N/A	-2.27767	0.227599	-38.5109	0.423355	-5.07267	0.0207628
LBCKBIAG_00947	NZ_CP013116.1	complement(884354..884845)	-	-1.07895	#N/A	1.20776	0.521863	-1.28053	0.559004	1.74795	0.00172014
LBCKBIAG_00952	NZ_CP013116.1	complement(887943..888515)	-	1.01936	0.959177	-1.07138	0.67802	-3.37956	2.65992e-17	-5.5765	3.39206e-56
LBCKBIAG_00953	NZ_CP013116.1	complement(888606..889703)	-	3.17904	#N/A	1.50765	0.718068	1.07536	0.96652	-1.47722	0.695044
LBCKBIAG_00956	NZ_CP013116.1	complement(892661..893173)	-	-2.05848	#N/A	-1.30973	0.767688	-1.07538	0.95246	1.83027	0.218515
LBCKBIAG_00957	NZ_CP013116.1	complement(893170..893688)	-	-1.1102	#N/A	-2.57135	0.324585	-1.83526	0.675104	-1.2966	0.702815
LBCKBIAG_00958	NZ_CP013116.1	893787..894203	-	3.9915	#N/A	-9.84913	0.6474	-3.02599	0.8274	1.72579	#N/A
LBCKBIAG_00961	NZ_CP013116.1	complement(897079..898650)	-	1.00209	#N/A	1.10655	0.738132	-2.41322	0.0544297	-1.46497	0.0724154
LBCKBIAG_00963	NZ_CP013116.1	complement(899748..901148)	-	-1.14371	#N/A	-1.08277	0.890734	-1.69596	0.483548	-3.51798	0.0039467
LBCKBIAG_00965	NZ_CP013116.1	902295..903062	-	-10.3915	#N/A	-9.84913	#N/A	-3.02599	#N/A	-6.265	#N/A
LBCKBIAG_00967	NZ_CP013116.1	complement(903194..903658)	-	-1.30001	#N/A	-1.03791	0.962289	-41.2405	0.413996	-2.41592	0.100122
LBCKBIAG_00971	NZ_CP013116.1	complement(908371..909420)	-	-1.17218	#N/A	-1.22436	0.440436	-6.52285	0.00100549	-3.17654	5.73553e-08
LBCKBIAG_00973	NZ_CP013116.1	complement(910338..911447)	-	-1.01421	0.974685	1.20865	0.316566	-3.06933	0.000164384	-3.43	1.96683e-13
LBCKBIAG_00974	NZ_CP013116.1	complement(911469..912584)	-	1.05834	0.936519	1.26539	0.201562	-5.1892	4.03804e-05	-4.53552	7.3291e-15
LBCKBIAG_00975	NZ_CP013116.1	complement(912615..913049)	-	-2.64306	#N/A	1.15629	0.79696	-63.0773	0.362367	-2.8922	0.0193685
LBCKBIAG_00976	NZ_CP013116.1	complement(913058..913249)	-	-57.2597	#N/A	-1.12412	0.92543	-16.674	0.548105	-2.19631	0.348552
LBCKBIAG_00977	NZ_CP013116.1	complement(913302..913808)	-	1.24375	#N/A	-1.55045	0.187798	-2.39524	0.11676	-1.35624	0.252349
LBCKBIAG_00980	NZ_CP013116.1	complement(916206..916523)	-	-1.18915	#N/A	-2.5907	0.205197	-1.42957	0.740277	-3.31796	0.067619
LBCKBIAG_00981	NZ_CP013116.1	complement(916631..917146)	-	1.28812	0.366439	-2.55757	1.32729e-08	2.50775	1.36268e-09	4.99563	2.15246e-44
LBCKBIAG_00983	NZ_CP013116.1	complement(919843..920418)	-	-1.0178	#N/A	15.0395	0.63208	3.37402	#N/A	1.62965	#N/A
LBCKBIAG_00984	NZ_CP013116.1	complement(920415..921059)	-	-1.16816	#N/A	1.12992	0.695606	-1.1367	0.756398	-1.80848	0.00789889
LBCKBIAG_00986	NZ_CP013116.1	923059..924333	-	1.08254	#N/A	-1.37359	0.151348	-2.05121	0.0411428	-2.27857	1.39241e-05
LBCKBIAG_00989	NZ_CP013116.1	complement(928114..928920)	-	1.75001	#N/A	-1.67619	0.565503	5.37831	0.000939014	3.92703	0.00108491
LBCKBIAG_00991	NZ_CP013116.1	complement(929640..929891)	-	1.00731	#N/A	1.28962	0.737402	2.04041	0.343542	-1.26516	0.702815
LBCKBIAG_00996	NZ_CP013116.1	complement(934770..935621)	-	-1.22333	#N/A	-1.31401	0.552077	-1.00748	0.98727	-3.23741	0.00162605
LBCKBIAG_01001	NZ_CP013116.1	complement(939093..939893)	-	1.37883	#N/A	1.05583	0.876945	1.40986	0.295446	-1.45206	0.0920017
LBCKBIAG_01002	NZ_CP013116.1	complement(939893..940084)	-	-2.04609	#N/A	1.13848	0.90344	-1.38259	0.8274	-1.13424	0.881524
LBCKBIAG_01004	NZ_CP013116.1	complement(941195..941794)	-	2.13819	#N/A	-1.93712	0.561841	2.0499	0.464325	2.01856	0.228128
LBCKBIAG_01006	NZ_CP013116.1	complement(942531..946628)	-	-1.25864	#N/A	-1.69302	0.106413	-4.64053	0.030405	1.40736	0.151442
LBCKBIAG_01008	NZ_CP013116.1	complement(948837..949187)	-	-10.3915	#N/A	-9.84913	#N/A	-3.02599	#N/A	-6.265	#N/A
LBCKBIAG_01010	NZ_CP013116.1	complement(950542..952515)	-	-1.56063	#N/A	1.28739	0.552077	-8.17265	0.0827508	-3.7125	0.000843598
LBCKBIAG_01011	NZ_CP013116.1	complement(952527..953303)	-	1.09895	#N/A	1.22979	0.568972	-1.34789	0.557353	-1.31692	0.316666
LBCKBIAG_01015	NZ_CP013116.1	complement(956291..956401)	-	-3.95099	#N/A	-6.99903	0.196943	-16.674	0.548105	-1.13424	0.881524
LBCKBIAG_01019	NZ_CP013116.1	960910..961455	-	-1.12167	#N/A	-1.14984	0.826511	-57.6181	0.373742	-7.58949	0.00242686
LBCKBIAG_01020	NZ_CP013116.1	961455..962060	-	1.39465	#N/A	-9.84913	0.6474	-3.02599	0.8274	-1.06078	#N/A
LBCKBIAG_01023	NZ_CP013116.1	963817..964683	-	-5.24458	#N/A	-1.30904	0.781957	-22.1332	0.504981	-1.50559	0.550321
LBCKBIAG_01031	NZ_CP013116.1	970352..970654	-	#N/A	#N/A	#N/A	#N/A	#N/A	#N/A	#N/A	#N/A
LBCKBIAG_01032	NZ_CP013116.1	970651..971313	-	-1.0178	#N/A	8.03803	#N/A	3.37402	#N/A	1.62965	#N/A
LBCKBIAG_01033	NZ_CP013116.1	971370..971762	-	-19.7651	#N/A	1.13499	0.947129	-5.75559	0.712312	-11.9164	#N/A
LBCKBIAG_01034	NZ_CP013116.1	complement(971759..972388)	-	-2.71599	#N/A	-2.07187	0.455212	-22.1332	0.504981	-4.23828	0.100854
LBCKBIAG_01038	NZ_CP013116.1	complement(974480..975241)	-	1.15091	#N/A	-1.57488	0.324585	-3.55469	0.175491	-2.62672	0.0129989
LBCKBIAG_01040	NZ_CP013116.1	complement(978179..978466)	-	1.35046	#N/A	-1.65009	0.158116	-1.33327	0.5907	-5.0491	1.59148e-05
LBCKBIAG_01041	NZ_CP013116.1	complement(978511..979413)	-	-1.08622	#N/A	-1.4494	0.13843	-1.62345	0.229939	-2.89998	3.77896e-06
LBCKBIAG_01042	NZ_CP013116.1	complement(979400..980572)	-	-1.57518	#N/A	-1.49124	0.453073	1.14421	0.830117	-1.90236	0.105049
LBCKBIAG_01043	NZ_CP013116.1	complement(980550..981947)	-	-2.06862	#N/A	1.01379	0.993475	-41.2405	0.413996	-1.55339	0.376179
LBCKBIAG_01044	NZ_CP013116.1	complement(981931..982443)	-	-1.73242	#N/A	-1.15981	0.779174	-6.81464	0.121597	-6.66485	0.000329427
LBCKBIAG_01054	NZ_CP013116.1	994405..994842	-	1.42345	#N/A	1.99265	0.562156	-8.4852	0.656057	1.17398	0.881874
LBCKBIAG_01060	NZ_CP013116.1	999174..999776	-	-1.1063	#N/A	1.08723	0.78677	-1.91621	0.116549	-2.66613	1.33619e-05
LBCKBIAG_01065	NZ_CP013116.1	complement(1004206..1004844)	-	1.07868	#N/A	-1.12579	0.888488	-2.7406	0.469952	-11.5865	0.0223839
LBCKBIAG_01067	NZ_CP013116.1	1005296..1006093	-	3.4638	#N/A	2.21659	0.568972	-5.75559	0.712312	1.73074	0.612739
LBCKBIAG_01068	NZ_CP013116.1	complement(1006084..1006812)	-	-1.52652	#N/A	1.01943	0.97442	-1.7874	0.33749	-1.07639	0.825997
LBCKBIAG_01073	NZ_CP013116.1	complement(1010750..1011643)	-	-1.52163	#N/A	1.22666	0.568972	-3.44571	0.0519234	-1.92331	0.0172209
LBCKBIAG_01076	NZ_CP013116.1	complement(1014638..1015324)	-	1.63408	#N/A	1.24348	0.549509	7.17348	8.0845e-21	3.40888	2.72632e-10
LBCKBIAG_01082	NZ_CP013116.1	complement(1020054..1021178)	-	-1.00081	0.995541	-1.06046	0.737402	-2.08841	9.64743e-07	-1.19775	0.0996097
LBCKBIAG_01088	NZ_CP013116.1	complement(1026770..1028149)	-	1.01183	#N/A	-1.34142	0.225875	2.44816	4.00103e-06	-1.00228	0.99178
LBCKBIAG_01091	NZ_CP013116.1	complement(1030405..1031211)	-	1.12581	#N/A	-1.37246	0.568972	-5.23029	0.196835	-1.64278	0.219349
LBCKBIAG_01092	NZ_CP013116.1	1031353..1032879	-	-1.08188	0.936519	-1.11555	0.712499	5.15876	6.2815e-24	2.57585	1.91202e-10
LBCKBIAG_01097	NZ_CP013116.1	1037307..1038299	-	-1.90232	#N/A	-2.21188	0.130697	1.48274	0.507469	-4.89396	0.00388755
LBCKBIAG_01098	NZ_CP013116.1	1038310..1039080	-	-7.83176	#N/A	-2.5907	0.205197	1.03414	0.967207	-4.35358	0.0404058
LBCKBIAG_01107	NZ_CP013116.1	1048685..1049944	-	-1.15451	#N/A	-5.85326	0.267222	-13.9444	0.575547	-28.8705	#N/A
LBCKBIAG_01108	NZ_CP013116.1	complement(1049888..1050694)	-	-2.38104	#N/A	-2.97031	0.315756	-19.4036	0.527873	-40.1732	0.157861
LBCKBIAG_01109	NZ_CP013116.1	complement(1050698..1052080)	-	-1.00172	#N/A	-1.66334	0.00952708	-2.02976	0.0372047	-1.01968	0.924912
LBCKBIAG_01112	NZ_CP013116.1	complement(1054087..1054290)	-	2.09852	#N/A	1.13499	0.947129	4.01696	0.290494	-2.01766	0.633746
LBCKBIAG_01113	NZ_CP013116.1	complement(1054292..1054972)	-	-3.08793	#N/A	-1.68364	0.395038	-2.13794	0.460003	-1.70927	0.240106
LBCKBIAG_01115	NZ_CP013116.1	complement(1055556..1058096)	-	1.32577	0.366813	1.47816	0.0255436	-1.25029	0.487773	-1.27096	0.172234
LBCKBIAG_01120	NZ_CP013116.1	1062215..1062814	-	-1.10496	#N/A	-1.83641	0.13976	7.39665	1.52685e-15	1.29082	0.398774
LBCKBIAG_01121	NZ_CP013116.1	1062825..1063073	-	1.07699	#N/A	1.13759	0.927018	5.02015	0.0473597	2.57858	0.162578
LBCKBIAG_01123	NZ_CP013116.1	complement(1063331..1064578)	-	1.043	0.946842	1.39345	0.064101	-8.33293	0.000142364	-5.26722	1.16569e-13
LBCKBIAG_01127	NZ_CP013116.1	1067852..1068226	-	-1.09146	#N/A	1.22035	0.669695	8.21061	7.72797e-17	1.39502	0.262544
LBCKBIAG_01129	NZ_CP013116.1	1069868..1070200	-	-29.1388	#N/A	-27.618	0.460276	-8.4852	0.656057	-1.62483	#N/A
LBCKBIAG_01132	NZ_CP013116.1	1072864..1073685	-	2.14647	#N/A	1.66565	0.447956	-1.19344	0.867444	1.99272	0.130449
LBCKBIAG_01133	NZ_CP013116.1	1073682..1074632	-	1.39465	#N/A	4.21608	0.396263	-3.02599	0.8274	1.72579	0.720976
LBCKBIAG_01137	NZ_CP013116.1	complement(1077513..1078115)	-	1.07699	#N/A	1.13759	0.927018	2.06156	0.548105	3.63505	0.0405799
LBCKBIAG_01139	NZ_CP013116.1	1079489..1079809	-	1.08599	#N/A	-2.49085	8.75244e-06	1.10729	0.746373	-9.60604	5.08298e-13
LBCKBIAG_01142	NZ_CP013116.1	complement(1081911..1082339)	-	-1.0178	#N/A	22.0409	0.565503	3.37402	0.842633	1.62965	#N/A
LBCKBIAG_01143	NZ_CP013116.1	complement(1082320..1083108)	-	-1.55323	#N/A	1.59813	0.521863	-24.8628	0.487773	-4.76097	0.0708881
LBCKBIAG_01145	NZ_CP013116.1	complement(1084905..1085399)	-	-29.1388	#N/A	1.25898	0.876749	-8.4852	0.656057	2.5703	0.226252
LBCKBIAG_01147	NZ_CP013116.1	1087160..1088620	-	1.00315	#N/A	-1.11248	0.837213	-1.99764	0.341266	1.15903	0.66281
LBCKBIAG_01149	NZ_CP013116.1	1090107..1090559	-	-1.21517	#N/A	-1.10453	0.835029	-2.04156	0.27015	3.40586	2.80175e-08
LBCKBIAG_01152	NZ_CP013116.1	1094823..1095305	-	-1.3827	#N/A	1.23269	0.818731	-1.83526	0.675104	2.69835	0.0356101
LBCKBIAG_01153	NZ_CP013116.1	complement(1095344..1096006)	-	1.48015	#N/A	1.00627	0.995185	-1.18723	0.784684	-3.21952	0.00255392
LBCKBIAG_01161	NZ_CP013116.1	complement(1102309..1103502)	-	-1.32424	#N/A	-1.10412	0.876945	-1.68573	0.548105	-1.26618	0.577188
LBCKBIAG_01162	NZ_CP013116.1	complement(1103499..1104305)	-	-2.71599	#N/A	-1.05105	0.962289	1.04458	0.967207	-1.13855	0.857878
LBCKBIAG_01165	NZ_CP013116.1	complement(1106205..1107437)	-	1.21147	0.391293	1.19143	0.265677	-2.17134	7.47383e-05	-2.21448	1.05545e-10
LBCKBIAG_01182	NZ_CP013116.1	1121520..1121693	-	1.22994	#N/A	-1.52092	0.682507	1.19153	0.873072	-1.94787	0.378246
LBCKBIAG_01183	NZ_CP013116.1	1121888..1122826	-	1.00124	#N/A	-1.5087	0.459027	-5.23029	0.196835	-1.75083	0.170928
LBCKBIAG_01184	NZ_CP013116.1	1122823..1123179	-	-1.38403	#N/A	-4.22385	0.121252	-27.5924	0.471325	-9.6727	0.0373638
LBCKBIAG_01185	NZ_CP013116.1	1123176..1123613	-	1.52568	#N/A	-4.116	0.0387227	-43.9701	0.408552	-2.57583	0.0726091
LBCKBIAG_01186	NZ_CP013116.1	1123634..1124425	-	-1.37618	#N/A	1.69268	0.63208	-11.2148	0.611877	-23.2191	0.237821
LBCKBIAG_01187	NZ_CP013116.1	1124456..1124686	-	2.13819	#N/A	1.26294	0.823017	4.03982	0.04816	-1.67386	0.518126
LBCKBIAG_01188	NZ_CP013116.1	1124683..1125576	-	-1.30131	#N/A	1.34195	0.511879	1.08877	0.883925	1.30335	0.407929
LBCKBIAG_01189	NZ_CP013116.1	1125569..1125985	-	-1.61734	#N/A	-1.2685	0.651041	-1.36279	0.656678	1.02548	0.949807
LBCKBIAG_01190	NZ_CP013116.1	1125982..1127544	-	1.30067	#N/A	1.58998	0.30876	-2.49213	0.362367	1.28329	0.509159
LBCKBIAG_01192	NZ_CP013116.1	1128595..1128816	-	1.50852	#N/A	-1.05181	0.944884	-2.37407	0.39369	1.17443	0.700246
LBCKBIAG_01193	NZ_CP013116.1	complement(1128830..1129450)	-	-1.4993	#N/A	-1.54674	0.560165	-2.96694	0.429057	2.92739	0.00358936
LBCKBIAG_01194	NZ_CP013116.1	complement(1129453..1130058)	-	-1.53955	#N/A	-1.14269	0.835338	-1.60587	0.588546	1.00174	0.997117
LBCKBIAG_01196	NZ_CP013116.1	1131667..1131894	-	-1.09664	#N/A	1.49344	0.316566	1.89622	0.14503	1.64935	0.0852469
LBCKBIAG_01197	NZ_CP013116.1	complement(1131891..1132961)	-	1.02234	0.974685	1.01601	0.962289	-1.25338	0.52091	1.60644	0.00254763
LBCKBIAG_01198	NZ_CP013116.1	complement(1132983..1134197)	-	-1.25755	#N/A	-1.00144	0.995519	-1.17544	0.712312	3.2625	6.55792e-13
LBCKBIAG_01204	NZ_CP013116.1	complement(1137566..1138702)	-	1.47123	0.131477	-1.53201	0.0285765	6.74031	6.19683e-44	2.01449	3.33359e-07
LBCKBIAG_01209	NZ_CP013116.1	1142758..1143078	-	#N/A	#N/A	#N/A	#N/A	#N/A	#N/A	#N/A	#N/A
LBCKBIAG_01210	NZ_CP013116.1	1143066..1143452	-	-19.7651	#N/A	-18.7336	0.534765	-5.75559	#N/A	-11.9164	#N/A
LBCKBIAG_01211	NZ_CP013116.1	1143569..1144690	-	-1.02542	0.946842	1.13117	0.424799	1.08925	0.593408	-3.34918	1.64241e-27
LBCKBIAG_01212	NZ_CP013116.1	1144708..1144977	-	1.13995	#N/A	1.30939	0.222745	-1.08069	0.8274	-4.62109	5.37921e-10
LBCKBIAG_01213	NZ_CP013116.1	1145024..1145383	-	-3.67244	#N/A	1.49512	0.297254	-7.26731	0.107291	-3.62477	0.00181898
LBCKBIAG_01217	NZ_CP013116.1	1148605..1149510	-	1.07912	#N/A	-1.65618	0.324585	1.19167	0.786641	-3.85506	0.00536908
LBCKBIAG_01219	NZ_CP013116.1	1150210..1150980	-	1.32676	#N/A	-1.55691	0.0850104	3.05251	3.70145e-08	-1.3217	0.194349
LBCKBIAG_01220	NZ_CP013116.1	1150977..1151729	-	-1.26151	#N/A	-2.3727	0.120979	1.63021	0.40943	-5.5101	0.00464759
LBCKBIAG_01221	NZ_CP013116.1	1151705..1153585	-	-1.28001	#N/A	-2.49209	1.55135e-06	-3.93848	0.000947126	-2.3909	2.08059e-06
LBCKBIAG_01222	NZ_CP013116.1	1154194..1154772	-	1.23184	#N/A	-1.66474	0.471312	2.89788	0.0384562	-2.61967	0.0891781
LBCKBIAG_01224	NZ_CP013116.1	complement(1156256..1156618)	-	3.4638	#N/A	2.57713	0.482071	2.09535	0.656678	-1.10214	0.945136
LBCKBIAG_01225	NZ_CP013116.1	complement(1156630..1157871)	-	1.08567	#N/A	-1.62783	0.141792	-2.31419	0.135625	-1.17047	0.574041
LBCKBIAG_01226	NZ_CP013116.1	complement(1157871..1158386)	-	1.2921	#N/A	-1.09457	0.925578	-2.28793	0.559293	3.36678	0.00291578
LBCKBIAG_01228	NZ_CP013116.1	complement(1159391..1159597)	-	1.25577	#N/A	-2.57135	0.324585	-22.1332	0.504981	1.30656	0.662403
LBCKBIAG_01229	NZ_CP013116.1	complement(1159576..1160784)	-	1.0771	0.923459	-1.06781	0.802358	-1.00548	0.982466	-1.27798	0.13505
LBCKBIAG_01231	NZ_CP013116.1	complement(1161853..1162578)	-	1.25411	#N/A	-1.22055	0.64547	6.53652	1.02328e-16	3.75591	6.17541e-11
LBCKBIAG_01232	NZ_CP013116.1	complement(1162587..1162925)	-	1.18496	0.860928	-1.13662	0.737402	6.5081	1.13699e-20	8.93794	6.57809e-38
LBCKBIAG_01233	NZ_CP013116.1	complement(1162927..1164234)	-	-1.98836	#N/A	1.09049	0.887294	-1.12038	0.869886	2.59976	0.00105471
LBCKBIAG_01235	NZ_CP013116.1	1164868..1165857	-	-2.74689	#N/A	-1.74426	0.391819	-43.9701	0.408552	-2.57583	0.0726091
LBCKBIAG_01240	NZ_CP013116.1	1169757..1169978	-	#N/A	#N/A	#N/A	#N/A	#N/A	#N/A	#N/A	#N/A
LBCKBIAG_01241	NZ_CP013116.1	1169979..1170260	-	#N/A	#N/A	#N/A	#N/A	#N/A	#N/A	#N/A	#N/A
LBCKBIAG_01242	NZ_CP013116.1	complement(1170298..1170477)	-	#N/A	#N/A	#N/A	#N/A	#N/A	#N/A	#N/A	#N/A
LBCKBIAG_01243	NZ_CP013116.1	complement(1170483..1170713)	-	-1.0178	#N/A	8.03803	0.720173	40.6907	#N/A	1.62965	#N/A
LBCKBIAG_01244	NZ_CP013116.1	1170944..1171312	-	-1.00362	#N/A	-1.21877	0.798164	-2.96694	0.429057	-2.43399	0.122933
LBCKBIAG_01245	NZ_CP013116.1	1171416..1171655	-	-1.30001	#N/A	-2.78033	0.125498	-1.78376	0.582034	-5.43222	0.0148163
LBCKBIAG_01246	NZ_CP013116.1	1171668..1171808	-	#N/A	#N/A	#N/A	#N/A	#N/A	#N/A	#N/A	#N/A
LBCKBIAG_01247	NZ_CP013116.1	1172170..1172298	-	#N/A	#N/A	#N/A	#N/A	#N/A	#N/A	#N/A	#N/A
LBCKBIAG_01248	NZ_CP013116.1	1172298..1174112	-	1.88649	#N/A	-1.29892	0.874174	-8.4852	0.656057	1.17398	0.881874
LBCKBIAG_01249	NZ_CP013116.1	1174115..1174543	-	-10.3915	#N/A	-1.27018	0.933756	-3.02599	#N/A	-6.265	#N/A
LBCKBIAG_01250	NZ_CP013116.1	1174548..1175708	-	14.2391	#N/A	8.03803	0.720173	3.37402	0.842633	9.62476	#N/A
LBCKBIAG_01252	NZ_CP013116.1	1176865..1178247	-	14.2391	#N/A	1.03661	0.995365	3.37402	#N/A	9.62476	#N/A
LBCKBIAG_01255	NZ_CP013116.1	complement(1179272..1179826)	-	-1.81246	#N/A	-6.27678	0.000267372	-93.103	0.311686	-5.4541	0.000225941
LBCKBIAG_01260	NZ_CP013116.1	complement(1185880..1186365)	-	1.19756	#N/A	-5.05955	0.0633101	-2.7406	0.469952	-1.24494	0.699631
LBCKBIAG_01261	NZ_CP013116.1	complement(1186560..1187018)	-	-1.7784	#N/A	-2.34727	0.147302	-1.0926	0.912734	-2.0443	0.129715
LBCKBIAG_01263	NZ_CP013116.1	complement(1187584..1187994)	-	-1.29371	#N/A	-2.01305	0.00129643	-3.85405	0.00552733	-1.08254	0.707347
LBCKBIAG_01265	NZ_CP013116.1	1189096..1190139	-	-1.31777	#N/A	-1.3127	0.67019	-4.32495	0.269062	1.59933	0.191274
LBCKBIAG_01267	NZ_CP013116.1	complement(1191616..1194741)	-	-1.28421	0.257143	1.02809	0.894447	-2.42117	6.59449e-06	-1.29633	0.0307054
LBCKBIAG_01271	NZ_CP013116.1	1200164..1203529	-	-1.02111	0.962364	-1.48856	0.00175272	1.08292	0.665079	5.43765	5.18816e-70
LBCKBIAG_01272	NZ_CP013116.1	1203576..1204895	-	1.07644	#N/A	-1.26202	0.324585	-2.24561	0.0231444	1.02915	0.889676
LBCKBIAG_01275	NZ_CP013116.1	1206105..1206674	-	-1.72806	#N/A	-1.03791	0.962289	-41.2405	0.413996	-7.89712	0.0104848
LBCKBIAG_01276	NZ_CP013116.1	1206674..1209145	-	-1.8005	#N/A	-1.42221	0.509462	-71.2661	0.343731	-1.24257	0.573589
LBCKBIAG_01277	NZ_CP013116.1	complement(1209176..1209778)	-	-1.5913	#N/A	-2.83468	0.00652586	-3.1232	0.136794	-1.3171	0.387045
LBCKBIAG_01279	NZ_CP013116.1	1211662..1212045	-	1.39465	#N/A	6.27336	0.225875	-3.02599	0.8274	-1.06078	0.971661
LBCKBIAG_01283	NZ_CP013116.1	1216950..1217660	-	1.00068	0.995541	1.45519	0.00440305	-2.66117	3.02905e-05	-1.49414	0.00193854
LBCKBIAG_01284	NZ_CP013116.1	1217666..1218196	-	-1.30987	#N/A	1.87285	0.163117	-46.6997	0.399793	-2.73573	0.0522519
LBCKBIAG_01286	NZ_CP013116.1	complement(1218733..1219428)	-	-1.0178	#N/A	43.0451	0.468019	3.37402	0.842633	17.6199	#N/A
LBCKBIAG_01287	NZ_CP013116.1	complement(1219444..1219746)	-	-1.0178	#N/A	141.065	0.297254	40.6907	0.396615	17.6199	0.452345
LBCKBIAG_01289	NZ_CP013116.1	1221399..1221869	-	-2.71599	#N/A	2.35775	0.158448	13.0374	7.14956e-09	2.16305	0.120366
LBCKBIAG_01290	NZ_CP013116.1	complement(1221870..1222526)	-	-1.65787	#N/A	-1.95479	0.374858	1.36877	0.71097	-1.51547	0.454742
LBCKBIAG_01292	NZ_CP013116.1	1223060..1223362	-	1.41588	#N/A	8.3457	0.0248662	36.6843	5.62185e-06	2.96586	0.241713
LBCKBIAG_01297	NZ_CP013116.1	1225688..1225885	-	-19.7651	#N/A	1.13499	0.947129	-5.75559	0.712312	1.73074	#N/A
LBCKBIAG_01299	NZ_CP013116.1	1227065..1227916	-	2.09852	#N/A	-2.41595	0.678587	2.09535	0.656678	3.37756	0.180903
LBCKBIAG_01300	NZ_CP013116.1	1228059..1228400	-	#N/A	#N/A	#N/A	#N/A	#N/A	#N/A	#N/A	#N/A
LBCKBIAG_01303	NZ_CP013116.1	complement(1230536..1232029)	-	1.02919	0.959177	1.40206	0.0300246	-1.82669	0.021894	1.05286	0.757182
LBCKBIAG_01310	NZ_CP013116.1	complement(1236722..1237099)	-	-1.2488	#N/A	1.68546	0.267334	-2.13794	0.460003	2.21498	0.0178636
LBCKBIAG_01312	NZ_CP013116.1	1238639..1239175	-	-1.12648	#N/A	-1.60973	0.0181821	-1.40551	0.308665	1.15791	0.402952
LBCKBIAG_01314	NZ_CP013116.1	complement(1239523..1239942)	-	-1.17165	#N/A	-1.18279	0.756324	1.05979	0.928199	3.59317	7.98914e-07
LBCKBIAG_01315	NZ_CP013116.1	complement(1239939..1241300)	-	1.29624	0.372771	1.36383	0.0885973	1.46704	0.0886548	3.09576	7.8501e-19
LBCKBIAG_01316	NZ_CP013116.1	complement(1241297..1242418)	-	-1.89427	#N/A	1.99475	0.210481	1.85674	0.40943	4.54852	4.91973e-05
LBCKBIAG_01317	NZ_CP013116.1	complement(1242491..1243675)	-	1.13358	#N/A	-1.39821	0.476469	-2.64404	0.222255	-1.5132	0.222935
LBCKBIAG_01318	NZ_CP013116.1	complement(1243672..1245741)	-	-1.36462	#N/A	-2.41175	0.00477711	-4.56067	0.0327174	1.02157	0.945136
LBCKBIAG_01319	NZ_CP013116.1	complement(1245738..1246250)	-	1.14971	#N/A	-1.01132	0.994977	-1.19344	0.867444	2.85151	0.0123996
LBCKBIAG_01320	NZ_CP013116.1	complement(1246240..1247001)	-	1.0434	#N/A	-1.81004	0.123273	1.12038	0.8274	1.5195	0.115218
LBCKBIAG_01321	NZ_CP013116.1	complement(1247003..1247605)	-	1.1355	#N/A	-1.08586	0.901076	-1.52601	0.633693	-1.20917	0.676095
LBCKBIAG_01322	NZ_CP013116.1	complement(1247596..1249935)	-	-1.35889	0.366813	-1.34488	0.158448	-3.66812	0.000947126	1.3185	0.0739138
LBCKBIAG_01325	NZ_CP013116.1	complement(1251593..1253425)	-	-1.10901	#N/A	-1.35959	0.224709	-2.77929	0.0205221	1.59318	0.00537825
LBCKBIAG_01332	NZ_CP013116.1	complement(1258343..1260193)	-	-1.01683	0.974685	-1.13847	0.576045	-2.19793	0.00860964	-2.20399	1.70611e-06
LBCKBIAG_01333	NZ_CP013116.1	complement(1260180..1261148)	-	1.04382	0.936519	-1.28101	0.140911	-2.57821	0.000109766	-3.42308	3.89887e-16
LBCKBIAG_01338	NZ_CP013116.1	complement(1265549..1266931)	-	-1.0418	#N/A	-2.88847	0.245195	1.37474	0.738775	-2.49591	0.191472
LBCKBIAG_01339	NZ_CP013116.1	complement(1266935..1267984)	-	-2.73647	#N/A	-1.31114	0.730333	-1.42957	0.740277	-6.32904	0.0258601
LBCKBIAG_01340	NZ_CP013116.1	complement(1267971..1269602)	-	-1.50226	#N/A	1.05254	0.933756	-5.9093	0.159667	-1.97812	0.0820366
LBCKBIAG_01343	NZ_CP013116.1	complement(1272219..1273337)	-	-1.17129	#N/A	1.03425	0.92543	1.22769	0.53825	1.18161	0.397968
LBCKBIAG_01346	NZ_CP013116.1	complement(1274851..1275258)	-	-1.0733	#N/A	-1.59066	0.468019	-2.01988	0.496575	1.07591	0.881874
LBCKBIAG_01347	NZ_CP013116.1	1275334..1275897	-	1.10575	0.860928	-2.97275	1.01152e-12	9.90925	4.34413e-93	-2.37203	2.99116e-09
LBCKBIAG_01348	NZ_CP013116.1	1275934..1276623	-	1.0687	0.915961	-1.50941	0.00808708	4.90327	1.8156e-39	1.39356	0.00883768
LBCKBIAG_01349	NZ_CP013116.1	1276625..1277338	-	-1.28736	#N/A	1.11047	0.892128	2.50075	0.116301	1.0731	0.89617
LBCKBIAG_01352	NZ_CP013116.1	1279670..1281472	-	-1.59991	#N/A	-2.45263	0.0393176	-1.048	0.945142	-1.27492	0.49559
LBCKBIAG_01354	NZ_CP013116.1	complement(1282840..1283154)	-	1.22994	#N/A	-1.30815	0.79696	-19.4036	0.527873	-6.80206	0.0905193
LBCKBIAG_01357	NZ_CP013116.1	1285271..1286344	-	-1.55061	#N/A	1.19988	0.678587	1.81713	0.135269	-1.67526	0.109068
LBCKBIAG_01358	NZ_CP013116.1	1286341..1286724	-	-2.20553	#N/A	-1.39882	0.62551	-43.9701	0.408552	-8.41981	0.0079275
LBCKBIAG_01359	NZ_CP013116.1	1286714..1287400	-	-1.71114	#N/A	-1.09301	0.947129	-1.15625	0.925278	-28.8705	0.202464
LBCKBIAG_01361	NZ_CP013116.1	1288505..1288846	-	1.49476	#N/A	-2.51201	0.0596473	4.04894	2.71623e-05	-2.37	0.0372046
LBCKBIAG_01362	NZ_CP013116.1	1288909..1289106	-	1.28576	0.45583	-1.588	0.021338	12.5128	2.32746e-81	2.06317	2.83674e-07
LBCKBIAG_01363	NZ_CP013116.1	1289148..1289582	-	1.16607	#N/A	-1.62121	0.103039	11.0933	9.41807e-43	1.06375	0.817424
LBCKBIAG_01364	NZ_CP013116.1	1289592..1291418	-	1.49034	0.0449129	-1.77155	0.000156465	6.1755	2.57405e-53	1.12686	0.407199
LBCKBIAG_01365	NZ_CP013116.1	1291435..1292199	-	-1.09133	#N/A	-3.56918	0.0207119	-2.61019	0.332532	-2.49586	0.0401281
LBCKBIAG_01368	NZ_CP013116.1	complement(1294138..1295697)	-	1.23248	#N/A	-1.25367	0.706127	-4.77762	0.22919	2.43483	0.00379886
LBCKBIAG_01369	NZ_CP013116.1	complement(1295687..1296274)	-	1.14793	#N/A	-1.62001	0.695606	-13.9444	0.575547	1.05423	0.950457
LBCKBIAG_01370	NZ_CP013116.1	complement(1296278..1296886)	-	-1.36382	#N/A	1.49552	0.812008	-5.75559	0.712312	3.78927	0.135214
LBCKBIAG_01372	NZ_CP013116.1	complement(1298269..1298580)	-	-19.7651	#N/A	-1.29124	0.894447	-5.75559	0.712312	1.73074	#N/A
LBCKBIAG_01373	NZ_CP013116.1	complement(1298604..1302164)	-	1.10134	0.7045	1.31407	0.0102138	9.16612	9.91226e-151	3.21193	1.11321e-42
LBCKBIAG_01379	NZ_CP013116.1	complement(1307645..1310011)	-	-1.32222	#N/A	-1.09577	0.852768	-109.481	0.292293	-2.40587	0.00842641
LBCKBIAG_01380	NZ_CP013116.1	complement(1310008..1310529)	-	-1.13604	#N/A	1.72744	0.234948	-1.0926	0.912734	-4.00852	0.0143042
LBCKBIAG_01381	NZ_CP013116.1	complement(1310516..1311118)	-	-1.07088	#N/A	1.35513	0.448378	-4.38113	0.10102	-1.51562	0.197813
LBCKBIAG_01382	NZ_CP013116.1	complement(1311115..1311216)	-	-10.3915	#N/A	1.47305	0.873412	-3.02599	0.8274	4.85814	#N/A
LBCKBIAG_01383	NZ_CP013116.1	complement(1311213..1311434)	-	-1.18074	#N/A	-1.07748	0.835338	2.26605	0.000734474	1.07327	0.76951
LBCKBIAG_01385	NZ_CP013116.1	complement(1312294..1312560)	-	1.53337	#N/A	1.29145	0.568972	-1.22008	0.767071	-4.81448	0.000789973
LBCKBIAG_01386	NZ_CP013116.1	complement(1312562..1313227)	-	1.09738	0.881741	1.0878	0.71632	2.23928	3.00572e-07	-4.23997	6.61856e-15
LBCKBIAG_01390	NZ_CP013116.1	complement(1316723..1317382)	-	2.09852	#N/A	1.49552	0.812008	2.09535	0.656678	1.73074	0.612739
LBCKBIAG_01392	NZ_CP013116.1	complement(1318497..1319048)	-	1.01405	#N/A	1.26072	0.520551	2.30484	0.00531965	3.78282	4.26751e-12
LBCKBIAG_01393	NZ_CP013116.1	complement(1319141..1319659)	-	1.17579	#N/A	-1.43992	0.657052	1.85674	0.40943	6.11148	5.48602e-07
LBCKBIAG_01394	NZ_CP013116.1	complement(1319652..1320080)	-	-1.06021	0.962364	1.51863	0.252524	3.35335	0.000117732	13.8739	1.65293e-35
LBCKBIAG_01397	NZ_CP013116.1	1321592..1322800	-	1.05504	#N/A	-1.51155	0.552077	2.16971	0.184734	5.29788	1.64246e-07
LBCKBIAG_01402	NZ_CP013116.1	complement(1329186..1329758)	-	-1.47981	#N/A	-2.20576	0.0617184	-1.11762	0.850633	-1.22457	0.564793
LBCKBIAG_01404	NZ_CP013116.1	complement(1332084..1332821)	-	1.03631	#N/A	1.70976	0.00204263	1.58217	0.0669823	-1.82453	0.0020937
LBCKBIAG_01406	NZ_CP013116.1	complement(1333763..1334695)	-	-1.23776	0.247349	-1.58601	1.4488e-05	-1.86309	3.71608e-06	-3.05032	5.81063e-27
LBCKBIAG_01410	NZ_CP013116.1	complement(1338134..1338325)	-	-1.05051	#N/A	-1.25404	0.54888	2.74591	7.15848e-05	-3.93017	1.07632e-05
LBCKBIAG_01411	NZ_CP013116.1	complement(1338300..1339001)	-	1.19942	0.490112	-1.93212	1.42794e-06	1.22481	0.298369	-5.16914	8.1215e-24
LBCKBIAG_01414	NZ_CP013116.1	1342129..1342350	-	1.17113	#N/A	1.41341	0.324585	1.60637	0.24842	1.57486	0.0751316
LBCKBIAG_01420	NZ_CP013116.1	1349182..1349466	-	-10.3915	#N/A	1.47305	0.873412	-3.02599	0.8274	-6.265	#N/A
LBCKBIAG_01425	NZ_CP013116.1	1352637..1353368	-	-1.2488	#N/A	-1.02904	0.973735	1.36276	0.656057	1.44795	0.332926
LBCKBIAG_01426	NZ_CP013116.1	complement(1353365..1354402)	-	-2.28448	#N/A	1.28962	0.737402	-27.5924	0.471325	-3.63449	0.0823564
LBCKBIAG_01437	NZ_CP013116.1	complement(1364451..1365347)	-	1.24184	#N/A	1.34613	0.562156	-1.76558	0.508421	-1.26052	0.576878
LBCKBIAG_01440	NZ_CP013116.1	1366363..1366584	-	2.78116	#N/A	1.13499	0.947129	-5.75559	0.712312	-11.9164	#N/A
LBCKBIAG_01441	NZ_CP013116.1	1366641..1366892	-	-2.65741	#N/A	-2.51598	0.534765	-11.2148	0.611877	-2.14752	#N/A
LBCKBIAG_01443	NZ_CP013116.1	1368051..1371077	-	1.47686	#N/A	1.06832	0.888488	2.73961	0.000839754	5.38537	3.8197e-17
LBCKBIAG_01444	NZ_CP013116.1	1371297..1372367	-	1.42969	#N/A	-2.13461	0.552077	1.65801	0.665079	2.58363	0.115362
LBCKBIAG_01445	NZ_CP013116.1	1372368..1373852	-	1.65523	#N/A	1.28445	0.713317	-1.54763	0.681389	2.3976	0.0224046
LBCKBIAG_01446	NZ_CP013116.1	complement(1373930..1374103)	-	3.9915	#N/A	1.47305	0.873412	3.98548	0.460003	9.55665	0.0440697
LBCKBIAG_01447	NZ_CP013116.1	complement(1374079..1374249)	-	-1.04123	#N/A	-27.618	0.460276	-8.4852	0.656057	2.84956	0.171915
LBCKBIAG_01448	NZ_CP013116.1	complement(1374428..1374847)	-	-1.09949	#N/A	-1.18856	0.791303	-2.25601	0.419779	2.50794	0.0039541
LBCKBIAG_01450	NZ_CP013116.1	complement(1376256..1376486)	-	1.39465	#N/A	-9.84913	0.6474	-3.02599	0.8274	1.72579	#N/A
LBCKBIAG_01451	NZ_CP013116.1	complement(1376441..1376836)	-	-76.007	#N/A	-3.38816	0.226845	-22.1332	0.504981	2.59129	0.0450085
LBCKBIAG_01452	NZ_CP013116.1	1377037..1377978	-	-1.46299	0.783567	2.63164	0.00363996	43.9124	2.01265e-49	13.2296	5.37012e-24
LBCKBIAG_01453	NZ_CP013116.1	1377988..1378311	-	-1.38403	#N/A	1.13921	0.876945	13.2638	7.84173e-11	3.88206	0.000670173
LBCKBIAG_01454	NZ_CP013116.1	complement(1378319..1378672)	-	2.12801	#N/A	-1.30289	0.852676	-11.2148	0.611877	-3.93142	0.266425
LBCKBIAG_01455	NZ_CP013116.1	1378862..1379689	-	-1.02586	0.96795	1.08256	0.738464	1.46306	0.0744416	-2.75103	6.34806e-09
LBCKBIAG_01456	NZ_CP013116.1	1379637..1380683	-	1.52605	#N/A	-1.00945	0.979268	-270.527	0.195048	1.03537	0.879713
LBCKBIAG_01457	NZ_CP013116.1	complement(1380726..1383092)	-	-1.62821	#N/A	-1.17953	0.67833	-3.68705	0.0376174	-2.25589	0.00301877
LBCKBIAG_01465	NZ_CP013116.1	complement(1390223..1392685)	-	1.19246	0.474329	1.06739	0.737402	-1.00994	0.96652	1.3931	0.00388755
LBCKBIAG_01466	NZ_CP013116.1	complement(1392682..1393374)	-	1.33315	#N/A	1.22327	0.63208	-1.11608	0.842633	1.18689	0.565502
LBCKBIAG_01467	NZ_CP013116.1	complement(1393371..1393598)	-	-1.15731	#N/A	1.06421	0.91049	1.08877	0.883925	1.01502	0.968393
LBCKBIAG_01477	NZ_CP013116.1	complement(1401336..1404107)	-	1.11598	#N/A	-1.94877	0.0321893	3.06027	7.62761e-06	2.58451	8.97112e-07
LBCKBIAG_01481	NZ_CP013116.1	1407764..1408561	-	-1.38605	#N/A	1.51718	0.451798	-1.90182	0.53825	-5.79176	0.0107627
LBCKBIAG_01493	NZ_CP013116.1	1416677..1417633	-	-1.88885	#N/A	-1.57488	0.324585	-82.1845	0.32569	-1.71664	0.132604
LBCKBIAG_01499	NZ_CP013116.1	1422578..1423465	-	4.2017	#N/A	1.50354	0.756324	4.02819	0.184734	2.5703	0.226252
LBCKBIAG_01502	NZ_CP013116.1	1425187..1425450	-	-1.36944	#N/A	-1.9839	0.00692626	-3.44757	0.0244233	2.12673	1.11761e-05
LBCKBIAG_01506	NZ_CP013116.1	1428424..1429590	-	-10.3915	#N/A	80.3353	8.58544e-05	223.286	1.43791e-07	26.7846	0.00193523
LBCKBIAG_01510	NZ_CP013116.1	complement(1432127..1432984)	-	-1.24712	#N/A	-1.67619	0.565503	-2.06159	0.613847	-51.476	0.12695
LBCKBIAG_01513	NZ_CP013116.1	1435487..1436239	-	-1.09095	#N/A	2.40537	0.0799454	2.58624	0.129911	2.28222	0.0489256
LBCKBIAG_01519	NZ_CP013116.1	1437877..1438398	-	-2.71599	#N/A	-1.49217	0.678587	-22.1332	0.504981	-7.75894	0.066415
LBCKBIAG_01522	NZ_CP013116.1	complement(1441295..1441711)	-	-1.33053	0.214384	-2.32184	3.92869e-11	-4.94009	2.41418e-09	-4.2475	2.67551e-24
LBCKBIAG_01523	NZ_CP013116.1	complement(1441775..1442518)	-	-1.2721	#N/A	1.58683	0.298123	-2.61019	0.332532	1.22525	0.596691
LBCKBIAG_01526	NZ_CP013116.1	1443480..1443752	-	-10.3915	#N/A	4.21608	0.396263	7.64048	0.183416	-6.265	#N/A
LBCKBIAG_01527	NZ_CP013116.1	1443953..1444165	-	#N/A	#N/A	#N/A	#N/A	#N/A	#N/A	#N/A	#N/A
LBCKBIAG_01528	NZ_CP013116.1	complement(1444178..1445047)	-	1.10672	#N/A	-3.38425	0.0131167	6.99772	1.06761e-11	1.07078	0.87051
LBCKBIAG_01529	NZ_CP013116.1	complement(1445051..1445212)	-	-10.3915	#N/A	-1.27018	0.933756	-3.02599	#N/A	-6.265	#N/A
LBCKBIAG_01536	NZ_CP013116.1	1451510..1451779	-	1.63039	#N/A	-1.31472	0.33258	1.40749	0.290323	-1.87255	0.00487089
LBCKBIAG_01537	NZ_CP013116.1	1451766..1452317	-	-1.15618	#N/A	1.06401	0.947129	1.23875	0.8274	-3.63449	0.0823564
LBCKBIAG_01539	NZ_CP013116.1	1453588..1453899	-	-1.20972	#N/A	-1.50961	0.239528	-1.88338	0.253181	-1.99747	0.0142248
LBCKBIAG_01540	NZ_CP013116.1	1453896..1454990	-	-1.15771	#N/A	-1.14361	0.6434	1.056	0.867444	-2.16746	0.000119278
LBCKBIAG_01541	NZ_CP013116.1	1454987..1455832	-	-1.21902	#N/A	-1.54848	0.121252	-1.32076	0.50333	-3.28403	4.04487e-06
LBCKBIAG_01543	NZ_CP013116.1	1457743..1458852	-	1.01139	#N/A	-1.08118	0.876945	-8.39899	0.0776293	-4.18923	0.000379274
LBCKBIAG_01545	NZ_CP013116.1	1459578..1460468	-	1.04652	#N/A	-1.69593	0.324585	2.76564	0.0138133	-1.39901	0.414347
LBCKBIAG_01546	NZ_CP013116.1	1460468..1461067	-	-3.3042	#N/A	-1.62001	0.695606	4.83061	0.0304454	-1.39984	0.701621
LBCKBIAG_01547	NZ_CP013116.1	1461123..1461623	-	1.02411	#N/A	-2.27359	0.011713	-1.15959	0.774243	-2.47998	0.00239061
LBCKBIAG_01553	NZ_CP013116.1	complement(1466429..1466611)	-	1.00484	0.980365	-4.52186	2.75618e-50	-1.08122	0.588546	-1.00877	0.945136
LBCKBIAG_01554	NZ_CP013116.1	1466933..1467136	-	-19.7651	#N/A	-2.41595	0.678587	2.09535	0.656678	-11.9164	#N/A
cheW	NZ_CP013116.1	1467488..1469578	NT	1.52954	0.0460653	6.77444	1.31748e-24	17.0211	2.5566e-50	4.25319	4.11911e-14
LBCKBIAG_01557	NZ_CP013116.1	1470197..1471600	-	1.6108	#N/A	8.73308	4.83698e-07	5.5419	0.00138779	3.44778	0.00616413
LBCKBIAG_01558	NZ_CP013116.1	1471590..1472879	-	2.09446	#N/A	11.7234	5.39536e-15	18.2649	4.66447e-19	2.86117	0.00315628
LBCKBIAG_01559	NZ_CP013116.1	1472869..1473987	-	-1.15618	#N/A	7.08043	6.47861e-07	6.44959	4.36838e-05	3.96794	0.000526405
LBCKBIAG_01562	NZ_CP013116.1	1475083..1475586	-	-1.042	#N/A	1.60263	0.229517	-6.13563	0.147983	-2.36499	0.0308562
LBCKBIAG_01563	NZ_CP013116.1	complement(1475596..1476033)	-	-1.30036	#N/A	-1.31509	0.166459	-9.72066	3.7467e-05	-5.27171	1.82797e-15
LBCKBIAG_01564	NZ_CP013116.1	complement(1476314..1476760)	-	1.01006	#N/A	-2.26623	0.00868978	-6.74238	0.0237136	-1.55874	0.100122
LBCKBIAG_01571	NZ_CP013116.1	complement(1478264..1478926)	-	-1.88885	#N/A	1.1147	0.835338	-82.1845	0.32569	-2.1404	0.0402391
LBCKBIAG_01572	NZ_CP013116.1	complement(1478916..1479119)	-	27.4956	#N/A	22.0409	0.565503	3.37402	0.842633	17.6199	#N/A
LBCKBIAG_01578	NZ_CP013116.1	1483687..1483893	-	1.79375	#N/A	1.70595	0.283201	4.29883	0.000329591	1.25049	0.612739
LBCKBIAG_01579	NZ_CP013116.1	1484334..1486871	-	-1.17751	0.585953	1.12572	0.521811	2.88069	7.4305e-19	1.96403	2.69101e-10
LBCKBIAG_01580	NZ_CP013116.1	1487073..1488827	-	-1.58198	#N/A	1.75314	0.248482	2.28656	0.130321	-1.14515	0.786481
LBCKBIAG_01581	NZ_CP013116.1	complement(1488831..1489592)	-	-2.28448	#N/A	-2.5829	0.262684	-27.5924	0.471325	-2.23764	0.212067
LBCKBIAG_01584	NZ_CP013116.1	complement(1491865..1493040)	-	1.02801	#N/A	-1.76618	0.16902	-95.8326	0.307834	1.06828	0.857719
LBCKBIAG_01587	NZ_CP013116.1	1496156..1497427	-	1.02806	#N/A	-1.36304	0.400261	1.45082	0.336641	-2.78543	0.00056189
LBCKBIAG_01599	NZ_CP013116.1	complement(1502556..1502741)	-	-1.38863	#N/A	-2.3409	0.00343262	-180.45	0.237293	-2.90614	0.00013435
LBCKBIAG_01602	NZ_CP013116.1	complement(1503857..1504282)	-	1.00083	0.995541	-1.22224	0.166459	-3.07586	3.69676e-09	-2.15923	1.08599e-11
LBCKBIAG_01607	NZ_CP013116.1	complement(1506303..1506878)	-	-1.07802	0.874389	1.02142	0.919956	-4.64467	1.85835e-13	-2.06619	3.14158e-11
LBCKBIAG_01612	NZ_CP013116.1	1511038..1511574	-	-3.77003	#N/A	-5.6491	0.0054241	-60.3477	0.366761	-6.05813	0.00252749
LBCKBIAG_01614	NZ_CP013116.1	1512664..1512762	-	#N/A	#N/A	#N/A	#N/A	#N/A	#N/A	#N/A	#N/A
LBCKBIAG_01619	NZ_CP013116.1	1513252..1513782	-	-19.7651	#N/A	2.21659	0.568972	5.93857	0.11676	-1.10214	0.945136
LBCKBIAG_01624	NZ_CP013116.1	1518693..1519322	-	-1.1926	0.783567	-1.12904	0.682507	1.82741	0.0106434	4.34687	8.93511e-25
LBCKBIAG_01625	NZ_CP013116.1	complement(1519358..1520002)	-	-1.04187	#N/A	1.20218	0.809224	5.04967	0.000282814	2.5956	0.0147787
LBCKBIAG_01627	NZ_CP013116.1	1520683..1521282	-	1.08251	0.860928	-1.61733	2.59757e-05	1.86882	3.95728e-08	-1.37157	0.00371904
LBCKBIAG_01635	NZ_CP013116.1	complement(1532201..1532542)	-	1.55418	#N/A	1.26496	0.737402	1.36877	0.71097	-1.24494	0.699631
LBCKBIAG_01636	NZ_CP013116.1	complement(1532545..1533783)	-	-1.09027	#N/A	-1.03937	0.894944	-1.98115	0.0547146	-5.86801	3.89018e-12
LBCKBIAG_01637	NZ_CP013116.1	1533994..1535295	-	-1.00356	#N/A	-1.36565	0.561216	-1.05799	0.936292	-1.85605	0.111102
LBCKBIAG_01639	NZ_CP013116.1	1539929..1541680	-	-1.69267	#N/A	1.75876	0.166457	4.9649	1.53269e-06	4.0524	4.74887e-07
LBCKBIAG_01642	NZ_CP013116.1	complement(1543737..1543976)	-	-1.09587	0.881741	-2.80362	2.04832e-11	-2.04168	0.00401408	-5.71092	8.5582e-21
LBCKBIAG_01645	NZ_CP013116.1	complement(1546804..1546932)	-	-3.3042	#N/A	-2.13461	0.552077	-13.9444	0.575547	-1.83677	0.494643
LBCKBIAG_01646	NZ_CP013116.1	complement(1547024..1548250)	-	1.47899	#N/A	1.2591	0.565503	3.2419	4.66179e-05	3.88711	1.30088e-10
LBCKBIAG_01648	NZ_CP013116.1	complement(1549023..1550549)	-	-1.29226	0.344688	-1.00846	0.974546	-6.87176	1.8018e-07	-4.09474	1.53146e-18
LBCKBIAG_01649	NZ_CP013116.1	complement(1550561..1550728)	-	1.37497	#N/A	-2.50223	0.072762	-63.0773	0.362367	-8.30858	0.00137129
LBCKBIAG_01650	NZ_CP013116.1	complement(1550834..1552612)	-	-1.09297	#N/A	1.14023	0.60575	1.40966	0.178574	-2.18719	2.98565e-05
LBCKBIAG_01653	NZ_CP013116.1	complement(1554571..1555473)	-	-1.15451	#N/A	-1.09301	0.947129	1.65801	0.665079	3.09342	0.0515925
legF_1	NZ_CP013116.1	1134276..1134974	-	1.25761	#N/A	-1.3122	0.691107	4.0473	0.000759259	3.62171	7.08155e-05
legF_2	NZ_CP013116.1	1149503..1150210	-	1.90354	#N/A	-1.24688	0.642479	6.0153	1.84686e-12	1.94646	0.00890967
legG	NZ_CP013116.1	1146420..1147574	M	-1.04861	#N/A	-1.42115	0.247041	-9.45782	0.00567571	-2.35382	0.000547064
legI	NZ_CP013116.1	1145423..1146427	M	-1.16479	0.740828	1.13568	0.568266	-8.05348	2.66177e-05	-3.46614	6.94124e-12
lepA	NZ_CP013116.1	complement(921136..922932)	M	-1.06599	#N/A	1.39188	0.131019	1.04995	0.889204	-1.0347	0.884695
lepB	NZ_CP013116.1	760631..761479	U	-1.18091	#N/A	-1.35946	0.121252	-4.15681	0.000223871	-1.87221	0.000135114
leuA	NZ_CP013116.1	complement(1516838..1518373)	E	-1.13604	#N/A	-1.02904	0.973735	1.81026	0.316121	1.2562	0.580221
leuB	NZ_CP013116.1	complement(1515765..1516841)	CE	-1.55323	#N/A	1.0139	0.994977	2.26442	0.282272	2.59272	0.0340051
leuC	NZ_CP013116.1	complement(1514366..1515772)	E	-1.38605	#N/A	1.23402	0.737402	3.2927	0.00806502	2.54388	0.00663376
leuD1	NZ_CP013116.1	complement(1513762..1514364)	-	-1.04123	#N/A	-27.618	0.460276	-8.4852	0.656057	2.5703	0.226252
leuS	NZ_CP013116.1	complement(982440..984869)	J	1.01053	0.979433	-1.19275	0.324585	-3.41825	1.6378e-06	-1.18814	0.19785
lgt	NZ_CP013116.1	328193..329008	M	-1.38698	#N/A	1.1742	0.778577	1.48274	0.507469	1.9713	0.0314254
ligA_1	NZ_CP013116.1	502196..504139	-	-1.0617	#N/A	-1.97036	0.0114202	-6.47731	0.00574611	-1.50201	0.0843837
ligA_2	NZ_CP013116.1	complement(1477416..1478264)	-	1.90256	#N/A	2.13409	0.324585	1.38659	0.783798	2.01856	0.228128
livF	NZ_CP013116.1	complement(906922..907617)	E	-1.37532	#N/A	-2.14004	0.00032124	-22.8845	0.00441075	-1.22337	0.299719
livH	NZ_CP013116.1	complement(909423..910319)	E	-1.37474	#N/A	-1.0126	0.974546	-5.85915	0.00211935	-1.16276	0.453927
lldP	NZ_CP013116.1	complement(45233..46915)	-	-1.0149	0.971698	1.10946	0.52849	6.06805	1.89372e-80	1.15934	0.178769
lnt	NZ_CP013116.1	987668..988993	M	-2.01061	#N/A	-1.29892	0.874174	-8.4852	0.656057	-1.62483	#N/A
lolA	NZ_CP013116.1	841968..842477	M	1.82367	#N/A	2.20006	0.133327	2.58624	0.129911	-3.04394	0.096061
lolC	NZ_CP013116.1	complement(838078..839283)	M	-1.15754	#N/A	1.21596	0.568972	-1.2256	0.684363	4.43865	8.91299e-17
lolD	NZ_CP013116.1	complement(1016135..1016770)	-	1.12982	#N/A	-1.02262	0.979268	-38.5109	0.423355	-5.07267	0.0207628
lon	NZ_CP013116.1	complement(966035..968410)	O	1.17008	0.748534	1.13715	0.609417	-2.1563	0.0263263	1.87012	1.27094e-05
lptA	NZ_CP013116.1	566369..566830	S	-1.95681	#N/A	1.11745	0.873412	-1.03226	0.967207	-2.40226	0.0814544
lptB_1	NZ_CP013116.1	581831..582583	-	-1.60656	#N/A	-1.03336	0.947245	-1.7874	0.33749	2.40513	0.000121877
lptB_2	NZ_CP013116.1	complement(907604..908374)	-	1.19907	#N/A	-1.09251	0.837213	-4.3211	0.0412013	-1.87716	0.0244036
lptD	NZ_CP013116.1	1090549..1092597	M	-1.26936	#N/A	-1.18137	0.540554	-5.14448	0.001525	1.65431	0.00127193
lpxA	NZ_CP013116.1	207544..208335	M	-1.09992	#N/A	-1.07321	0.795977	-3.61382	0.00110168	-1.41705	0.0405331
lpxB	NZ_CP013116.1	complement(221945..223039)	M	1.0631	#N/A	1.26962	0.324585	-10.4023	0.00338346	-2.34919	7.93683e-05
lpxC	NZ_CP013116.1	92579..93463	M	1.12685	0.860928	-1.12361	0.656184	-1.86443	0.0567402	-1.32547	0.104215
lpxD	NZ_CP013116.1	493888..494853	M	1.09121	0.881741	1.241	0.215618	-1.08145	0.759391	1.40121	0.00919247
lpxK	NZ_CP013116.1	721386..722312	M	1.32277	#N/A	1.36696	0.515786	-68.5365	0.350125	-2.83454	0.0161132
lspA	NZ_CP013116.1	284963..285433	MU	1.09816	#N/A	1.21983	0.6474	-3.04334	0.147983	-2.41148	0.00992914
lutA_1	NZ_CP013116.1	complement(44370..45110)	-	1.13753	0.731322	1.07594	0.730333	7.00749	1.22506e-65	-1.32191	0.0415077
lutA_2	NZ_CP013116.1	complement(881745..883010)	-	-1.50216	#N/A	-1.43674	0.111987	-2.59529	0.0160066	1.49068	0.013213
lutB	NZ_CP013116.1	complement(42934..44373)	-	1.0432	0.936519	1.1832	0.257111	6.42617	1.4271e-79	2.18134	1.97954e-15
lutC	NZ_CP013116.1	complement(42285..42941)	-	-1.21327	0.684674	1.15474	0.552077	4.23674	5.64945e-22	3.25905	8.66323e-20
luxS	NZ_CP013116.1	1036501..1036995	H	-1.05182	0.936519	1.47336	0.00217176	-1.45198	0.0664389	-10.6053	1.58894e-32
lysA	NZ_CP013116.1	240793..242001	E	-1.03656	#N/A	-1.28751	0.324585	1.29555	0.398935	-1.56647	0.0227913
lysS	NZ_CP013116.1	322206..323711	J	-1.10761	0.818756	1.06834	0.737402	-3.1983	6.10109e-07	-2.61035	2.25754e-13
macA	NZ_CP013116.1	521341..522513	M	1.05371	#N/A	-1.31449	0.468639	-2.72032	0.0924641	-1.88963	0.0210525
macB	NZ_CP013116.1	522513..524438	V	-1.29751	#N/A	-1.90317	0.0247238	-2.16918	0.114912	-2.08938	0.00379975
maeB	NZ_CP013116.1	complement(1113301..1114536)	-	1.04681	0.936519	1.05168	0.824568	1.66632	0.0011972	1.85966	7.7948e-08
maf	NZ_CP013116.1	429478..430029	D	-2.01061	#N/A	-1.90361	0.695606	-8.4852	0.656057	-2.97454	#N/A
map	NZ_CP013116.1	complement(1461992..1462750)	E	1.01143	#N/A	-1.01389	0.974546	-2.57954	0.0508458	-2.17752	0.000741286
mco	NZ_CP013116.1	1340586..1342127	-	-1.03367	0.936519	1.79022	1.8384e-08	2.14362	1.05054e-11	1.85414	3.60486e-10
mcp4	NZ_CP013116.1	complement(849241..849915)	-	-10.3915	#N/A	5.5876	0.270711	-3.02599	0.8274	1.72579	0.720976
mdaB	NZ_CP013116.1	complement(1365380..1365958)	S	-1.25979	#N/A	-1.31475	0.324585	-1.0656	0.867444	-1.90609	0.00331109
mdh	NZ_CP013116.1	453602..454504	C	1.07668	0.903726	1.52023	0.0016104	2.95134	5.85548e-17	1.32281	0.0265669
mdtC	NZ_CP013116.1	925073..928090	-	-1.43992	#N/A	-1.91008	0.000112245	-10.2637	2.30622e-05	-2.27312	4.41441e-07
menF	NZ_CP013116.1	complement(765850..767634)	-	2.69308	#N/A	2.84457	0.576045	3.98548	0.460003	1.72579	0.720976
menG	NZ_CP013116.1	252074..252781	-	-1.09133	#N/A	-1.69593	0.324585	1.1162	0.867444	-1.09755	0.836883
mepA	NZ_CP013116.1	479979..481307	-	-1.33422	#N/A	2.21472	0.0168494	-2.96438	0.264572	-2.58154	0.024739
mepM	NZ_CP013116.1	1052930..1054090	-	-1.11143	#N/A	1.32049	0.257047	-3.24621	0.0188942	-1.21095	0.374745
mepS	NZ_CP013116.1	complement(1463505..1463963)	-	-1.38673	#N/A	-1.25076	0.716782	1.22722	0.769049	1.26077	0.55501
metAA1	NZ_CP013116.1	complement(1521287..1522168)	-	1.36886	#N/A	-1.02278	0.974546	1.74494	0.318962	3.95649	1.29123e-06
metC_1	NZ_CP013116.1	1224514..1224948	-	-19.7651	#N/A	1.13499	0.947129	-5.75559	0.712312	1.31903	#N/A
metC_2	NZ_CP013116.1	1225103..1225678	-	-1.36382	#N/A	-2.41595	0.678587	-5.75559	0.712312	2.55415	0.329049
metE	NZ_CP013116.1	1039092..1041356	E	-1.2488	#N/A	1.09772	0.890734	-1.0926	0.912734	-1.372	0.484921
metF	NZ_CP013116.1	1041366..1042214	E	-3.95099	#N/A	-1.56084	0.691107	-16.674	0.548105	-1.3522	0.702815
metG	NZ_CP013116.1	complement(744610..746496)	J	-1.12073	0.881741	1.23753	0.3258	1.4082	0.175491	2.91886	1.82202e-15
metK	NZ_CP013116.1	complement(989230..990426)	H	1.01329	0.974685	-1.2477	0.192088	-2.00615	0.00174855	1.04385	0.776951
metN_1	NZ_CP013116.1	complement(683100..684065)	-	1.39533	#N/A	-1.03346	0.92543	-1.21749	0.588406	-1.2119	0.325975
metN_2	NZ_CP013116.1	complement(1104292..1104957)	-	-1.04204	#N/A	-1.21352	0.6474	-1.67454	0.366761	1.01419	0.965955
metQ_1	NZ_CP013116.1	complement(679619..680395)	-	-1.50226	#N/A	-1.62396	0.324585	2.18673	0.0694975	-1.14773	0.727097
metQ_2	NZ_CP013116.1	complement(681224..681997)	-	-1.00833	0.980365	-1.64563	0.00151112	3.3927	5.61088e-20	1.17157	0.26648
metY	NZ_CP013116.1	complement(1522251..1523522)	E	-1.21505	#N/A	1.17249	0.730192	2.31863	0.0184233	-1.90731	0.0566294
mfd_1	NZ_CP013116.1	386052..387875	-	-1.08536	#N/A	-1.60186	0.185928	-11.3413	0.0374355	-2.48757	0.00276688
mfd_2	NZ_CP013116.1	complement(975243..978179)	-	-1.0775	0.932028	-1.40758	0.0773741	-6.16384	7.62814e-05	1.21109	0.216138
miaA	NZ_CP013116.1	120749..121618	J	1.0789	#N/A	-1.49769	0.549509	-1.28643	0.784684	2.27442	0.0197165
miaB	NZ_CP013116.1	complement(379762..381063)	J	-1.27352	0.391293	-1.26352	0.196943	-1.23208	0.406446	1.61391	0.00010646
mkl	NZ_CP013116.1	1458853..1459575	-	1.32581	#N/A	-1.13831	0.874174	1.26435	0.783798	-1.64063	0.355695
mlaA	NZ_CP013116.1	1205397..1206095	-	-1.06678	#N/A	-1.66058	0.181781	-2.09004	0.250683	-2.34192	0.00797578
mltG	NZ_CP013116.1	complement(447798..448577)	S	-2.328	#N/A	-1.67466	0.203387	1.86609	0.11676	-3.81532	0.00062373
mmpA	NZ_CP013116.1	962718..963824	-	1.19853	#N/A	2.08585	0.0353643	-2.84632	0.287511	-1.61425	0.226148
mnmA	NZ_CP013116.1	complement(26756..27772)	J	-1.0092	0.980365	-1.31504	0.196943	1.82163	0.00194182	2.84872	6.21419e-16
mnmE	NZ_CP013116.1	complement(855431..856759)	J	1.233	#N/A	-1.91246	0.114404	-7.94631	0.0883276	-3.06292	0.00298698
mnmG	NZ_CP013116.1	complement(1024308..1026167)	-	-1.14485	#N/A	-1.20655	0.518945	1.09542	0.802246	1.27822	0.182746
mntB	NZ_CP013116.1	complement(100743..101546)	-	1.11921	#N/A	-1.13784	0.774012	-2.18701	0.216211	-3.65828	0.000229932
mntP	NZ_CP013116.1	complement(121604..122167)	P	-1.36382	#N/A	-2.41595	0.678587	-5.75559	0.712312	-11.9164	#N/A
moaA_1	NZ_CP013116.1	complement(117819..118781)	-	-1.57518	#N/A	-1.92606	0.184357	-2.00516	0.408924	-1.90236	0.105049
moaA_2	NZ_CP013116.1	1081012..1081914	-	-1.22333	#N/A	1.12978	0.795977	-2.96348	0.161175	-1.76609	0.0823564
moaC1	NZ_CP013116.1	188353..188826	-	1.88311	#N/A	1.3284	0.6434	1.02888	0.967207	2.32832	0.0158045
moaE	NZ_CP013116.1	1342351..1342797	H	-1.1033	0.903726	1.76607	0.00060587	1.46509	0.138032	4.12104	1.48063e-25
mobA	NZ_CP013116.1	1164296..1164871	H	14.2391	#N/A	36.0437	0.49971	78.0074	0.295446	177.522	0.141256
mobB	NZ_CP013116.1	complement(747540..748031)	H	-5.24458	#N/A	-1.16594	0.876945	1.04458	0.967207	-2.9154	0.170928
modA	NZ_CP013116.1	complement(232636..233385)	P	-1.18044	#N/A	3.68085	6.14488e-09	8.20747	7.45395e-20	1.55773	0.0882657
moeA_1	NZ_CP013116.1	complement(761501..762661)	-	-1.11887	#N/A	1.07465	0.894447	1.40457	0.528332	1.58671	0.121929
moeA_2	NZ_CP013116.1	1342801..1343991	-	1.01671	0.974685	1.48706	0.00339318	1.14256	0.543708	3.17209	3.42364e-26
mog	NZ_CP013116.1	complement(638257..638799)	-	-1.05195	#N/A	-2.48186	0.0049817	1.15131	0.756634	1.29467	0.311461
motB	NZ_CP013116.1	complement(260679..261422)	N	1.38349	0.366813	1.3835	0.165985	-1.00978	0.976618	2.88084	1.85831e-11
mprA_1	NZ_CP013116.1	complement(1061402..1062067)	-	-1.98836	#N/A	-2.31192	0.101762	-2.72826	0.30765	-3.69516	0.00742273
mprA_2	NZ_CP013116.1	complement(1314832..1315512)	-	-1.11797	#N/A	-1.15777	0.59629	-2.52191	0.0203639	-2.36582	2.00708e-05
mqnA	NZ_CP013116.1	complement(1112001..1112672)	H	-1.21456	#N/A	-1.02278	0.974546	-4.77762	0.22919	1.69455	0.117328
mqnC	NZ_CP013116.1	383796..384842	H	-1.00944	0.980365	1.16261	0.482439	-1.1319	0.656678	-1.88047	6.33773e-05
mqnD	NZ_CP013116.1	1481566..1482426	H	-1.67488	#N/A	-1.22928	0.693656	-1.7563	0.455191	-1.11015	0.786481
mqnE	NZ_CP013116.1	1199037..1200101	H	1.02244	0.971698	-1.32418	0.175077	-1.02059	0.951162	5.64872	4.4531e-46
mqo	NZ_CP013116.1	complement(316732..318078)	C	1.01048	0.980365	-1.36331	0.0799454	1.55626	0.0153505	2.64325	1.32869e-16
mraY	NZ_CP013116.1	complement(358463..359524)	M	1.10311	#N/A	-1.1948	0.730333	-6.81464	0.121597	-1.43294	0.311461
mrdA	NZ_CP013116.1	567915..569720	M	-1.33899	#N/A	-1.68869	0.120979	-4.3211	0.0412013	-1.0353	0.912645
mrdB	NZ_CP013116.1	1108431..1109531	-	-1.15618	#N/A	-2.16279	0.355719	-2.28793	0.559293	-1.03931	0.950457
mreB	NZ_CP013116.1	209563..210603	D	1.02151	0.959177	-1.17291	0.302976	-10.7598	3.61828e-14	-1.42131	0.00162605
msbA	NZ_CP013116.1	713867..715609	V	1.07283	#N/A	1.03666	0.932701	-1.6811	0.316121	2.03532	0.000231392
msrA	NZ_CP013116.1	complement(555459..555956)	O	1.2173	#N/A	1.75236	0.0676931	-2.35966	0.220124	-1.86128	0.0532513
msrB	NZ_CP013116.1	complement(1004847..1005206)	C	-1.57705	#N/A	-1.56385	0.210062	-1.74415	0.324326	-3.35513	0.000216801
msrP	NZ_CP013116.1	complement(302665..303558)	C	-1.30247	0.331666	1.53215	0.0012204	-1.10282	0.676482	-2.05208	1.89679e-07
msrQ	NZ_CP013116.1	complement(302093..302665)	-	-1.0178	#N/A	22.0409	0.565503	3.37402	0.842633	17.6199	#N/A
mtaB	NZ_CP013116.1	complement(895832..897082)	-	1.02462	#N/A	-1.31497	0.229517	-3.20658	0.00367908	1.19222	0.307569
murA	NZ_CP013116.1	complement(762658..763914)	M	-1.02741	#N/A	-1.32754	0.236613	1.9695	0.00129695	1.04234	0.849354
murB	NZ_CP013116.1	1482704..1483480	M	2.13819	#N/A	1.63629	0.575039	-16.674	0.548105	-2.19631	0.348552
murC	NZ_CP013116.1	complement(949180..950478)	M	1.14369	#N/A	1.55797	0.187798	2.08148	0.0415567	1.93571	0.00821877
murD2	NZ_CP013116.1	complement(357255..358463)	-	-1.26232	#N/A	-1.59162	0.241338	-109.481	0.292293	-1.31241	0.387821
murE	NZ_CP013116.1	1452301..1453584	M	1.01601	#N/A	-1.34643	0.261668	-4.12634	0.00780783	1.53209	0.0142108
murF	NZ_CP013116.1	complement(705071..706498)	M	1.22219	#N/A	-1.09537	0.891251	3.64521	0.000793584	1.73565	0.106743
murG	NZ_CP013116.1	932640..933668	M	1.2921	#N/A	-1.31029	0.752701	-2.28793	0.559293	1.73508	0.244448
murI	NZ_CP013116.1	complement(1462760..1463503)	M	-2.50463	#N/A	-1.81056	0.193548	-3.43663	0.188975	-2.20542	0.0372785
murJ	NZ_CP013116.1	711035..712486	J	-2.23532	#N/A	1.86439	0.23479	-2.96694	0.429057	-1.14361	0.810948
mutS2	NZ_CP013116.1	complement(946637..948844)	L	-1.01053	#N/A	1.12829	0.716782	1.14337	0.735911	3.00893	7.32312e-11
mutY	NZ_CP013116.1	complement(1434395..1435414)	L	1.16019	#N/A	-1.40389	0.482071	-1.50824	0.550983	2.29398	0.00165109
nadD	NZ_CP013116.1	1235792..1236337	H	-1.37618	#N/A	1.50765	0.718068	-11.2148	0.611877	-1.12582	0.903795
nadE	NZ_CP013116.1	720642..721382	F	1.00745	#N/A	1.85808	0.135276	-1.60587	0.588546	2.08102	0.0240067
nadK	NZ_CP013116.1	558943..559803	F	1.25761	#N/A	1.3756	0.584124	-43.9701	0.408552	1.03492	0.94689
napA_1	NZ_CP013116.1	691570..694344	-	1.03545	0.936519	1.84988	2.96361e-11	5.15204	4.37055e-77	1.17088	0.114146
napA_2	NZ_CP013116.1	complement(1335330..1337543)	-	-1.00084	0.995541	-1.30514	0.0118194	-1.92776	2.36404e-10	-2.31905	2.21251e-21
napB	NZ_CP013116.1	695881..696402	C	1.08805	0.903726	1.42968	0.0262761	2.0027	4.1646e-05	1.5296	0.00178553
napD	NZ_CP013116.1	697314..697652	P	-3.95099	#N/A	-2.55246	0.423812	-16.674	0.548105	-3.1929	0.211193
napG	NZ_CP013116.1	694362..695102	C	1.00944	0.980365	1.5326	0.000647668	2.15792	5.67149e-09	-1.42994	0.00511432
napH	NZ_CP013116.1	695102..695881	C	1.1308	0.881471	1.67488	0.0037499	1.86223	0.00563389	1.07247	0.734536
ndhB	NZ_CP013116.1	complement(1383114..1384502)	-	-1.05012	#N/A	-1.15505	0.706127	-1.06483	0.885633	-1.96315	0.00977898
ndhC	NZ_CP013116.1	complement(1396099..1396488)	-	-1.65305	#N/A	-2.03099	0.103039	-2.48432	0.262765	-3.19843	0.00396787
ndhI	NZ_CP013116.1	complement(1388581..1389222)	-	1.08172	0.903726	-1.23825	0.316566	1.25977	0.343542	1.27276	0.103244
ndhJ	NZ_CP013116.1	complement(1394823..1395614)	-	-1.15433	#N/A	-2.121	0.000178248	-1.03044	0.928334	1.63635	0.00128665
ndk	NZ_CP013116.1	complement(257854..258267)	F	-1.2892	0.366813	-1.70394	0.000505276	-1.73931	0.0237473	-1.70303	0.000189245
nhaA_1	NZ_CP013116.1	complement(1463972..1465141)	-	-1.57705	#N/A	-1.34112	0.459027	-1.74415	0.324326	-1.1731	0.588166
nhaA_2	NZ_CP013116.1	complement(1465138..1466286)	-	1.00315	#N/A	-1.88143	0.135175	-1.60521	0.487773	1.68344	0.0603456
nifF	NZ_CP013116.1	complement(1218242..1218733)	-	1.02486	0.946842	1.27643	0.0373639	1.47715	0.000514222	1.40506	0.000423935
nikE	NZ_CP013116.1	complement(1396601..1397266)	-	-19.7651	#N/A	-18.7336	0.534765	-5.75559	#N/A	-11.9164	#N/A
nlpA	NZ_CP013116.1	complement(680405..681175)	-	1.37589	#N/A	-1.31429	0.513876	1.41397	0.418305	-2.91771	0.00108538
nnr	NZ_CP013116.1	complement(140017..141387)	-	-1.84243	#N/A	-3.44652	0.0617184	-1.90182	0.53825	-2.0161	0.161242
nqo6	NZ_CP013116.1	complement(1395614..1396117)	-	1.15925	0.860928	-1.63122	0.0617184	1.1851	0.651899	4.493	3.45655e-22
nrdA	NZ_CP013116.1	1556895..1559264	F	-1.0357	0.946842	-1.12543	0.565503	-1.76	0.0149932	1.73975	2.75719e-06
nrdB	NZ_CP013116.1	complement(171829..172851)	F	-1.05346	0.936519	-1.24138	0.277979	-2.27396	0.00350073	-2.7266	7.90293e-10
nrfA	NZ_CP013116.1	complement(1179962..1181794)	C	-1.04202	#N/A	2.80326	8.74877e-06	11.9048	2.86244e-31	2.67354	8.07887e-06
nrfH	NZ_CP013116.1	complement(1181809..1182300)	C	-1.38493	#N/A	1.5161	0.521811	4.38042	0.00157019	-1.93621	0.246463
nrgA	NZ_CP013116.1	422688..423923	-	1.29377	0.860928	4.31545	2.45702e-07	19.7652	9.03698e-30	16.932	3.39653e-30
nspC	NZ_CP013116.1	complement(1339317..1340465)	H	1.08709	#N/A	1.09982	0.737402	-1.44347	0.333571	-2.15931	0.000192062
nth_1	NZ_CP013116.1	complement(509389..510015)	-	1.79375	#N/A	-1.00196	0.995569	-1.28643	0.784684	-1.01934	0.968393
nth_2	NZ_CP013116.1	complement(973797..974483)	-	2.8385	#N/A	-1.30532	0.83257	2.45116	0.366761	-2.67021	0.311461
nuoD	NZ_CP013116.1	complement(1393595..1394821)	C	1.08779	0.889535	-1.19419	0.366342	1.2521	0.295446	1.08042	0.61416
nuoH	NZ_CP013116.1	complement(1389232..1390230)	C	-1.02983	0.963574	-1.02304	0.943602	1.35236	0.241004	-1.09881	0.615234
nuoJ	NZ_CP013116.1	complement(1388066..1388584)	C	1.17371	#N/A	1.12008	0.812776	1.28551	0.612979	-1.40682	0.286357
nuoK	NZ_CP013116.1	complement(1387773..1388069)	C	1.22219	#N/A	1.06416	0.927018	1.02572	0.967207	-1.14649	0.760496
nuoL	NZ_CP013116.1	complement(1385981..1387771)	CP	-1.12648	#N/A	-1.11146	0.695606	-1.01899	0.958232	-1.05451	0.79162
nuoM	NZ_CP013116.1	complement(1384492..1385979)	C	1.46143	#N/A	1.44733	0.13843	1.93195	0.0166847	1.02074	0.940834
nusA	NZ_CP013116.1	381429..382517	K	-1.27315	#N/A	1.33565	0.277979	-3.20516	0.0370953	2.19566	7.74226e-06
nusB	NZ_CP013116.1	complement(305233..305631)	K	-1.53955	#N/A	1.29099	0.6474	-2.37407	0.39369	-3.21544	0.0199143
nusG	NZ_CP013116.1	393413..393946	K	-1.27478	0.247349	-1.1012	0.571159	-7.87182	1.49452e-14	-2.66969	1.01033e-17
oadA	NZ_CP013116.1	complement(826346..828145)	-	1.1816	0.51368	1.62497	3.07074e-05	1.34007	0.0696424	-1.60133	0.000108109
obg	NZ_CP013116.1	62997..64034	S	-1.05258	#N/A	-1.22899	0.445746	-2.44854	0.0258815	1.0337	0.881874
ogt	NZ_CP013116.1	743221..743673	H	-2.38104	#N/A	1.29916	0.778577	-19.4036	0.527873	-1.57356	0.53739
ompR	NZ_CP013116.1	complement(788065..788736)	-	-1.53955	#N/A	-1.14269	0.835338	-54.8885	0.380289	1.26077	0.55501
oppD	NZ_CP013116.1	complement(1397259..1397969)	-	3.9915	#N/A	-1.27018	0.933756	-3.02599	0.8274	-1.06078	#N/A
oprF	NZ_CP013116.1	complement(1302898..1303857)	-	1.19592	0.366813	-1.04036	0.835029	2.08937	2.29054e-11	-1.1632	0.183491
pabA	NZ_CP013116.1	complement(765287..765853)	EH	-1.0178	#N/A	8.03803	#N/A	3.37402	#N/A	1.62965	#N/A
pal_1	NZ_CP013116.1	76933..77430	-	1.05882	0.887432	-1.41622	0.000633387	-1.57091	3.65353e-05	-2.37817	1.87148e-21
pal_2	NZ_CP013116.1	513518..514471	-	-1.33422	#N/A	-1.09553	0.876945	-68.5365	0.350125	-2.58154	0.024739
panB	NZ_CP013116.1	complement(228788..229612)	H	-1.05761	0.936519	1.25934	0.324585	1.47182	0.143945	5.35791	4.34575e-35
panC	NZ_CP013116.1	complement(227929..228777)	H	-1.16341	0.881741	1.22512	0.501199	2.17906	0.00170751	3.59884	3.54371e-15
panD	NZ_CP013116.1	complement(227552..227932)	H	-1.14371	#N/A	-1.02286	0.974542	1.02209	0.967207	1.02548	0.949807
parB	NZ_CP013116.1	67307..68143	K	1.55208	#N/A	1.1853	0.743143	-2.96438	0.264572	1.2863	0.471805
pbpF	NZ_CP013116.1	430026..431957	-	-1.00143	0.995541	-1.13751	0.581163	-2.80437	0.00147084	-2.1646	2.87631e-06
pcaB	NZ_CP013116.1	1225857..1227056	-	4.82909	#N/A	1.13499	0.947129	4.01696	0.290494	2.14245	0.452313
pckA	NZ_CP013116.1	complement(824759..826333)	H	-1.01662	0.971698	1.48821	0.00100852	1.31558	0.090537	-1.09668	0.483297
pcm	NZ_CP013116.1	complement(169234..169863)	H	-1.38852	#N/A	-1.81353	0.0617184	-1.29311	0.604503	1.39242	0.166768
pcrA	NZ_CP013116.1	994839..996914	-	1.43757	#N/A	1.0698	0.90344	-6.13563	0.147983	-1.62608	0.19396
pctC	NZ_CP013116.1	complement(1329870..1331972)	-	1.28669	0.331666	1.01247	0.962289	7.24288	9.46496e-64	2.23999	5.19114e-12
pdxA	NZ_CP013116.1	1076429..1077523	H	1.90804	#N/A	1.59813	0.521863	-1.07538	0.95246	5.45194	2.41683e-05
pdxJ	NZ_CP013116.1	1075659..1076432	H	3.42802	#N/A	1.66565	0.447956	2.04041	0.343542	6.71606	3.69967e-07
peb1A	NZ_CP013116.1	complement(815678..816457)	ET	-1.00577	0.980365	1.01729	0.942908	2.21367	3.13973e-10	-3.08574	4.35866e-17
penA	NZ_CP013116.1	complement(444665..446473)	-	1.31346	#N/A	-1.6327	0.184357	-5.44369	0.0508458	-2.289	0.00753824
pepA	NZ_CP013116.1	820794..822245	E	-1.01588	0.974685	-1.19213	0.445746	-1.12292	0.690826	-1.00263	0.988835
pepD	NZ_CP013116.1	872620..873888	E	1.0339	0.959177	-1.05523	0.843645	-3.1624	0.00142186	-1.48541	0.0172209
pepF1	NZ_CP013116.1	992690..994411	-	1.0873	#N/A	1.04739	0.926861	-1.57012	0.435634	-3.41766	0.000373441
petA	NZ_CP013116.1	complement(1022427..1022930)	C	1.18694	0.464367	-1.27307	0.0987684	-2.80871	2.86018e-07	-2.29136	4.91367e-12
petB	NZ_CP013116.1	complement(1021175..1022425)	C	-1.0633	0.898874	-1.12769	0.448099	-2.71522	3.05819e-10	-2.8664	1.78162e-22
pfs	NZ_CP013116.1	79885..80571	E	-1.20649	0.66171	-1.50668	0.0218658	-37.3699	0.000759259	-1.53129	0.00666391
pgbA	NZ_CP013116.1	complement(1052083..1052808)	-	-1.6741	#N/A	1.11241	0.723718	2.07706	0.00151484	1.23917	0.268876
pgi	NZ_CP013116.1	complement(1355046..1356266)	G	1.24701	#N/A	1.26661	0.440436	1.08464	0.842633	-1.27741	0.311806
pgk	NZ_CP013116.1	complement(1233529..1234731)	F	1.07643	0.903726	1.15652	0.457799	1.4381	0.0446471	1.13916	0.355389
pglE	NZ_CP013116.1	complement(1013417..1014577)	E	-1.31686	0.366813	1.08182	0.736233	-1.28082	0.366225	-1.30942	0.0773792
pglF	NZ_CP013116.1	complement(1011643..1013415)	GM	1.05278	0.936519	-1.05107	0.845865	-1.87163	0.0239561	1.0074	0.967249
pgpA	NZ_CP013116.1	1424608..1425108	I	1.0789	#N/A	-1.49769	0.549509	3.2927	0.00806502	-2.0161	0.161242
pgsA	NZ_CP013116.1	962185..962721	I	1.09997	#N/A	1.69511	0.276337	-46.6997	0.399793	-3.17671	0.0328786
pgtP_1	NZ_CP013116.1	complement(224152..224577)	-	-1.0178	#N/A	1.03661	0.995365	3.37402	#N/A	17.6199	#N/A
pgtP_2	NZ_CP013116.1	complement(224578..225324)	-	2.78116	#N/A	1.85606	0.681968	-5.75559	0.712312	1.31903	0.823614
pheA	NZ_CP013116.1	242758..243831	E	1.32772	#N/A	-1.28135	0.576045	1.14903	0.794507	-1.49153	0.204735
pheS	NZ_CP013116.1	complement(797008..798000)	J	-1.16606	0.715161	1.1726	0.441697	-1.49323	0.129947	1.26083	0.100854
pheT	NZ_CP013116.1	complement(794690..797011)	J	-1.11299	0.881741	1.60166	0.00217176	1.06224	0.828469	1.15977	0.357051
phnO	NZ_CP013116.1	960347..960772	-	3.52938	#N/A	-2.51598	0.534765	1.07536	0.96652	-2.14752	0.459927
pleD	NZ_CP013116.1	561432..562676	-	-1.3272	#N/A	1.10488	0.737402	1.22769	0.53825	1.01022	0.965955
plsX	NZ_CP013116.1	complement(256338..257324)	I	-1.18907	0.663534	-1.87814	8.29885e-05	-7.7037	6.35203e-06	-1.46773	0.0100578
plsY	NZ_CP013116.1	complement(281705..282313)	I	-1.00516	#N/A	1.15132	0.660154	1.07622	0.84412	1.07327	0.76951
pncB2	NZ_CP013116.1	complement(170469..171839)	-	-1.23472	#N/A	-1.38383	0.297254	-4.83344	0.00862158	-2.86546	4.33123e-05
pnp	NZ_CP013116.1	1092667..1094826	J	1.0538	0.936519	-2.25304	1.30629e-06	-2.5785	0.00202206	2.68634	8.64766e-16
polA	NZ_CP013116.1	complement(262217..264856)	L	-1.09159	0.936519	-1.05858	0.876945	2.08944	0.00400052	6.16142	5.05655e-31
pomA	NZ_CP013116.1	complement(261425..262201)	-	1.10963	0.860928	1.14239	0.542335	-1.51954	0.123169	1.04306	0.810948
porA_1	NZ_CP013116.1	1097969..1098094	-	-1.22912	0.247349	-1.31537	0.0138974	-1.3657	0.0107745	-4.18511	5.08236e-46
porA_2	NZ_CP013116.1	1098343..1098930	-	-1.0359	0.936519	-1.19367	0.120979	1.51753	1.9517e-06	-2.09982	6.30317e-19
ppa	NZ_CP013116.1	complement(555997..556515)	C	1.12418	0.841738	1.37178	0.0606565	1.15225	0.578397	1.17148	0.301063
ppaX	NZ_CP013116.1	complement(1302257..1302898)	-	-1.53696	#N/A	1.04223	0.926861	-2.16185	0.14431	1.27479	0.316666
ppiD	NZ_CP013116.1	609492..610982	-	-1.32114	#N/A	1.14992	0.646175	1.61281	0.0886548	1.78054	0.000825708
ppk	NZ_CP013116.1	1182513..1184597	F	1.09838	0.903726	-1.32658	0.22039	1.9562	0.000983177	1.39378	0.0386073
prfA	NZ_CP013116.1	1425469..1426536	J	-1.18573	0.663534	-1.13723	0.560165	-4.8455	1.14124e-05	-1.29512	0.0815893
prfB	NZ_CP013116.1	1281582..1282679	J	-1.02791	0.963574	1.02237	0.942798	1.14737	0.613847	4.64365	7.53641e-36
priA	NZ_CP013116.1	595042..596895	L	1.43743	#N/A	-1.26312	0.678587	-5.68296	0.172882	1.5629	0.164804
prmC	NZ_CP013116.1	complement(635949..636764)	-	1.07699	#N/A	2.06275	0.468019	3.04776	0.275088	-1.12582	0.903795
proA	NZ_CP013116.1	complement(477560..478792)	E	-1.34788	#N/A	-2.16598	0.00804976	-1.47114	0.413996	1.64413	0.0210404
proB	NZ_CP013116.1	64157..64912	E	1.12581	#N/A	-1.04286	0.947386	1.76926	0.283167	1.54789	0.190027
proC	NZ_CP013116.1	969624..970355	E	-1.84749	#N/A	1.09262	0.871962	-2.56418	0.241004	-1.41149	0.317081
proP_1	NZ_CP013116.1	complement(186792..188102)	-	1.30695	#N/A	1.20859	0.730333	-60.3477	0.366761	-3.10432	0.0166317
proP_2	NZ_CP013116.1	complement(873871..875118)	-	-3.64434	#N/A	-1.24688	0.642479	1.86609	0.11676	-2.81154	0.0039467
proP_3	NZ_CP013116.1	complement(1406382..1407677)	-	3.17904	#N/A	1.69268	0.63208	2.06156	0.548105	11.8755	9.35458e-06
proS	NZ_CP013116.1	462539..464245	J	1.025	0.971698	1.03666	0.895348	-1.47595	0.222392	-1.04804	0.812311
prs	NZ_CP013116.1	complement(813217..814146)	F	-1.04797	0.936519	-1.2068	0.297254	1.2756	0.207971	3.0557	4.14661e-25
psd_1	NZ_CP013116.1	752917..753717	-	1.1746	#N/A	-1.19299	0.678587	-3.9218	0.0609601	-17.6568	4.3477e-06
psd_2	NZ_CP013116.1	complement(1006822..1007439)	-	-1.44378	#N/A	1.06717	0.881968	-11.794	0.0338296	-1.08733	0.784606
pseB	NZ_CP013116.1	1119391..1120395	M	1.19483	0.66171	-1.46207	0.0387227	3.0837	6.34986e-14	-2.12613	4.79115e-06
pseC	NZ_CP013116.1	1120397..1121527	E	1.52082	#N/A	-1.2272	0.52317	1.04552	0.912178	-1.64133	0.0282784
pseG	NZ_CP013116.1	1134958..1135782	M	-1.09949	#N/A	-1.08586	0.901076	1.50348	0.524257	1.23589	0.605288
pseH	NZ_CP013116.1	1135779..1136252	J	-1.0178	#N/A	8.03803	0.720173	3.37402	#N/A	9.62476	#N/A
pseI	NZ_CP013116.1	1138885..1139916	M	1.16655	#N/A	1.86729	0.0210044	1.53853	0.322674	4.26246	1.26828e-12
pstB	NZ_CP013116.1	533092..533832	P	-1.9317	#N/A	-2.27767	0.227599	-1.66569	0.632753	1.36622	0.483297
pstC1	NZ_CP013116.1	531096..532010	-	-1.21218	#N/A	-1.1476	0.894447	-1.60892	0.747342	-1.31992	0.702815
pth	NZ_CP013116.1	239144..239689	J	-1.45165	#N/A	-2.58638	0.000870805	-8.15913	0.0108831	-4.37313	1.45016e-06
purA	NZ_CP013116.1	complement(1320077..1321327)	F	-1.30504	0.366813	-1.3081	0.151348	2.76695	3.02409e-12	10.2303	5.72998e-97
purB	NZ_CP013116.1	1555551..1556879	F	-1.18302	0.781993	1.02526	0.940325	1.22885	0.487773	2.73863	7.4906e-13
purC	NZ_CP013116.1	436414..437124	F	-1.7635	#N/A	-1.10382	0.737402	1.63999	0.0486671	-5.11255	6.48801e-10
purD	NZ_CP013116.1	1088860..1090110	F	-1.05862	0.93384	1.11417	0.565503	4.07695	6.63973e-35	8.49434	3.14685e-102
purE	NZ_CP013116.1	618931..619425	F	-1.18477	#N/A	-1.00379	0.995365	-4.64053	0.030405	1.30278	0.282338
purF	NZ_CP013116.1	complement(148158..149495)	F	1.0982	0.881741	1.31373	0.120979	-1.15186	0.612979	1.77127	1.04592e-05
purH	NZ_CP013116.1	complement(850932..852464)	F	1.18135	0.663534	-1.28542	0.200162	-472.518	0.147145	-2.21063	7.87334e-07
purL	NZ_CP013116.1	complement(853234..855420)	F	1.16666	0.602264	-1.64771	0.000219275	-25.7235	1.24384e-07	-2.62772	3.80006e-13
purM	NZ_CP013116.1	complement(1350261..1351250)	F	-1.19758	0.76015	1.33766	0.180746	1.46075	0.158627	4.7452	1.20688e-29
purN	NZ_CP013116.1	complement(139460..140026)	F	-2.52869	#N/A	-4.73025	0.00842852	-5.00395	0.213225	-3.10432	0.0166317
purQ	NZ_CP013116.1	437380..438027	F	-1.23463	#N/A	-1.3146	0.447956	-1.74051	0.267413	-2.09773	0.00524607
purS	NZ_CP013116.1	437133..437378	F	1.25761	#N/A	-1.05168	0.947129	1.53195	0.537127	-2.0161	0.161242
purU	NZ_CP013116.1	699737..700561	F	-1.02379	#N/A	-1.5973	0.324585	-1.69596	0.483548	2.04466	0.0111639
putP	NZ_CP013116.1	complement(1323047..1324516)	E	-1.13771	0.711484	-1.04429	0.837213	2.74926	4.89634e-17	6.12402	4.03176e-74
pxpA	NZ_CP013116.1	1361991..1362758	-	1.18695	#N/A	-2.01771	0.0629809	1.12038	0.8274	-1.1213	0.728479
pxpB	NZ_CP013116.1	1362768..1363508	-	1.06017	#N/A	-1.4658	0.535632	-52.1589	0.387804	2.41708	0.00606564
pxpC	NZ_CP013116.1	1363489..1364454	-	1.2399	#N/A	-1.15511	0.790357	-1.7563	0.455191	2.18318	0.00436907
pyk	NZ_CP013116.1	complement(315241..316683)	G	-1.06863	0.898874	1.11158	0.544856	1.01571	0.936589	-1.07078	0.596996
pyrB	NZ_CP013116.1	991799..992686	F	-1.38794	#N/A	-1.57548	0.283038	-1.25685	0.712312	-1.06097	0.875275
pyrC_1	NZ_CP013116.1	193235..194242	-	1.18496	#N/A	1.04342	0.928063	-2.47791	0.136487	1.22643	0.446649
pyrC_2	NZ_CP013116.1	complement(1032887..1034065)	-	1.16336	#N/A	1.21271	0.585738	1.21193	0.66507	2.49153	4.10701e-06
pyrD	NZ_CP013116.1	715641..716699	F	-1.26879	#N/A	-1.09873	0.716755	-1.46547	0.222255	-1.65895	0.00286312
pyrE	NZ_CP013116.1	complement(173277..173885)	F	1.01708	0.974685	-1.26304	0.185244	1.37384	0.088406	2.38518	1.33597e-14
pyrF	NZ_CP013116.1	complement(304397..305236)	F	-1.05195	#N/A	-1.04038	0.927018	-2.57487	0.109725	3.50138	2.74294e-12
pyrG	NZ_CP013116.1	1561551..1563182	F	1.04981	0.936519	1.12982	0.558614	2.45388	3.13973e-10	4.05663	2.1893e-36
pyrH	NZ_CP013116.1	complement(1101538..1102257)	F	1.10821	0.860928	1.5737	0.000953092	2.81567	7.72558e-14	1.4388	0.00472198
queA	NZ_CP013116.1	complement(494842..495870)	F	-1.51245	#N/A	1.17139	0.772477	-65.8069	0.356503	-1.30973	0.494659
queC	NZ_CP013116.1	1548328..1549002	F	1.32479	0.700761	1.85819	0.0207119	2.66772	0.00111533	7.20313	2.24742e-24
queE	NZ_CP013116.1	complement(117073..117816)	H	-1.38403	#N/A	-1.45353	0.668847	-27.5924	0.471325	-5.28366	0.0495169
queF	NZ_CP013116.1	complement(1520140..1520523)	S	-1.38403	#N/A	-1.01132	0.994977	-2.28793	0.559293	-1.87695	0.312775
queH	NZ_CP013116.1	205918..207009	C	-1.09664	#N/A	1.51869	0.286376	-3.55469	0.175491	-1.71664	0.132604
radA	NZ_CP013116.1	complement(1043173..1044513)	O	-1.26093	0.603299	-1.37308	0.151348	1.13521	0.673085	7.74119	3.31998e-58
rbfA	NZ_CP013116.1	97671..98033	J	-1.12167	#N/A	-1.31296	0.64787	-2.49213	0.362367	-1.99244	0.112962
rbr1	NZ_CP013116.1	complement(1544041..1544688)	-	1.13504	0.549851	-7.47168	1.97355e-78	1.1239	0.384064	-2.53654	1.2645e-22
rcsC	NZ_CP013116.1	complement(217418..219727)	-	1.14594	0.517599	1.79139	9.3818e-10	1.94192	4.4215e-11	-1.0172	0.889676
recA	NZ_CP013116.1	complement(1480429..1481460)	L	1.10458	0.881741	1.06517	0.79696	1.39114	0.124896	-1.05341	0.767841
recB	NZ_CP013116.1	complement(1304883..1307648)	-	-1.95159	#N/A	-1.50731	0.379781	-84.9141	0.323268	-2.08295	0.0432737
recD2	NZ_CP013116.1	complement(843218..844561)	-	2.82869	#N/A	2.80287	0.22632	3.04776	0.275088	3.21246	0.0708881
recJ	NZ_CP013116.1	1563169..1564740	L	1.06281	0.93945	-1.11013	0.765236	1.99707	0.00898381	7.57605	2.04268e-38
recN	NZ_CP013116.1	559803..561326	L	-1.04203	#N/A	-1.20027	0.682507	-4.97144	0.0686427	-6.73333	2.12902e-05
regX3	NZ_CP013116.1	complement(1064575..1065249)	-	-1.19367	0.602264	1.53268	0.00140722	1.01402	0.958232	-3.84125	3.92317e-17
resA_1	NZ_CP013116.1	complement(1045379..1045936)	-	-1.37504	#N/A	-1.09417	0.757803	1.35284	0.295446	-1.77817	0.00326366
resA_2	NZ_CP013116.1	1474634..1475122	-	-1.3805	#N/A	3.75195	0.0267524	-1.38259	0.8274	3.01336	0.0383185
rfbC	NZ_CP013116.1	complement(1257807..1258352)	-	1.09509	0.848025	-1.22783	0.186753	-1.44609	0.0471845	-1.88519	1.22432e-07
rfbD	NZ_CP013116.1	complement(1261145..1262266)	-	1.12638	0.860928	-1.06771	0.812008	-3.37797	0.0011972	-1.07346	0.702815
rhaM	NZ_CP013116.1	412441..412758	-	1.07699	#N/A	-1.04981	0.974546	15.8683	5.86069e-06	3.63505	0.0405799
rhaS	NZ_CP013116.1	complement(935684..936574)	-	-10.3915	#N/A	5.5876	0.270711	-3.02599	0.8274	2.50888	0.498848
rhmT	NZ_CP013116.1	408344..409630	-	-1.37618	#N/A	1.87771	0.549379	17.8407	1.59322e-06	6.59315	0.00127935
ribA	NZ_CP013116.1	886800..887360	F	1.11163	#N/A	-1.25634	0.698834	2.76564	0.0138133	1.8535	0.0542101
ribBA	NZ_CP013116.1	490238..491257	-	-1.14113	#N/A	1.42067	0.147302	5.5752	3.90259e-21	1.8868	0.000380045
ribD	NZ_CP013116.1	1436916..1437896	H	1.33387	#N/A	-3.01861	0.117844	-1.66569	0.632753	3.27368	0.000693501
ribE	NZ_CP013116.1	complement(1054936..1055547)	H	1.07937	#N/A	1.19432	0.643137	-1.37235	0.534893	1.27186	0.339573
ribF	NZ_CP013116.1	505848..506702	H	-1.24712	#N/A	-1.18067	0.86832	1.81958	0.475495	-1.02828	0.965955
ribH	NZ_CP013116.1	complement(305631..306095)	H	-1.16816	#N/A	1.11966	0.718068	1.75454	0.0373588	-1.41797	0.110507
rihA	NZ_CP013116.1	266378..267385	-	-1.40964	#N/A	-1.31464	0.441111	-4.04907	0.0236704	-1.20404	0.475991
rimM	NZ_CP013116.1	626106..626645	J	-2.12794	#N/A	-1.37808	0.445746	-117.669	0.287511	-22.5325	3.19937e-05
rimO	NZ_CP013116.1	complement(1278276..1279643)	J	1.10035	#N/A	1.38517	0.374616	3.21816	7.07431e-05	7.10616	5.09397e-22
rimP	NZ_CP013116.1	98023..98451	J	1.15031	#N/A	-2.78033	0.125498	-41.2405	0.413996	-3.34444	0.0394006
rkpK	NZ_CP013116.1	complement(1263239..1264537)	-	-1.01447	0.974685	1.03532	0.877943	-1.2668	0.310647	-1.75037	3.55776e-05
rlhA	NZ_CP013116.1	617677..618930	-	-1.04473	0.936519	1.01492	0.956595	-4.02355	2.975e-05	-1.16316	0.323149
rlmB	NZ_CP013116.1	complement(113202..113885)	-	1.13285	0.818756	-1.01434	0.962289	1.36075	0.183199	2.1783	1.64068e-09
rlmH	NZ_CP013116.1	complement(85978..86427)	J	1.88649	#N/A	2.72631	0.324585	2.72475	0.41534	-2.97454	0.40586
rlmN	NZ_CP013116.1	1511597..1512667	J	-1.09664	#N/A	-1.45886	0.441697	-3.55469	0.175491	-1.014	0.969211
rlpA	NZ_CP013116.1	564560..565387	M	-1.02922	#N/A	1.32049	0.257047	-3.24621	0.0188942	-1.0462	0.856215
rluB	NZ_CP013116.1	complement(1507397..1508158)	J	1.10047	#N/A	-1.96874	0.0412115	-6.03401	0.0355657	-1.58245	0.104215
rluD	NZ_CP013116.1	complement(1107385..1108353)	J	-1.01053	#N/A	1.78798	0.0344801	-3.84194	0.066675	-2.28961	0.0064842
rmd	NZ_CP013116.1	complement(1255709..1256740)	-	1.04312	0.936519	-1.43754	0.00155439	-1.10791	0.532965	1.60853	8.22716e-07
rnc	NZ_CP013116.1	complement(1447464..1448138)	J	-1.21487	#N/A	-1.5973	0.324585	-2.24474	0.32569	2.01378	0.0133318
rnhA	NZ_CP013116.1	complement(1448125..1448565)	L	-1.06502	#N/A	-1.67496	0.324585	-2.72826	0.30765	1.05953	0.889676
rnhB	NZ_CP013116.1	complement(1543129..1543704)	L	-1.19071	#N/A	-2.68876	0.000171906	-229.583	0.212895	-9.49511	9.60239e-10
rnj	NZ_CP013116.1	complement(1508194..1510182)	J	-1.23246	0.506087	-1.26906	0.188529	-6.71446	1.26764e-06	-2.3651	6.90385e-09
rnpA	NZ_CP013116.1	complement(859494..859820)	J	-1.16671	#N/A	1.14006	0.763649	-4.97144	0.0686427	1.09686	0.771225
rnr	NZ_CP013116.1	complement(549111..551045)	K	1.09997	#N/A	-1.85254	0.323906	-46.6997	0.399793	1.88778	0.0770785
rny	NZ_CP013116.1	1046566..1048119	S	1.05117	#N/A	-1.17041	0.589712	-2.71827	0.0241811	1.23925	0.252159
rocA	NZ_CP013116.1	complement(1324534..1328022)	-	-1.22641	0.331666	1.06695	0.711087	2.12873	3.84943e-12	1.99166	6.49234e-13
rpe	NZ_CP013116.1	374283..374930	G	-1.00738	#N/A	-1.55523	0.187798	-1.77261	0.27779	1.04881	0.878759
rplA	NZ_CP013116.1	394452..395153	J	-1.43421	0.0175467	-1.11503	0.482071	-7.34983	7.04231e-22	-1.72847	4.36794e-08
rplB	NZ_CP013116.1	complement(1504576..1505406)	J	-1.08715	0.798247	-1.326	0.0127271	-5.11987	3.60631e-23	-1.99103	1.09972e-12
rplD	NZ_CP013116.1	complement(1505692..1506306)	J	-1.34711	0.120988	-1.20652	0.203125	-4.04931	3.05982e-11	-2.58625	2.5612e-16
rplE	NZ_CP013116.1	complement(1501145..1501687)	J	-1.12237	0.700761	-1.49952	0.000481621	-5.45606	1.72819e-15	-3.0212	5.36034e-23
rplF	NZ_CP013116.1	complement(1499938..1500474)	J	-1.38934	0.0973792	-1.33953	0.031617	-8.33528	3.2954e-12	-4.23676	1.80489e-27
rplI	NZ_CP013116.1	complement(579380..579823)	J	1.09876	#N/A	-1.22295	0.468019	3.39831	1.27338e-11	-1.03924	0.87051
rplJ	NZ_CP013116.1	395305..395784	J	1.03612	0.936519	-1.50975	0.000802994	-5.46444	2.14057e-12	-4.53621	7.17869e-31
rplK	NZ_CP013116.1	393972..394397	J	-1.14667	0.711484	-1.00675	0.979268	-7.4419	4.90458e-08	-1.66007	0.000126527
rplL	NZ_CP013116.1	395805..396182	J	-1.11155	0.76015	-1.56265	0.00026188	-5.1316	5.82772e-12	-2.36139	1.60075e-13
rplM	NZ_CP013116.1	complement(1304374..1304799)	J	-1.03419	0.959177	-1.21325	0.422515	-1.69496	0.10102	2.30558	6.28842e-10
rplN	NZ_CP013116.1	complement(1501927..1502295)	J	-1.03112	0.946842	-1.34387	0.0314915	-3.71739	3.39455e-09	-2.76605	1.68454e-16
rplO	NZ_CP013116.1	complement(1498720..1499112)	J	1.09112	0.860928	-1.50442	0.00367909	-9.45992	5.67149e-09	-2.85311	1.83702e-14
rplP	NZ_CP013116.1	complement(1502728..1503153)	J	-1.22607	0.331666	-1.51744	0.000325452	-7.65455	2.85646e-16	-3.31989	1.21584e-25
rplQ	NZ_CP013116.1	1411606..1411959	J	-1.14335	0.742225	-1.17631	0.409995	-9.60827	3.97853e-07	1.11377	0.453927
rplR	NZ_CP013116.1	complement(1499572..1499928)	J	1.08363	0.903726	-1.32271	0.143758	-3.55405	0.000177877	-2.27382	3.44078e-07
rplS	NZ_CP013116.1	627357..627713	J	-1.32103	0.331666	-1.4589	0.0210044	-2.09622	0.00384944	-2.72144	9.4673e-11
rplT	NZ_CP013116.1	183487..183840	J	-1.09229	0.881741	-1.23928	0.218978	-2.07271	0.00157669	1.72954	2.35982e-06
rplU	NZ_CP013116.1	62317..62625	J	-1.27146	0.345791	-1.78888	1.81019e-05	1.47653	0.0143491	2.65572	3.38668e-20
rplW	NZ_CP013116.1	complement(1505408..1505689)	J	-1.28135	0.421236	-1.55181	0.00832247	-5.16134	1.39334e-05	-3.30782	1.67393e-12
rplX	NZ_CP013116.1	complement(1501694..1501927)	J	-1.36598	0.198512	-1.3812	0.0318351	-5.13392	5.94262e-08	-2.57339	4.63208e-12
rplY	NZ_CP013116.1	238611..239147	-	-1.06449	0.903726	-1.35081	0.0324735	-5.83022	3.13973e-10	-1.62648	5.13711e-05
rpmA	NZ_CP013116.1	62636..62890	J	1.02812	0.962364	-1.65374	0.00400469	1.63702	0.0106914	5.08773	8.40961e-43
rpmB	NZ_CP013116.1	complement(373949..374143)	J	1.07596	0.936519	1.21026	0.447582	-1.68631	0.153983	2.56122	7.5651e-11
rpmE	NZ_CP013116.1	complement(114726..114926)	J	-1.46573	#N/A	-1.29769	0.366342	-2.64915	0.0431886	2.30639	3.82776e-07
rpmF	NZ_CP013116.1	complement(257330..257476)	J	-1.19984	#N/A	-1.93979	0.000164529	-2.66425	0.00274755	-2.68722	1.98635e-08
rpmG2	NZ_CP013116.1	392959..393117	-	1.39465	#N/A	2.15881	0.706127	-3.02599	0.8274	1.72579	#N/A
rpmH	NZ_CP013116.1	complement(859817..859951)	J	-1.04916	#N/A	-1.67737	0.00422353	-33.5222	0.00113948	-4.24361	8.42052e-13
rpoA	NZ_CP013116.1	1410589..1411602	K	-1.18417	0.443371	-1.10847	0.534765	-9.74913	1.23683e-17	-1.8507	5.02356e-09
rpoBC_1	NZ_CP013116.1	396300..400427	-	-1.13798	0.547643	-1.13588	0.356299	-4.4069	3.8508e-25	-1.46147	6.30161e-05
rpoBC_2	NZ_CP013116.1	400420..404973	-	-1.25198	0.148969	-1.61128	6.38082e-07	-4.59506	2.7427e-32	-1.15585	0.141214
rpoD	NZ_CP013116.1	890777..892645	K	1.0468	0.936519	-1.27027	0.201562	1.71988	0.00150671	1.90707	1.46332e-07
rpoN	NZ_CP013116.1	582583..583833	K	-1.38764	#N/A	-1.7882	0.196304	-3.55469	0.175491	-2.1404	0.0402391
rpoZ	NZ_CP013116.1	complement(1101303..1101527)	K	-1.50036	#N/A	-1.12959	0.74894	1.57528	0.175556	-1.07063	0.810948
rppH	NZ_CP013116.1	498235..498705	-	-1.17346	#N/A	-1.05642	0.90344	1.32759	0.513388	1.94812	0.00364523
rpsA	NZ_CP013116.1	complement(790782..792452)	J	1.12472	0.679657	1.00656	0.974859	1.01179	0.951172	-1.14642	0.226849
rpsB	NZ_CP013116.1	complement(1017856..1018647)	J	-1.08535	0.860928	1.04768	0.81752	1.03431	0.851748	1.60968	5.68814e-06
rpsC	NZ_CP013116.1	complement(1503156..1503857)	J	1.01088	0.974685	-1.37406	0.00870673	-5.37316	1.24855e-15	-2.22472	9.6656e-14
rpsD	NZ_CP013116.1	1409950..1410576	J	-1.19709	0.366813	-1.07658	0.660195	-13.6416	9.85733e-21	-3.50406	3.0743e-31
rpsE	NZ_CP013116.1	complement(1499117..1499560)	J	-1.31268	0.141914	-1.38738	0.00726094	-5.61289	4.22167e-15	-2.09846	7.3243e-12
rpsF	NZ_CP013116.1	964770..965147	J	-1.36533	0.206017	-1.48736	0.00635129	-2.1927	0.000469174	-1.69112	5.88145e-05
rpsG	NZ_CP013116.1	414995..415465	J	-1.18583	0.603299	1.16581	0.400261	-6.55762	8.6553e-08	-4.88641	7.03626e-22
cheV	NZ_CP013116.1	complement(1500553..1500948)	T	1.53208	0.0120566	-1.64377	0.000650368	-8.87969	1.32235e-07	-4.57707	3.04837e-20
rpsI	NZ_CP013116.1	complement(1303982..1304371)	J	-1.22857	0.517599	-1.76968	0.000209368	-1.50588	0.0984486	2.23488	7.15449e-12
rpsJ	NZ_CP013116.1	complement(1506888..1507199)	J	-1.14627	0.663534	-1.13084	0.482071	-6.19668	1.73803e-11	-1.95218	1.20913e-08
rpsK	NZ_CP013116.1	1409530..1409922	J	-1.03957	0.936519	-1.01734	0.940325	-7.23578	2.12982e-11	-3.95885	8.1316e-25
rpsL	NZ_CP013116.1	414539..414925	J	1.06354	0.903726	-1.07785	0.678587	-9.46024	1.53346e-14	-3.81218	6.75336e-28
rpsM	NZ_CP013116.1	1409155..1409520	J	1.03823	0.93945	1.09045	0.680517	-8.49681	2.51217e-07	-5.49166	8.65658e-22
rpsO	NZ_CP013116.1	778908..779180	J	-1.22231	0.585953	-1.82268	0.000233489	-2.80858	0.000642756	-1.38582	0.0309705
rpsP	NZ_CP013116.1	625641..625868	J	1.01486	0.974685	-1.08941	0.701186	-3.55075	2.69512e-05	-16.4493	6.9772e-23
rpsQ	NZ_CP013116.1	complement(1502295..1502546)	J	-1.33451	#N/A	-1.08313	0.793162	-11.5829	0.0019647	-1.90889	0.00111635
rpsR	NZ_CP013116.1	965715..965975	J	-1.46493	#N/A	-1.69022	0.00531392	-5.47496	0.000257703	-1.46543	0.0240067
rpsS	NZ_CP013116.1	complement(1504293..1504574)	J	-1.1301	0.728125	-1.25148	0.151348	-5.775	1.38334e-09	-4.27245	5.06989e-24
rpsZ	NZ_CP013116.1	complement(1500958..1501143)	-	-1.22626	#N/A	-1.7909	0.000487523	-20.4376	8.0981e-05	-3.36815	6.48285e-12
rsfS	NZ_CP013116.1	1236365..1236691	J	-1.05195	#N/A	-1.07232	0.876749	-1.18185	0.738775	1.36005	0.216138
rsmA	NZ_CP013116.1	complement(1510157..1510957)	-	1.35394	#N/A	-1.34061	0.455688	-4.08152	0.0519831	-48.9048	9.6903e-05
rsmC	NZ_CP013116.1	complement(1009377..1010222)	-	-1.76143	#N/A	-1.57685	0.145861	-3.98873	0.0254438	-1.01261	0.965955
rsmF	NZ_CP013116.1	554405..555283	-	1.07868	#N/A	-3.09394	0.144313	-2.7406	0.469952	-1.7002	0.343096
rsmG	NZ_CP013116.1	887361..887927	-	1.42345	#N/A	1.25898	0.876749	1.4213	0.8274	5.92147	0.00919765
rsmH	NZ_CP013116.1	complement(608395..609327)	J	1.1982	#N/A	1.22367	0.737402	-1.44615	0.676482	-1.03246	0.948817
rsmI	NZ_CP013116.1	complement(113899..114723)	H	-5.39562	#N/A	-1.23567	0.756568	-43.9701	0.408552	-91.0356	0.0756043
rsxB_1	NZ_CP013116.1	456562..456873	-	-1.31802	0.331666	1.15397	0.468639	3.57723	7.92527e-23	1.45476	0.00315628
rsxB_2	NZ_CP013116.1	complement(1212038..1213699)	-	-1.3886	#N/A	-1.05217	0.893257	1.45939	0.267413	1.61418	0.0128828
ruvA	NZ_CP013116.1	complement(708545..709096)	L	1.07825	#N/A	-1.49217	0.678587	2.04399	0.398935	1.94892	0.191472
ruvB	NZ_CP013116.1	1188085..1189092	L	-1.657	#N/A	-1.17773	0.713751	-3.44264	0.099436	1.69568	0.0340051
ruvC	NZ_CP013116.1	complement(1526710..1527264)	L	1.1982	#N/A	-3.33241	0.048809	-4.09861	0.290323	-1.372	0.484921
sasA_1	NZ_CP013116.1	702750..703769	-	1.6108	#N/A	-1.16594	0.876945	1.04458	0.967207	1.94892	0.191472
sasA_2	NZ_CP013116.1	complement(786782..788071)	-	2.09852	#N/A	1.13499	0.947129	2.09535	0.656678	1.73074	0.612739
sasA_3	NZ_CP013116.1	complement(1060219..1061409)	-	-2.23532	#N/A	-4.15693	0.0692562	-35.7812	0.435598	-2.09612	0.183831
sasA_4	NZ_CP013116.1	complement(1315515..1316726)	-	1.35868	#N/A	-1.22403	0.617117	-1.2041	0.712312	-1.0353	0.912645
sat	NZ_CP013116.1	1423443..1424603	P	1.02411	#N/A	-1.89621	0.0546672	2.26202	0.00619816	1.21956	0.456571
sbnD	NZ_CP013116.1	complement(1096024..1097208)	-	-1.77387	#N/A	-1.35909	0.302976	-5.55747	0.00364454	-2.70642	3.53811e-05
sctC_1	NZ_CP013116.1	1175671..1176846	-	-19.7651	#N/A	-1.29124	0.894447	4.01696	0.290494	-11.9164	#N/A
sctC_2	NZ_CP013116.1	complement(1296879..1298291)	-	-1.28427	#N/A	-1.08118	0.876945	-2.96348	0.161175	2.85882	9.05215e-06
sdaC	NZ_CP013116.1	complement(1439785..1441035)	E	1.02148	0.974685	-1.15661	0.568972	2.41889	7.34077e-07	2.57551	3.03033e-12
sdhA	NZ_CP013116.1	362652..364487	-	-1.1081	#N/A	-1.27661	0.49971	-1.17544	0.714884	-1.04178	0.888992
sdhB	NZ_CP013116.1	364484..365449	-	1.17579	#N/A	2.40537	0.0799454	2.58624	0.129911	2.59482	0.0195625
sdhE	NZ_CP013116.1	365453..366310	-	1.01584	#N/A	-1.11697	0.876749	2.38974	0.0907703	2.6489	0.00334565
secA	NZ_CP013116.1	complement(839280..841868)	U	1.23918	0.421236	1.39413	0.0256225	4.59637	6.19275e-35	3.39763	6.54088e-28
secD	NZ_CP013116.1	complement(985850..987430)	U	-1.00857	0.980365	1.37477	0.0134893	-13.0914	2.67799e-10	-3.79364	1.59363e-22
secF	NZ_CP013116.1	complement(984879..985850)	U	-1.35185	0.331666	1.0752	0.756324	-5.52475	1.85021e-05	-12.1265	4.41137e-20
secY	NZ_CP013116.1	complement(1497455..1498720)	U	-1.11743	0.711484	-1.63867	1.4488e-05	-14.8736	1.84134e-15	-3.28556	5.01926e-25
selA	NZ_CP013116.1	1213777..1215099	J	-2.61629	#N/A	1.04028	0.956595	4.68415	2.12199e-05	2.1445	0.0208541
selB	NZ_CP013116.1	1215096..1216901	J	1.14793	#N/A	1.36134	0.774012	6.41691	0.00475039	3.26336	0.0395545
selD	NZ_CP013116.1	complement(1328154..1329080)	E	1.06589	#N/A	1.0698	0.90344	-6.13563	0.147983	-5.0335	0.00127045
selU	NZ_CP013116.1	421403..422401	H	1.14255	#N/A	-1.93825	0.112678	-7.71998	0.093947	-1.08526	0.825516
serA	NZ_CP013116.1	complement(788714..790297)	E	-1.06225	0.936519	-1.46328	0.0148311	-4.15306	3.5805e-06	-1.24601	0.117933
serB	NZ_CP013116.1	complement(216269..216892)	E	-1.37308	#N/A	1.34529	0.196326	-3.52987	0.0106434	-6.5998	3.86319e-10
serC	NZ_CP013116.1	253951..255027	E	1.26586	#N/A	1.18242	0.511334	-1.32805	0.41534	-1.77387	0.00236577
serS	NZ_CP013116.1	310770..312005	J	1.08393	0.903726	-1.15798	0.533622	2.27678	4.7564e-07	1.16316	0.33141
shdB	NZ_CP013116.1	complement(678313..678876)	-	1.14793	#N/A	-1.30532	0.83257	3.24431	0.175976	-2.67021	0.311461
smpB	NZ_CP013116.1	998711..999163	J	-1.49363	#N/A	1.16697	0.758234	-3.31857	0.206138	-1.00544	0.988835
sodB	NZ_CP013116.1	122975..123637	C	-1.04307	0.936519	-1.07039	0.678587	2.01847	1.6508e-12	-1.65018	2.73158e-07
soj	NZ_CP013116.1	66516..67301	-	-1.00173	#N/A	-1.00678	0.993475	1.50638	0.222885	2.51878	1.51059e-07
sotB	NZ_CP013116.1	complement(1374905..1376080)	-	2.09852	#N/A	2.21659	0.568972	2.09535	0.656678	1.73074	0.612739
speA	NZ_CP013116.1	complement(674173..676005)	H	1.05378	0.936519	1.14023	0.617117	1.15982	0.627442	1.2328	0.222425
sphX	NZ_CP013116.1	530091..531086	-	1.0278	#N/A	2.27108	0.0676447	7.20576	1.57188e-07	2.47378	0.0137191
srp54	NZ_CP013116.1	complement(35516..36970)	-	1.43837	#N/A	-1.00213	0.995365	-1.46756	0.487773	-1.41357	0.229478
ssb	NZ_CP013116.1	965156..965704	L	-1.01689	0.971698	-1.32255	0.0560133	-2.03253	0.000311504	1.06678	0.634433
sstT	NZ_CP013116.1	990566..991789	E	-2.07706	#N/A	-1.44458	0.430192	3.19298	0.000257606	1.39502	0.262544
strE	NZ_CP013116.1	1139913..1140884	-	-1.0085	#N/A	1.1148	0.785585	1.53514	0.27779	3.56425	3.14158e-11
sucC	NZ_CP013116.1	454505..455668	F	1.00922	0.975566	-1.07522	0.660195	3.3186	4.50395e-37	-1.54041	1.30807e-05
sucD	NZ_CP013116.1	455678..456547	C	1.02938	0.940681	-1.01185	0.955749	3.53001	7.20087e-37	1.30354	0.0104211
surA	NZ_CP013116.1	1115994..1116809	-	1.26393	0.66171	1.88902	0.000758309	2.13726	0.00147659	1.88836	0.000247665
surE	NZ_CP013116.1	225579..226355	S	-1.50799	#N/A	-1.20052	0.634238	-3.05971	0.0523465	-1.24899	0.400801
tal	NZ_CP013116.1	complement(215292..216269)	H	-1.22212	#N/A	1.17454	0.701186	-5.20757	0.0587276	-5.52049	2.78089e-05
tatB	NZ_CP013116.1	complement(496593..497009)	U	-1.11111	#N/A	1.13986	0.818731	1.69587	0.31947	2.23987	0.00627723
tatC	NZ_CP013116.1	complement(495863..496600)	U	-1.61611	#N/A	-1.45009	0.531719	-1.02341	0.969935	2.31145	0.00696031
tcdA	NZ_CP013116.1	226348..227004	-	1.11872	#N/A	1.47556	0.460432	-1.0926	0.912734	-1.2125	0.679884
tcrA	NZ_CP013116.1	complement(280653..281324)	-	1.03127	0.939317	1.13452	0.416957	-6.20639	2.33967e-16	-2.46824	8.21412e-17
futA1	NZ_CP013116.1	complement(1559303..1560688)	-	1.67868	0.024329	-3.96914	4.22097e-10	7.21927	2.67151e-43	1.68334	0.000555076
tdcB	NZ_CP013116.1	complement(733630..734841)	-	-1.07895	#N/A	1.29095	0.324585	1.22431	0.575522	2.51978	2.0176e-08
tdcG	NZ_CP013116.1	complement(1438406..1439770)	-	1.20775	0.451598	-1.27116	0.131354	3.04221	2.21015e-20	3.20902	2.65287e-29
tdeA	NZ_CP013116.1	524440..525810	-	1.31643	#N/A	-1.12579	0.888488	-33.0516	0.451057	-2.24831	0.170928
tenA	NZ_CP013116.1	complement(366334..366999)	K	-1.36279	#N/A	1.2761	0.504857	-1.18185	0.738775	1.45813	0.118756
tgt	NZ_CP013116.1	901178..902293	F	-2.13979	#N/A	-1.85799	0.137756	-1.04049	0.951564	1.27776	0.425654
thiD	NZ_CP013116.1	complement(972988..973827)	H	1.39989	#N/A	-1.37015	0.26268	-8.74944	0.00752374	-1.23356	0.343072
thiE_1	NZ_CP013116.1	complement(936571..937176)	-	-1.48378	#N/A	1.26538	0.713317	-3.41961	0.366761	1.79292	0.131322
thiE_2	NZ_CP013116.1	complement(972366..972998)	-	-1.36622	#N/A	-1.82076	0.0536557	-13.831	0.0220335	-1.23055	0.440967
thiG	NZ_CP013116.1	complement(938314..939090)	H	1.43858	#N/A	1.11485	0.752701	1.55651	0.183416	1.50496	0.0432745
thiH	NZ_CP013116.1	complement(937166..938311)	C	1.13696	0.860928	-1.24057	0.416957	1.17743	0.611877	2.22173	9.10861e-08
thiI	NZ_CP013116.1	1445307..1446290	-	-1.63432	#N/A	-1.17237	0.74894	-1.99764	0.341266	2.31272	0.00109937
thiL	NZ_CP013116.1	complement(1284363..1285184)	H	1.67306	#N/A	1.01383	0.994092	3.04191	0.0417301	3.8861	0.000205172
thrB	NZ_CP013116.1	93912..94790	F	-1.14069	#N/A	-1.5087	0.459027	-5.23029	0.196835	3.05056	8.40603e-05
thrC	NZ_CP013116.1	722309..723721	E	-1.0119	#N/A	1.07786	0.83257	1.21302	0.611877	-1.87613	0.00737492
thrZ	NZ_CP013116.1	158720..160528	-	1.05164	0.936519	-1.12092	0.567645	-1.21454	0.397633	1.31031	0.0298747
thyX	NZ_CP013116.1	complement(1560808..1561431)	F	1.299	#N/A	1.29881	0.561841	2.74701	0.00369646	2.04282	0.00823459
tig	NZ_CP013116.1	complement(144720..146054)	D	-1.1208	0.76015	1.21671	0.198169	-1.14758	0.504981	1.27717	0.0366467
tilS	NZ_CP013116.1	complement(1277321..1278286)	J	-3.3042	#N/A	-2.13461	0.552077	-13.9444	0.575547	-2.67021	0.311461
tktA	NZ_CP013116.1	1455843..1457741	-	1.03062	0.946842	-1.22984	0.201562	-5.41519	6.11836e-09	-1.8678	6.73795e-07
tlyA	NZ_CP013116.1	505121..505882	J	-1.15618	#N/A	-2.5829	0.262684	2.44125	0.190907	-2.23764	0.212067
tmk	NZ_CP013116.1	complement(677228..677806)	F	1.19565	#N/A	1.01403	0.994977	1.38659	0.783798	1.16588	0.842909
tolB	NZ_CP013116.1	75648..76856	U	-1.12559	0.783567	-1.01123	0.964983	-5.69929	2.5704e-07	-3.97577	3.0116e-18
tolQ_1	NZ_CP013116.1	73904..74458	-	-1.50405	#N/A	-1.05541	0.894447	-177.721	0.238853	-3.09868	7.52873e-05
tolQ_2	NZ_CP013116.1	1442676..1443101	-	-1.37618	#N/A	5.76339	0.00950186	42.4956	1.39192e-11	3.42376	0.0534735
tolR	NZ_CP013116.1	1443094..1443483	U	-10.3915	#N/A	10.3879	0.088523	40.5355	0.000964701	-6.265	0.542943
topA	NZ_CP013116.1	complement(1493859..1495961)	L	1.12082	0.881741	1.02933	0.927018	1.90185	0.00191867	4.90592	2.11471e-33
torC	NZ_CP013116.1	complement(200960..201535)	C	-2.65741	#N/A	-2.51598	0.534765	23.7579	5.04337e-08	3.00117	0.0927577
torZ	NZ_CP013116.1	complement(198433..200949)	-	-1.05398	0.959177	-1.75036	0.0996091	27.1992	1.05461e-73	6.77438	1.44525e-25
LBCKBIAG_01555	NZ_CP013116.1	1469575..1470114	-	1.9725	0.0474949	12.9621	1.19566e-75	20.1426	2.56524e-96	2.4909	4.50011e-09
tpiA	NZ_CP013116.1	complement(1232861..1233532)	G	1.09307	#N/A	1.16421	0.605045	1.28511	0.458454	1.26421	0.227359
tpx	NZ_CP013116.1	690796..691323	O	1.2758	0.0973792	1.59891	5.40095e-07	3.13301	1.45826e-38	1.12763	0.226148
trmA	NZ_CP013116.1	complement(735776..736849)	J	-3.3859	#N/A	1.51524	0.559922	-27.5924	0.471325	2.42212	0.0407524
trmB	NZ_CP013116.1	complement(1105027..1106205)	J	1.12863	#N/A	1.74253	0.0198159	-4.08152	0.0488677	1.31136	0.240106
trmD	NZ_CP013116.1	626642..627346	J	1.46771	#N/A	-1.11092	0.81752	-1.33327	0.5907	-1.34038	0.309693
trmL	NZ_CP013116.1	complement(802404..802871)	J	-1.2333	#N/A	-3.44652	0.0617184	-3.64594	0.336737	-1.52049	0.383999
trpA	NZ_CP013116.1	276490..277239	E	-1.50992	#N/A	-1.27957	0.589851	-2.23899	0.257743	-8.21437	4.6558e-05
trpB	NZ_CP013116.1	275319..276497	E	-1.04815	#N/A	-1.91499	0.0130745	-10.1662	0.00407861	-1.90006	0.00604383
trpC_1	NZ_CP013116.1	274723..275322	-	-1.48378	#N/A	1.16474	0.826511	-41.2405	0.413996	-1.70562	0.287481
trpC_2	NZ_CP013116.1	420142..420918	-	1.04668	#N/A	-1.75036	0.130027	-9.98333	0.0517065	1.10616	0.745022
trpE	NZ_CP013116.1	271888..273138	EH	-1.87261	#N/A	-1.36486	0.408328	-12.2467	0.0306088	-2.80712	0.00064028
trpGD	NZ_CP013116.1	273135..274736	-	-1.18713	#N/A	-1.3434	0.239333	-21.3001	0.00562565	-3.47412	8.85161e-08
trpS	NZ_CP013116.1	309800..310759	J	-1.1926	#N/A	-1.7586	0.0122186	-1.49006	0.304211	1.28827	0.165386
truA	NZ_CP013116.1	732911..733633	J	1.19565	#N/A	-1.12412	0.92543	1.38659	0.783798	1.16588	0.842909
truB	NZ_CP013116.1	996911..997729	J	-1.83249	#N/A	-1.30904	0.781957	-22.1332	0.504981	-7.75894	0.066415
truD	NZ_CP013116.1	complement(1283276..1284394)	J	1.00745	#N/A	-1.74617	0.324585	-2.37407	0.39369	-1.89805	0.147814
trxA	NZ_CP013116.1	complement(108297..108611)	-	1.16336	0.700761	-1.47557	0.0213778	2.18406	4.60763e-07	4.6807	4.62716e-42
trxB	NZ_CP013116.1	complement(107099..108163)	C	1.27309	0.247349	2.69721	4.42391e-22	5.2318	6.3446e-55	2.75213	1.33926e-23
tsaD	NZ_CP013116.1	complement(1158387..1159394)	J	1.26545	#N/A	1.21557	0.706127	-2.96438	0.264572	1.18258	0.655535
tsf	NZ_CP013116.1	complement(1016783..1017856)	J	-1.22585	0.331666	-1.04077	0.832501	-1.23707	0.183416	2.23331	1.41457e-17
ttcA	NZ_CP013116.1	80568..81323	H	-1.3358	0.331666	-1.91928	3.06408e-05	-23.6253	3.23521e-05	-1.16299	0.321078
ttgC	NZ_CP013116.1	complement(287614..289092)	-	1.17137	0.808907	1.2638	0.346156	1.51003	0.14431	2.1192	2.44251e-06
tufA	NZ_CP013116.1	391707..392906	-	-1.22955	0.19084	-2.06879	1.57449e-16	-4.87503	4.48227e-47	-2.21874	2.22129e-20
tupA	NZ_CP013116.1	1361040..1361849	H	1.42647	0.242056	4.14191	2.55408e-26	3.20642	4.36205e-12	2.73163	3.34726e-13
tupB	NZ_CP013116.1	complement(1360275..1360961)	P	2.34953	#N/A	6.39464	0.0178131	6.63508	0.0290453	1.17398	0.881874
tupC	NZ_CP013116.1	complement(1359278..1360273)	P	-1.0178	#N/A	15.0395	0.63208	3.37402	#N/A	1.62965	#N/A
typA	NZ_CP013116.1	complement(15550..17358)	T	1.06752	0.915961	1.22577	0.23479	-1.34403	0.214728	-1.27928	0.0776493
tyrC	NZ_CP013116.1	90299..91126	-	-1.38827	#N/A	-1.0998	0.835338	-2.23549	0.199624	-1.64929	0.0905167
ubiD	NZ_CP013116.1	465548..467350	-	-1.0642	#N/A	-1.24563	0.48071	-2.19969	0.0949614	-1.06214	0.809522
ung	NZ_CP013116.1	complement(53309..54004)	L	-1.21218	#N/A	-1.30815	0.79696	-19.4036	0.527873	1.61248	0.413209
upp	NZ_CP013116.1	complement(1112678..1113304)	F	-1.15766	#N/A	-1.16032	0.646175	-2.2912	0.0747954	2.44112	5.20284e-08
uppP	NZ_CP013116.1	157786..158589	V	-1.05051	#N/A	1.34823	0.336291	-1.26781	0.615727	-2.0917	0.00605689
uppS	NZ_CP013116.1	730445..731113	H	2.31407	#N/A	1.8064	0.270711	-1.04685	0.96652	2.1327	0.0542101
uup	NZ_CP013116.1	complement(784847..786778)	-	1.43726	#N/A	-2.31192	0.101762	-1.84544	0.471325	1.05953	0.889676
uvrA	NZ_CP013116.1	complement(267789..270614)	L	-1.03877	0.946842	1.14268	0.560165	1.54975	0.0313695	1.6588	0.000196008
uvrB	NZ_CP013116.1	complement(592037..594010)	L	-1.27875	#N/A	-1.17968	0.734874	1.16453	0.783798	5.49434	4.11911e-14
uvrC	NZ_CP013116.1	complement(1083110..1084912)	L	-1.47419	#N/A	-1.35353	0.52317	-2.05798	0.318688	-1.25915	0.495302
uvrD	NZ_CP013116.1	687886..689916	L	-1.1906	#N/A	-1.48768	0.236613	-2.09223	0.167134	1.25944	0.350719
uxaA_1	NZ_CP013116.1	406900..407163	-	3.9915	#N/A	3.53032	0.482071	18.6055	0.0180203	9.55665	0.0440697
uxaA_2	NZ_CP013116.1	407166..408332	-	-1.51245	#N/A	1.13986	0.818731	9.25891	3.30143e-15	5.80471	1.13386e-11
vacA	NZ_CP013116.1	complement(1184740..1185690)	-	2.69308	#N/A	2.15881	0.706127	3.98548	0.460003	1.72579	#N/A
valS	NZ_CP013116.1	complement(684115..686727)	J	1.0468	0.936519	-1.16781	0.465439	1.18811	0.460003	1.17527	0.264686
vfr	NZ_CP013116.1	388350..388946	-	-19.7651	#N/A	2.57713	0.482071	-5.75559	0.712312	1.31903	0.823614
vhb	NZ_CP013116.1	1404259..1404681	-	1.71146	#N/A	-1.30532	0.83257	-1.15625	0.925278	-4.8883	0.180993
waaA	NZ_CP013116.1	622281..623438	-	1.27593	#N/A	1.93198	0.3026	-24.8628	0.487773	-1.27896	0.702815
wbpE	NZ_CP013116.1	complement(425762..426835)	-	1.1605	#N/A	-1.40501	0.324585	-14.0574	0.0210163	-2.53668	0.000828034
xerC	NZ_CP013116.1	1178237..1179118	-	-2.96246	#N/A	-2.11623	0.297254	-35.7812	0.435598	-1.47984	0.462024
xerH	NZ_CP013116.1	complement(767624..768688)	L	1.19565	#N/A	1.76074	0.513977	1.38659	0.783798	3.01336	0.0383185
xseA	NZ_CP013116.1	252778..253941	L	-1.2488	#N/A	1.47556	0.460432	-2.13794	0.460003	-1.372	0.484921
xseB	NZ_CP013116.1	complement(953296..953469)	L	1.53791	#N/A	1.73225	0.302564	1.46193	0.612979	1.1201	0.827168
yabJ_1	NZ_CP013116.1	255024..255374	-	-2.07858	#N/A	-1.41489	0.400261	-2.54067	0.174749	-1.14932	0.667222
yabJ_2	NZ_CP013116.1	1222694..1223056	-	1.12982	#N/A	5.07302	3.39765e-06	25.2988	4.97799e-24	1.30469	0.559066
yafP	NZ_CP013116.1	226988..227446	-	-1.15451	#N/A	1.06372	0.962289	-13.9444	0.575547	-28.8705	0.202464
yajC	NZ_CP013116.1	complement(987423..987653)	U	-1.31376	#N/A	-1.05822	0.890734	-2.13868	0.122981	-3.08198	4.69533e-05
yajL	NZ_CP013116.1	complement(798518..799087)	-	1.05913	0.936519	1.83545	1.56225e-05	-1.50507	0.157061	-2.00957	1.95662e-05
yajR	NZ_CP013116.1	1209945..1211240	-	-1.06247	#N/A	1.03312	0.928063	2.80593	6.33101e-07	-1.90609	0.00331109
ybeY	NZ_CP013116.1	82460..82867	J	-1.38698	#N/A	-2.21188	0.130697	-60.3477	0.366761	1.30378	0.471267
ybiT	NZ_CP013116.1	345679..347256	-	1.25349	0.464367	-1.00932	0.974859	2.37954	1.21146e-07	3.88533	8.00516e-29
ycaD	NZ_CP013116.1	complement(756081..757241)	-	-1.18631	#N/A	-1.49592	0.324547	-1.43089	0.548105	-1.51757	0.177678
tpd	NZ_CP013116.1	complement(174936..175631)	-	2.25063	9.70146e-05	1.55368	0.00114638	1.14344	0.555462	1.29659	0.0476313
yccU	NZ_CP013116.1	complement(734841..735254)	-	-19.7651	#N/A	-1.29124	0.894447	-5.75559	0.712312	1.31903	#N/A
yceI	NZ_CP013116.1	342280..342852	-	-1.12958	0.812207	1.76331	1.83502e-05	1.43946	0.0600247	-1.37861	0.0286899
ychF	NZ_CP013116.1	822242..823345	J	1.00528	0.989347	1.14024	0.593711	1.54514	0.0549792	2.90639	1.03426e-15
yclN	NZ_CP013116.1	1165943..1166911	-	-19.7651	#N/A	7.62463	0.0341762	4.01696	0.290494	-2.01766	0.633746
yclO	NZ_CP013116.1	1166904..1167842	-	-19.7651	#N/A	3.2982	0.324585	-5.75559	0.712312	1.73074	0.612739
yclP	NZ_CP013116.1	1167839..1168594	-	-1.0178	#N/A	141.065	0.297254	40.6907	0.396615	1.62965	0.925575
yclQ	NZ_CP013116.1	1168607..1169599	-	1.48015	#N/A	6.46688	2.7769e-19	5.83161	9.13372e-13	1.40502	0.20896
ydfG	NZ_CP013116.1	complement(738576..739325)	S	-1.20972	#N/A	1.06987	0.86832	3.37655	1.3096e-07	1.49536	0.0585904
ydfJ	NZ_CP013116.1	265020..266381	-	-1.10758	0.881741	-1.47172	0.0310882	-1.34241	0.295446	2.29571	2.87917e-11
yecS	NZ_CP013116.1	388962..389663	-	-1.38557	#N/A	1.51671	0.482071	-1.12671	0.895946	3.58134	0.000213208
yedF	NZ_CP013116.1	1322804..1323031	O	-1.04187	#N/A	1.39053	0.63208	-2.7406	0.469952	3.45593	0.00085855
yeeO	NZ_CP013116.1	535212..536528	-	-2.33254	#N/A	-1.41796	0.504857	-2.16488	0.353705	-1.4727	0.300018
yfcA	NZ_CP013116.1	1292203..1292967	-	1.16826	#N/A	-2.96436	0.0929824	2.53809	0.0696424	1.41216	0.401621
yfiC	NZ_CP013116.1	417831..418532	-	-2.04609	#N/A	1.26294	0.823017	-16.674	0.548105	-34.5219	0.177028
yfkJ	NZ_CP013116.1	1097262..1097717	-	1.19565	#N/A	1.01403	0.994977	3.37651	0.114626	1.16588	0.842909
yflS	NZ_CP013116.1	26561..26704	-	-1.0178	#N/A	15.0395	0.63208	3.37402	0.842633	49.6003	#N/A
ygeA	NZ_CP013116.1	complement(52494..53189)	-	1.43243	#N/A	1.4061	0.700721	-1.60892	0.747342	-1.13669	0.87051
ygiC	NZ_CP013116.1	296507..297676	-	-1.053	0.936519	-1.03259	0.893257	-1.44816	0.114858	-1.10125	0.515619
yicL	NZ_CP013116.1	764428..765300	-	-3.05095	#N/A	1.43121	0.646175	-1.07538	0.95246	2.11619	0.112142
yidC	NZ_CP013116.1	complement(857567..859159)	U	-1.38912	#N/A	-1.53246	0.0169768	-12.9459	5.03167e-05	-15.3015	7.19363e-18
yidD	NZ_CP013116.1	complement(859156..859527)	-	1.12982	#N/A	1.2473	0.737402	-38.5109	0.423355	1.05857	0.916653
yiiM	NZ_CP013116.1	complement(516719..517387)	-	-1.3805	#N/A	1.26294	0.823017	-1.38259	0.8274	-1.3522	0.702815
yisK	NZ_CP013116.1	complement(1553580..1554458)	-	1.00754	#N/A	-1.71334	0.0910822	-2.91426	0.0669875	1.01391	0.964592
yknY	NZ_CP013116.1	1473987..1474637	-	1.43329	#N/A	13.3271	3.98152e-10	10.5389	2.86428e-07	4.30427	0.000843598
ylxH	NZ_CP013116.1	complement(34657..35523)	-	-1.23085	#N/A	-1.89494	0.0990122	-2.35966	0.220124	-3.17168	0.00140467
yohD_1	NZ_CP013116.1	820201..820797	-	-1.06234	#N/A	1.22725	0.684183	-1.26583	0.740277	-2.94743	0.0118296
yohD_2	NZ_CP013116.1	1048128..1048685	-	-1.21218	#N/A	1.51305	0.63208	1.76153	0.559293	1.00187	0.997848
yojI	NZ_CP013116.1	complement(1404701..1406332)	-	1.4345	#N/A	1.51524	0.559922	3.24292	0.044783	1.64921	0.301063
ypeA	NZ_CP013116.1	166728..167174	-	1.53791	#N/A	-1.31174	0.709388	-3.19327	0.397633	-1.45057	0.468678
yqaA	NZ_CP013116.1	complement(267341..267784)	-	-1.36382	#N/A	2.21659	0.568972	-5.75559	0.712312	-11.9164	#N/A
yqeY	NZ_CP013116.1	491269..491712	-	1.0434	#N/A	1.17796	0.706127	3.74697	1.73481e-06	-1.14919	0.674763
yqgF	NZ_CP013116.1	554032..554415	-	-1.24712	#N/A	1.09736	0.92543	-2.06159	0.613847	1.06781	0.921328
yrdA	NZ_CP013116.1	169952..170500	-	1.16128	#N/A	-1.01313	0.979268	-1.55047	0.396615	-4.05982	1.7345e-05
ywlF	NZ_CP013116.1	818868..819305	-	1.27858	#N/A	-1.24509	0.646175	1.24449	0.670933	-1.03458	0.925575
yycB	NZ_CP013116.1	complement(933824..934762)	-	-2.61629	#N/A	-1.91174	0.261973	-52.1589	0.387804	-2.68309	0.0428508
znuA	NZ_CP013116.1	complement(102406..103296)	P	-1.00806	#N/A	1.26327	0.390274	2.62933	8.87167e-06	-4.02603	3.33359e-07
zupT	NZ_CP013116.1	197534..198409	P	-1.3306	#N/A	-1.23406	0.628108	-1.60492	0.411166	2.4326	7.40379e-05

## Sheet: Table S4
Table S4: Fold changes and FDR p-values for differentially expressed genes in the C. jejuni T1-21 plasmid at all timepoints (0.5h, 6h, 12h, 24h).
Fold changes with FDR p-values < 0.05 are highlighted. Green highlighting indicates upregulation and orange highlighting indicates downregulation
#N/A values in the FDR p-value column indicate genes which were filtered out due to low expression to reduce the rate of false positives and improve statistical power
			0.5 hours		6 hours		12 hours		24 hours
Name	Plasmid	Region	Fold change 0.5h	FDR p-value 0.5h	Fold change 6h	FDR p-value 6h	Fold change 12h	FDR p-value 12h	Fold change 24h	FDR p-value 24h
aadK	NZ_CP013117.1	146..661	1.12624	0.622353	2.00838	3.54375e-06	1.46288	0.263581	4.06376	1.51331e-29
satA	NZ_CP013117.1	658..1200	-1.21445	0.556257	1.55787	0.0426288	-1.20927	0.728676	2.40388	1.14872e-07
aphA	NZ_CP013117.1	1293..2087	-1.01474	0.988792	-5.39747	0.00949742	-4.36837	0.414584	-3.19398	0.00854877
HMANJGJG_00004	NZ_CP013117.1	2380..3180	1.338	0.609726	1.02742	0.948563	-2.70533	0.697099	2.04228	0.036688
HMANJGJG_00005	NZ_CP013117.1	3457..3837	-6.50058	0.709254	-6.90165	#N/A	6.81182	#N/A	-4.67568	#N/A
HMANJGJG_00006	NZ_CP013117.1	4355..4885	1.32065	0.942038	-6.90165	#N/A	-5.7567	#N/A	5.27086	#N/A
HMANJGJG_00007	NZ_CP013117.1	4882..5439	-2.73671	0.575849	-1.27758	0.838079	1.88472	#N/A	1.17853	0.873575
HMANJGJG_00008	NZ_CP013117.1	5444..5710	1.01108	0.988792	-1.27758	0.838079	-20.8061	#N/A	-1.6159	0.657036
HMANJGJG_00009	NZ_CP013117.1	5769..6329	-1.33767	0.678296	1.28212	0.651959	2.52956	0.234272	1.03682	0.930365
HMANJGJG_00010	NZ_CP013117.1	6332..6598	-1.06263	0.988792	-3.12576	0.247094	9.0279	1.12888e-05	-1.06474	0.916476
HMANJGJG_00011	NZ_CP013117.1	6645..12443	-1.18778	0.455258	1.56177	0.00340719	3.22712	8.33496e-14	4.22074	7.95834e-37
HMANJGJG_00012	NZ_CP013117.1	complement(12465..13100)	-2.73671	0.575849	-2.43066	#N/A	-20.8061	#N/A	-1.6159	0.657036
HMANJGJG_00013	NZ_CP013117.1	13284..13952	-1.4815	0.622353	1.42691	0.540647	2.70631	0.235724	-1.08723	0.888465
HMANJGJG_00014	NZ_CP013117.1	13949..14353	4.56231	0.0688943	1.52537	0.67917	1.88472	0.728676	-1.11273	0.916424
HMANJGJG_00015	NZ_CP013117.1	14363..14557	110.084	0.264106	42.8733	0.276855	1.35089	0.966908	64.5858	0.165834
HMANJGJG_00035	NZ_CP013117.1	28503..29543	2.96108	0.00615039	-1.16577	0.825177	-2.32155	0.714164	-3.00026	0.0648901
dpnM	NZ_CP013117.1	complement(14952..15767)	1.16081	0.862265	-1.61029	0.500101	-75.987	0.714164	2.92786	0.00390824
HMANJGJG_00018	NZ_CP013117.1	complement(15869..16837)	-1.45298	0.818689	1.52537	0.67917	-20.8061	0.728676	2.01804	0.325783
HMANJGJG_00019	NZ_CP013117.1	complement(16831..17022)	5.69366	0.154146	-12.9158	0.566275	-10.7732	0.776292	4.43786	0.0989491
HMANJGJG_00020	NZ_CP013117.1	complement(17015..17428)	1.64317	0.223493	1.05635	0.881053	-1.14599	0.862215	1.36089	0.305679
HMANJGJG_00021	NZ_CP013117.1	complement(17391..19355)	2.62528	0.331049	-2.43066	0.566275	1.88472	#N/A	-2.94974	0.363956
HMANJGJG_00022	NZ_CP013117.1	19385..19615	1.9796	0.545946	1.52537	0.67917	-20.8061	0.728676	3.13739	0.0948525
HMANJGJG_00023	NZ_CP013117.1	complement(19723..19959)	1.70884	0.17722	-1.79061	0.188877	-181.333	0.714164	-1.10396	0.789523
HMANJGJG_00024	NZ_CP013117.1	complement(19970..20485)	1.69624	0.0137171	-2.22786	0.00603239	-2.25001	0.263581	-1.6417	0.0301716
HMANJGJG_00025	NZ_CP013117.1	complement(20632..21822)	2.15739	0.0034511	-1.05893	0.866476	-1.01647	0.966908	-2.41072	0.00440852
HMANJGJG_00048	NZ_CP013117.1	complement(37197..37676)	2.30244	0.441254	-2.43066	0.566275	-20.8061	0.728676	2.01804	0.325783
HMANJGJG_00027	NZ_CP013117.1	complement(22948..23319)	-1.11654	0.916706	-3.16464	0.153036	-75.987	0.714164	-61.7178	0.102763
HMANJGJG_00028	NZ_CP013117.1	complement(23316..23822)	1.43015	0.455258	-3.7052	0.0337499	-146.217	0.714164	1.40211	0.298725
HMANJGJG_00029	NZ_CP013117.1	complement(23832..24911)	-2.2044	0.364436	1.02769	0.948563	2.02475	0.556349	1.93177	0.0998807
HMANJGJG_00030	NZ_CP013117.1	complement(24911..25531)	2.34892	0.0125743	-1.56311	0.370744	1.05223	0.959854	2.07904	0.0129173
HMANJGJG_00036	NZ_CP013117.1	29543..30430	2.83474	0.154241	-4.1888	0.283823	-35.8554	0.728676	-1.46226	0.64701
HMANJGJG_00032	NZ_CP013117.1	complement(26792..27082)	2.82142	0.0125743	-1.22247	0.752722	-86.0199	0.714164	-3.50808	0.0517288
HMANJGJG_00040	NZ_CP013117.1	31401..31790	2.66136	0.0607061	-1.6713	0.500101	-65.9541	0.714164	-2.68976	0.136116
HMANJGJG_00034	NZ_CP013117.1	complement(27908..28372)	1.62251	0.00030672	-2.90684	4.08907e-11	-7.71475	1.45691e-05	-5.84412	1.06491e-24
HMANJGJG_00026	NZ_CP013117.1	complement(21841..22848)	1.96163	2.57986e-08	-2.65103	1.5045e-09	-5.41617	4.07947e-05	-10.8851	8.99598e-27
HMANJGJG_00031	NZ_CP013117.1	complement(25629..26795)	1.21699	0.818689	-3.43379	0.200856	-1.42607	0.799134	1.27141	0.657036
HMANJGJG_00037	NZ_CP013117.1	30430..30699	1.54421	0.180879	-2.21381	0.0242172	-8.33409	0.176446	-17.4782	5.33642e-06
HMANJGJG_00038	NZ_CP013117.1	30696..31049	1.51942	0.441254	-3.50071	0.0625772	-111.102	0.714164	-90.2388	0.077615
HMANJGJG_00039	NZ_CP013117.1	31046..31411	1.9974	0.00615039	-3.27456	0.00170717	-356.908	0.700464	-5.46762	4.56193e-06
HMANJGJG_00033	NZ_CP013117.1	complement(27279..27911)	1.07478	0.988792	-30.9583	0.434826	2.99844	#N/A	-3.66094	0.281299
HMANJGJG_00041	NZ_CP013117.1	31801..32142	1.45722	0.609726	-6.53298	0.144816	-55.9212	0.714164	-45.42	0.136116
HMANJGJG_00042	NZ_CP013117.1	32139..32387	#N/A	#N/A	#N/A	#N/A	#N/A	#N/A	#N/A	#N/A
HMANJGJG_00043	NZ_CP013117.1	32374..32496	-3.46091	0.154241	-11.2213	0.0497115	-2.44948	0.714164	-7.45993	0.0133895
HMANJGJG_00044	NZ_CP013117.1	32499..32813	1.14232	0.801667	-2.19358	0.0985464	-171.3	0.714164	-2.62421	0.020084
HMANJGJG_00045	NZ_CP013117.1	32903..34429	1.56067	0.279777	-1.22835	0.651959	1.26994	0.728676	-1.54093	0.217745
HMANJGJG_00046	NZ_CP013117.1	34426..35808	1.22074	0.674117	-2.43442	0.0625772	-4.36837	0.414584	-1.7094	0.145381
HMANJGJG_00047	NZ_CP013117.1	35925..37058	1.73789	0.0034511	2.11023	3.37554e-06	2.51735	3.21235e-05	1.89046	2.19454e-05
HMANJGJG_00016	NZ_CP013117.1	14637..14924	1.83523	0.279777	1.44093	0.500101	1.89936	0.642892	2.81842	0.00437396
HMANJGJG_00049	NZ_CP013117.1	complement(37663..37854)	1.19631	0.988792	11.5634	#N/A	1.35089	#N/A	1.66322	#N/A
HMANJGJG_00050	NZ_CP013117.1	complement(37906..38334)	10.2703	0.622353	1.12679	#N/A	1.35089	#N/A	33.1245	#N/A
HMANJGJG_00051	NZ_CP013117.1	complement(38331..38591)	-1.44768	0.489593	-2.81476	0.0426288	-4.4963	0.414584	-4.87531	0.00183735
HMANJGJG_00052	NZ_CP013117.1	complement(38625..39011)	-2.78651	0.197082	-5.89804	0.0502248	-96.0528	0.714164	-78.0155	0.0876805
HMANJGJG_00053	NZ_CP013117.1	complement(39008..39280)	-3.5549	0.309942	-5.94693	0.164427	-50.9048	#N/A	-41.3456	0.144579
HMANJGJG_00054	NZ_CP013117.1	complement(39344..39556)	-2.05501	0.0774654	-3.39902	0.0034503	-7.4386	0.201685	-8.06563	1.02357e-05
HMANJGJG_00055	NZ_CP013117.1	complement(39553..40038)	-1.98523	0.0774654	-4.57316	0.000548438	-8.20616	0.176446	-45.6216	0.00016189
HMANJGJG_00056	NZ_CP013117.1	complement(40145..40486)	-2.91866	0.224108	-3.37356	0.130585	-81.0035	0.714164	-65.7922	0.0995979
HMANJGJG_00057	NZ_CP013117.1	complement(40560..40991)	-17.8299	0.549188	-1.84462	#N/A	-15.7896	#N/A	-12.8246	#N/A
HMANJGJG_00058	NZ_CP013117.1	complement(41086..41271)	1.00773	0.988792	-4.77484	0.23039	-40.8719	#N/A	-33.1967	0.165834
HMANJGJG_00059	NZ_CP013117.1	complement(41268..41459)	-1.96812	0.154406	-3.61559	0.00800868	-5.77556	0.263581	-32.1089	0.000796933
HMANJGJG_00060	NZ_CP013117.1	complement(41456..42313)	-1.83417	0.549188	-1.60396	0.579945	3.0224	0.240117	-3.95351	0.113237
HMANJGJG_00061	NZ_CP013117.1	complement(42402..44516)	-2.01492	0.489593	-3.43379	0.200856	-55.9212	0.714164	-7.92813	0.0648901
HMANJGJG_00062	NZ_CP013117.1	complement(44517..44708)	1.66795	0.455258	-7.11903	0.123294	-1.55399	0.750578	-2.48517	0.166717
HMANJGJG_00063	NZ_CP013117.1	complement(44724..45035)	1.17842	0.771342	2.33379	0.0151208	-1.09089	0.944667	-5.14474	0.00757594
lexA	NZ_CP013117.1	45092..45895	1.19631	0.988792	11.5634	#N/A	1.35089	#N/A	1.66322	#N/A
HMANJGJG_00065	NZ_CP013117.1	complement(46136..47524)	1.95269	0.662296	-1.25857	0.881053	3.63994	#N/A	1.19518	0.891424
HMANJGJG_00066	NZ_CP013117.1	complement(47524..48075)	1.07478	0.988792	1.22904	0.838079	-25.8225	0.728676	-1.0531	0.938254
HMANJGJG_00067	NZ_CP013117.1	48269..48550	1.32919	0.90867	4.38019	0.150924	7.18705	0.201685	2.81652	0.281299
HMANJGJG_00068	NZ_CP013117.1	48579..49190	-1.31484	0.195675	1.28547	0.112645	-1.10611	0.735064	-18.1477	4.47146e-19
HMANJGJG_00069	NZ_CP013117.1	49194..49853	-1.15653	0.713156	1.0187	0.948563	1.59667	0.414584	-8.62047	4.99982e-06
traC	NZ_CP013117.1	49936..51165	1.19631	0.988792	1.12679	#N/A	1.35089	#N/A	17.3939	#N/A
HMANJGJG_00071	NZ_CP013117.1	51273..51551	-1.15042	0.868804	-1.56644	0.500101	1.78859	0.697099	1.9772	0.0741668
HMANJGJG_00072	NZ_CP013117.1	complement(51712..51921)	-1.05106	0.971074	1.34034	0.500101	3.43033	0.00275571	2.80259	0.000117072
pknD	NZ_CP013117.1	complement(52232..53242)	-6.50058	0.709254	-6.90165	#N/A	-5.7567	#N/A	1.22527	#N/A
HMANJGJG_00074	NZ_CP013117.1	complement(53254..53433)	-1.24845	0.500878	2.45833	3.70248e-07	1.22604	0.714164	-1.965	0.00440852
HMANJGJG_00075	NZ_CP013117.1	53970..54188	-1.94289	0.560357	3.42282	0.0230875	4.69927	0.0532036	7.29523	3.44515e-06
HMANJGJG_00076	NZ_CP013117.1	54279..56072	-1.53219	0.406191	1.80125	0.0502248	2.60647	0.0401784	10.0127	7.35345e-31
HMANJGJG_00077	NZ_CP013117.1	complement(56076..56528)	-1.60623	0.309942	1.76316	0.0467184	1.30076	0.714164	4.54728	2.62656e-14
HMANJGJG_00078	NZ_CP013117.1	complement(56532..56723)	-6.69572	0.224108	1.68584	0.412015	-50.9048	0.714164	1.28233	0.657036
HMANJGJG_00079	NZ_CP013117.1	complement(56825..57439)	-1.32059	0.709254	2.20393	0.0625772	1.4276	0.728676	2.60279	0.00854877
HMANJGJG_00080	NZ_CP013117.1	complement(57436..57813)	-12.1653	0.609726	1.51168	#N/A	-10.7732	#N/A	-1.52734	#N/A
HMANJGJG_00081	NZ_CP013117.1	complement(57804..58127)	-1.44121	0.396107	1.64497	0.0625772	1.31348	0.714164	1.10204	0.733042
virB2	NZ_CP013117.1	58298..58561	-1.00861	0.988792	1.47744	0.196912	-1.63507	0.710148	-1.94524	0.0396782
virB4	NZ_CP013117.1	58580..61348	3.65428	0.489593	4.17101	#N/A	-5.7567	#N/A	-4.67568	#N/A
HMANJGJG_00084	NZ_CP013117.1	61359..61916	-1.36627	0.517963	-1.09797	0.838079	-2.86029	0.414584	1.79329	0.0245551
HMANJGJG_00085	NZ_CP013117.1	61913..62578	-1.11654	0.916706	1.12937	0.838079	-1.93777	0.714164	-1.80976	0.281299
ssb	NZ_CP013117.1	62612..63034	-17.8299	0.549188	2.00999	#N/A	2.48351	#N/A	-12.8246	0.325783
HMANJGJG_00087	NZ_CP013117.1	63050..63325	1.21137	0.748057	-1.50764	0.500101	-2.70533	0.697099	-3.49624	0.0301716
HMANJGJG_00088	NZ_CP013117.1	63329..64315	1.19631	0.988792	74.1831	0.200856	1.35089	#N/A	25.2592	0.298725
HMANJGJG_00089	NZ_CP013117.1	64319..65311	3.03394	0.318942	2.98858	0.225274	-15.7896	0.745466	-1.2263	0.873575
HMANJGJG_00090	NZ_CP013117.1	65301..65468	1.24968	0.331049	1.63199	0.00340719	-2.45578	0.0994903	-1.61281	0.00817471
virB8	NZ_CP013117.1	65458..66120	2.18312	0.538589	3.47787	0.153036	14.5844	0.00136365	2.29044	0.306342
virB9	NZ_CP013117.1	66117..67004	#N/A	#N/A	#N/A	#N/A	#N/A	#N/A	#N/A	#N/A
HMANJGJG_00093	NZ_CP013117.1	67031..68206	-1.05489	0.866616	1.05013	0.838079	4.10298	8.47709e-18	2.58419	2.75489e-13
HMANJGJG_00094	NZ_CP013117.1	68187..69179	-1.06996	0.771342	1.49397	0.00657902	4.24462	5.84613e-25	4.12245	3.30177e-37
virD4	NZ_CP013117.1	69180..70991	-1.56719	0.370305	3.07298	1.22892e-05	1.5229	0.697099	1.94305	0.0116643
HMANJGJG_00096	NZ_CP013117.1	70972..71409	1.33873	0.309942	1.65606	0.0201926	6.45102	1.54987e-22	6.20611	1.73358e-34
HMANJGJG_00097	NZ_CP013117.1	71421..72185	1.32065	0.942038	4.17101	#N/A	6.81182	#N/A	1.22527	#N/A
HMANJGJG_00098	NZ_CP013117.1	72188..72985	1.24762	0.455258	1.99365	0.000281196	-1.44172	0.697099	2.6362	8.79276e-10
HMANJGJG_00099	NZ_CP013117.1	72982..73074	1.20046	0.713156	1.90785	0.059511	1.31358	0.728676	-4.81885	0.00440852
HMANJGJG_00100	NZ_CP013117.1	73056..73676	1.07784	0.650485	1.26168	0.0502248	1.3274	0.124794	2.43887	7.00056e-22
topB	NZ_CP013117.1	73940..75970	-1.52816	0.406191	1.14512	0.739586	-1.02246	0.966908	2.11127	0.00440852
HMANJGJG_00102	NZ_CP013117.1	76076..77497	-1.31644	0.662296	1.20478	0.700995	2.31225	0.235724	1.61512	0.162643
HMANJGJG_00103	NZ_CP013117.1	77516..77695	-1.79374	0.227571	1.05203	0.881053	1.48589	0.697099	-1.30285	0.404156
tet(O)	NZ_CP013117.1	78054..79973	3.32505	0.00615039	2.73321	0.0214781	1.09098	0.954307	2.64258	0.0116643
HMANJGJG_00105	NZ_CP013117.1	80707..81165	-2.94105	0.147792	-1.41155	0.535461	-121.135	0.714164	-2.25863	0.0852606
hph	NZ_CP013117.1	81225..82142	2.00107	0.197082	1.34555	0.585496	2.84286	0.176446	-2.23982	0.150757
pcp	NZ_CP013117.1	82147..82566	-1.44198	0.517963	1.19201	0.67917	-3.98459	0.449555	-1.15617	0.70245

## Sheet: Table S5
Table S5: Fold changes and FDR p-values for differentially expressed genes in the C. jejuni WP2202 chromosome at all timepoints (0.5h, 6h, 12h, 24h).
Fold changes with FDR p-values < 0.05 are highlighted. Green highlighting indicates upregulation and orange highlighting indicates downregulation
#N/A values in the FDR p-value column indicate genes which were filtered out due to low expression to reduce the rate of false positives and improve statistical power
				0.5 hours		6 hours		12 hours		24 hours
Name	Chromosome	Region	COG	Fold change 0.5h	FDR p-value 0.5h	Fold change 6h	FDR p-value 6h	Fold change 12h	FDR p-value 12h	Fold change 24h	FDR p-value 24h
aas	NZ_CP014742.1	complement(1041979..1043529)	I	1.27113	0.803056	-1.45117	0.749715	2.78933	0.18756	3.21734	0.187796
aat	NZ_CP014742.1	1248476..1249123	O	-1.44538	0.446436	1.28149	0.630932	-1.04811	0.949282	-1.13149	0.891533
accA	NZ_CP014742.1	559994..560932	I	-1.2628	0.0518287	-1.57403	0.000179479	-1.28793	0.0818957	1.60858	0.000156449
accB	NZ_CP014742.1	complement(1429383..1429838)	I	-1.26191	0.0993366	-1.17139	0.357138	-1.1114	0.599255	3.09829	2.03063e-19
accC	NZ_CP014742.1	complement(1428050..1429381)	I	-1.47753	0.000154969	-1.42183	0.00204638	1.08007	0.590055	3.78924	2.05152e-43
accD	NZ_CP014742.1	complement(276106..276948)	I	1.16625	0.383368	1.07082	0.746023	2.50205	1.56761e-10	-1.34751	0.345023
ackA	NZ_CP014742.1	790521..791711	F	1.14821	0.31536	-1.07928	0.616034	1.69584	3.54334e-06	2.23651	1.80054e-12
acnB	NZ_CP014742.1	complement(950803..953349)	C	-1.13905	0.283948	-1.03113	0.81572	4.21464	1.07386e-65	2.59355	3.72454e-27
acpP	NZ_CP014742.1	558518..558751	IQ	-1.11189	0.487568	-1.55508	0.000817664	1.75382	2.31113e-06	-2.47941	1.80864e-05
acpS	NZ_CP014742.1	1537566..1537913	I	-1.49786	0.258179	-1.20495	0.691541	-1.03394	0.949521	-1.99535	0.410987
acrE	NZ_CP014742.1	complement(484469..485572)	#N/A	1.16866	0.356383	1.55111	0.00183578	4.39509	1.46201e-34	-1.23209	0.487241
acsA	NZ_CP014742.1	complement(1656628..1658601)	F	1.13798	0.383368	-1.44892	0.00754258	4.34545	1.55011e-46	4.93815	7.60996e-51
adeQ	NZ_CP014742.1	1502751..1504070	#N/A	1.00355	0.984395	-1.56987	0.00677347	-2.17652	0.000635499	-2.81564	0.000730747
adhA	NZ_CP014742.1	complement(1666305..1667381)	#N/A	1.1785	0.205727	2.0388	6.65297e-13	1.14756	0.344684	-1.08205	0.682735
adk	NZ_CP014742.1	complement(745188..745766)	F	-1.19104	0.224381	-1.39336	0.0196535	1.08977	0.628867	-1.40977	0.102367
aer_1	NZ_CP014742.1	complement(1323140..1323637)	#N/A	-1.39234	0.00752774	-1.94107	3.90476e-06	1.83088	1.20309e-06	1.64304	0.000745535
aer_2	NZ_CP014742.1	complement(1325154..1325648)	#N/A	1.893	0.070907	2.5699	0.00754258	3.67722	0.000372322	-1.55649	0.680461
aguA	NZ_CP014742.1	complement(1057166..1058143)	E	1.02695	0.952056	2.15863	0.000176846	-2.51365	0.0686506	-2.44473	0.171996
ahpC	NZ_CP014742.1	451134..451730	O	1.26006	0.0264299	1.56379	9.3878e-07	9.38245	9.66094e-161	4.80587	4.10187e-75
alaC	NZ_CP014742.1	complement(301677..302879)	#N/A	-1.36014	0.0265864	-1.86501	0.00014411	-2.70515	2.36526e-05	1.57837	0.00914051
alaS	NZ_CP014742.1	618380..620908	J	1.03951	0.822609	1.09983	0.455169	1.08373	0.541151	1.16325	0.27824
aldA	NZ_CP014742.1	604201..605640	C	1.02645	0.927248	2.25932	4.06618e-10	8.7508	6.61956e-79	9.0163	5.55058e-74
algC	NZ_CP014742.1	complement(1535538..1536908)	#N/A	1.45949	0.00201018	2.36986	5.4256e-14	2.03889	1.07464e-07	2.73778	1.29316e-13
alsT	NZ_CP014742.1	complement(1010144..1011610)	#N/A	-1.0547	0.768797	-1.42292	0.00925986	1.66857	3.26701e-05	-1.37742	0.106677
ansZ	NZ_CP014742.1	183345..184340	#N/A	-1.09983	0.723809	-1.24705	0.4352	1.40106	0.199955	4.51983	1.68052e-17
apaH	NZ_CP014742.1	complement(328692..329876)	#N/A	1.73419	0.0683591	1.92812	0.0445132	-7.0086	0.0980867	1.44043	0.552475
apbC	NZ_CP014742.1	complement(39574..40680)	#N/A	-1.14683	0.329038	-1.77936	3.03161e-06	-1.33981	0.047703	-2.51503	1.51626e-06
appA	NZ_CP014742.1	complement(19028..20563)	#N/A	1.73716	0.00297714	-1.0168	0.964561	-1.79491	0.187202	1.14234	0.784012
apt	NZ_CP014742.1	1028942..1029490	F	1.11519	0.779488	1.05506	0.899435	-1.12239	0.828909	-1.33117	0.654954
araJ	NZ_CP014742.1	1375114..1376313	#N/A	-1.52009	0.264052	-2.13846	0.135819	-1.18255	0.789271	-2.65007	0.31942
argB	NZ_CP014742.1	358793..359632	F	-1.0918	0.766159	1.14313	0.641004	-1.32323	0.455947	-3.19249	0.0627197
argC	NZ_CP014742.1	357299..358327	E	-1.05197	0.789116	-1.48923	0.00363033	-2.29441	4.37019e-06	1.09863	0.64883
argD	NZ_CP014742.1	359642..360823	E	-1.12884	0.591811	-1.22569	0.415117	-2.79142	0.00450178	-2.21243	0.0627197
argF	NZ_CP014742.1	complement(1131420..1132340)	E	1.13587	0.359871	2.01953	1.9568e-12	-1.04908	0.783434	1.13386	0.487241
argG	NZ_CP014742.1	complement(768503..769723)	E	-1.06942	0.667585	1.3028	0.017724	1.96474	5.13734e-11	1.01484	0.942286
argH	NZ_CP014742.1	complement(1032675..1034057)	E	1.25163	0.110302	1.50881	0.00185658	-1.46308	0.0614461	1.38519	0.0949543
argR	NZ_CP014742.1	complement(1012184..1013170)	#N/A	1.01431	0.970653	-1.01363	0.975982	-2.503	0.0561587	-10.9837	0.0443698
argS	NZ_CP014742.1	complement(1308116..1309708)	J	1.09663	0.554851	1.39648	0.00458051	1.36198	0.0223664	-1.47649	0.0443989
aroA	NZ_CP014742.1	complement(1002717..1004003)	E	-1.15719	0.435988	-1.15827	0.48333	-2.93434	0.00027119	1.67215	0.0104497
aroB	NZ_CP014742.1	complement(1145188..1146243)	E	1.20084	0.265483	1.38654	0.0355137	1.11831	0.622571	-1.43309	0.234269
aroC	NZ_CP014742.1	complement(65753..66841)	E	1.01103	0.971046	1.94098	0.000276001	2.4144	9.95081e-06	3.37765	1.41396e-09
aroE	NZ_CP014742.1	518602..519390	E	1.29752	0.158648	2.17216	1.08759e-06	-5.44927	0.00082776	-1.97984	0.117638
aroH	NZ_CP014742.1	816944..818284	C	1.53657	2.30349e-06	2.46779	4.45838e-26	2.25187	2.28662e-20	3.35815	6.86288e-44
aroK	NZ_CP014742.1	501565..502062	F	1.42472	0.570435	1.38407	0.648241	-1.19232	0.883009	3.14571	0.0854466
aroQ	NZ_CP014742.1	complement(227136..227615)	E	-1.21729	0.149219	-2.03862	5.1654e-07	-1.03508	0.862344	-1.33931	0.161207
arsB	NZ_CP014742.1	complement(1319906..1321192)	P	-1.28959	0.598853	-1.67037	0.396183	-5.31279	0.171051	3.24908	0.00455727
artQ	NZ_CP014742.1	1008652..1009395	#N/A	-1.19553	0.797478	1.12028	0.871316	4.02929	0.000881454	1.34635	0.752349
asd	NZ_CP014742.1	complement(1160364..1161395)	E	-1.20659	0.248699	-1.75731	0.000985565	-1.59206	0.0329146	-1.91289	0.0210115
aspA	NZ_CP014742.1	243954..245360	E	1.73688	7.95021e-09	2.02838	2.63026e-13	2.0962	4.50207e-13	-1.02212	0.90619
aspS	NZ_CP014742.1	complement(745763..747514)	J	-1.30198	0.0296648	-1.29262	0.054673	1.99049	7.56429e-10	1.78048	6.56528e-06
assT	NZ_CP014742.1	980716..981171	#N/A	-1.33167	0.763368	-1.65284	0.662836	-21.254	0.521859	-1.03241	0.979419
atoC	NZ_CP014742.1	complement(1161395..1162696)	#N/A	-1.19155	0.359871	-1.39992	0.107561	1.17497	0.503488	2.3161	3.10397e-06
atpA	NZ_CP014742.1	259368..260873	C	-1.341	0.00385476	-1.60053	2.36441e-06	-2.06128	7.29419e-11	-3.96355	8.15066e-21
atpB	NZ_CP014742.1	complement(1339310..1339990)	C	-1.23457	0.352701	-1.15317	0.611878	1.01839	0.953201	4.70993	2.25376e-19
atpC	NZ_CP014742.1	263193..263582	C	-1.77472	2.00143e-06	-2.06115	3.40632e-06	-4.4006	1.29703e-08	-13.4336	1.76182e-06
atpD_1	NZ_CP014742.1	258833..259354	#N/A	1.78074	0.687409	-11.5471	0.644607	2.4168	0.578605	-6.61254	0.786132
atpD_2	NZ_CP014742.1	261792..263189	#N/A	-1.15952	0.213213	-1.21201	0.0677526	-3.42811	1.91459e-28	-3.6903	1.29827e-24
atpF	NZ_CP014742.1	258318..258830	C	-1.20145	0.574023	-1.11821	0.757533	1.35493	0.383263	-5.15888	0.0599192
atpG_1	NZ_CP014742.1	257882..258307	#N/A	-1.08158	0.748379	1.21405	0.365642	1.95641	0.000256573	1.22896	0.521178
atpG_2	NZ_CP014742.1	260882..261766	#N/A	1.04947	0.809253	1.10311	0.542514	-1.86644	0.000725631	-3.61912	4.02748e-06
atpH	NZ_CP014742.1	1040405..1040743	C	-1.53308	1.49729e-05	-1.78572	5.0296e-08	1.11187	0.41405	-2.07416	3.12384e-07
bacC	NZ_CP014742.1	601060..601848	#N/A	1.12929	0.751787	1.05929	0.899435	13.7292	1.13518e-41	3.70999	7.82428e-06
bamA	NZ_CP014742.1	complement(277679..279898)	M	1.08889	0.583353	1.33353	0.01386	-1.24066	0.166146	2.05461	1.32824e-09
bamD	NZ_CP014742.1	complement(1214735..1215382)	M	1.01273	0.96893	1.11733	0.707758	2.30629	9.91151e-05	-1.14513	0.786132
bcp	NZ_CP014742.1	396984..397439	O	1.31376	0.371092	1.38311	0.318304	1.43054	0.343109	-2.02208	0.321763
bcr	NZ_CP014742.1	complement(200672..201874)	#N/A	1.10571	0.720016	-1.40697	0.257706	1.04906	0.904845	1.13406	0.783104
bdlA	NZ_CP014742.1	complement(1249145..1250434)	#N/A	1.0584	0.718694	1.00759	0.962225	2.43786	7.84471e-21	1.54842	0.000127033
bepE	NZ_CP014742.1	complement(481347..484469)	#N/A	-1.13951	0.344143	-1.05376	0.733895	1.16138	0.283501	-1.47161	0.0190099
bioA	NZ_CP014742.1	428109..429383	H	-1.04843	0.837135	1.01926	0.930185	-1.16183	0.522593	-2.93847	0.00166371
bioB	NZ_CP014742.1	complement(112633..113469)	H	-1.14002	0.517362	-1.11646	0.635166	-1.37792	0.23094	1.08175	0.802522
bioD	NZ_CP014742.1	complement(429370..429975)	H	-1.50055	0.384378	-1.13162	0.837819	-2.65878	0.290348	1.13099	0.877773
bioF	NZ_CP014742.1	complement(426203..427345)	E	1.29735	0.589218	1.7556	0.205398	1.28967	0.702939	1.98188	0.275293
birA	NZ_CP014742.1	255544..256197	H	1.22592	0.500827	-1.04849	0.903975	1.37958	0.363224	-1.229	0.718855
BJIIDJMP_00001	NZ_CP014742.1	complement(63..2429)	#N/A	1.11291	0.656576	1.51983	0.0302758	-1.11986	0.740776	-2.37403	0.0729652
BJIIDJMP_00006	NZ_CP014742.1	complement(7403..7921)	#N/A	-1.01223	0.975115	-1.13215	0.737746	-1.81729	0.19125	-1.18032	0.767867
BJIIDJMP_00009	NZ_CP014742.1	complement(9560..12022)	#N/A	-1.27927	0.0302632	-1.6883	3.69058e-06	-2.51727	8.17289e-11	-2.23995	6.04451e-07
BJIIDJMP_00010	NZ_CP014742.1	complement(12019..12711)	#N/A	-1.64264	0.00450114	-2.02687	0.00346188	-1.12702	0.704187	-1.96597	0.102367
BJIIDJMP_00011	NZ_CP014742.1	complement(12708..12935)	#N/A	-1.61261	0.0547711	-3.44414	0.000767031	1.09541	0.823194	-1.62126	0.361111
BJIIDJMP_00021	NZ_CP014742.1	complement(20673..23444)	#N/A	1.03652	0.914196	-1.16592	0.589375	1.68418	0.0254157	2.60069	1.1748e-05
BJIIDJMP_00025	NZ_CP014742.1	27101..27898	#N/A	1.17229	0.673603	1.12143	0.780664	1.06498	0.907395	-3.29335	0.199607
BJIIDJMP_00037	NZ_CP014742.1	36014..36970	#N/A	1.23242	0.531381	1.46233	0.237798	-5.59169	0.0391063	-1.49084	0.562712
BJIIDJMP_00043	NZ_CP014742.1	41915..42802	#N/A	1.58094	0.354404	-6.29105	0.147937	-1.06902	0.944565	1.42948	0.699761
BJIIDJMP_00046	NZ_CP014742.1	44524..44787	#N/A	-1.49904	0.00187922	-3.96232	1.83223e-12	-2.67167	1.57975e-05	1.3607	0.107875
BJIIDJMP_00053	NZ_CP014742.1	complement(51503..52360)	#N/A	1.34037	0.610282	-1.25467	0.772205	-39.4067	0.429385	-1.91417	0.657701
BJIIDJMP_00056	NZ_CP014742.1	54863..55615	#N/A	1.80559	0.0903858	1.64556	0.247613	-1.30511	0.735311	-3.29979	0.390254
BJIIDJMP_00061	NZ_CP014742.1	56295..57275	#N/A	-1.64309	0.0940408	-2.22892	0.0462673	-1.07993	0.883009	5.21873	5.74853e-12
BJIIDJMP_00062	NZ_CP014742.1	57256..57777	#N/A	-1.10154	0.91199	-1.1721	0.848171	2.80067	0.0547959	-42.7474	0.584514
BJIIDJMP_00065	NZ_CP014742.1	complement(60674..61090)	#N/A	-1.00979	0.963868	1.03146	0.870447	1.30342	0.0939779	1.09721	0.68843
BJIIDJMP_00066	NZ_CP014742.1	complement(61154..61897)	#N/A	1.74144	0.051142	1.92567	0.0339416	2.22522	0.0211194	1.45001	0.517436
BJIIDJMP_00069	NZ_CP014742.1	62859..63542	#N/A	2.78186	0.00540904	3.25045	0.00289675	2.15094	0.183126	1.42948	0.699761
BJIIDJMP_00070	NZ_CP014742.1	complement(63555..64424)	#N/A	-1.2232	0.545572	3.08305	1.07117e-07	18.1692	5.76477e-62	3.3746	1.27815e-05
BJIIDJMP_00071	NZ_CP014742.1	complement(64428..64589)	#N/A	12.3206	0.500827	13.1381	0.455169	228.012	0.0419229	1.69474	0.949546
BJIIDJMP_00078	NZ_CP014742.1	70887..71156	#N/A	1.05462	0.816174	-1.30293	0.162734	1.52771	0.0132948	-5.68169	0.000161033
BJIIDJMP_00079	NZ_CP014742.1	71143..71694	#N/A	2.16079	0.104704	1.97056	0.241296	2.45286	0.150853	1.27462	0.829352
BJIIDJMP_00081	NZ_CP014742.1	72965..73276	#N/A	1.29978	0.303342	1.17428	0.625436	2.6372	4.15169e-05	1.32394	0.543825
BJIIDJMP_00082	NZ_CP014742.1	73273..74367	#N/A	-1.14792	0.466898	-1.30896	0.177022	1.15119	0.537408	-1.26413	0.469565
BJIIDJMP_00083	NZ_CP014742.1	74364..75209	#N/A	-1.01201	0.963868	-1.2072	0.406847	-2.74502	0.001538	-6.18355	0.00141
BJIIDJMP_00085	NZ_CP014742.1	77120..78229	#N/A	-1.05496	0.898075	-1.45954	0.2323	-262.425	0.208928	-12.7472	0.0311792
BJIIDJMP_00087	NZ_CP014742.1	78955..79845	#N/A	-1.08	0.885706	1.53013	0.235097	2.10859	0.0360536	-2.7144	0.304195
BJIIDJMP_00088	NZ_CP014742.1	79845..80444	#N/A	1.03331	0.968393	-1.79708	0.517014	-34.2202	0.449336	-1.66224	0.73867
BJIIDJMP_00089	NZ_CP014742.1	80500..81000	#N/A	-1.41297	0.0799627	-2.69858	0.000432127	1.41246	0.166532	1.12122	0.770578
BJIIDJMP_00095	NZ_CP014742.1	complement(85807..85989)	C	-1.58905	3.03412e-06	-3.80657	1.65256e-27	1.52799	6.96423e-05	2.6406	1.66495e-22
BJIIDJMP_00096	NZ_CP014742.1	86866..88956	#N/A	1.78119	4.33849e-09	1.33827	0.0121119	2.72963	1.13175e-22	-2.40292	5.44684e-06
BJIIDJMP_00098	NZ_CP014742.1	89575..90978	#N/A	1.75485	0.000364315	1.20211	0.462426	1.32777	0.305483	-2.15006	0.118763
BJIIDJMP_00099	NZ_CP014742.1	90968..92257	#N/A	1.50602	0.00293364	-1.02471	0.917353	-1.89464	0.0168865	-13.8432	0.000857017
BJIIDJMP_00100	NZ_CP014742.1	92247..93365	#N/A	1.61053	0.00313169	1.29823	0.244933	-1.46571	0.262578	-4.00528	0.021139
BJIIDJMP_00103	NZ_CP014742.1	94461..94964	#N/A	1.47597	0.0592822	1.4889	0.103058	-1.34909	0.475697	-2.09034	0.223631
BJIIDJMP_00104	NZ_CP014742.1	complement(94974..95411)	#N/A	-1.48556	0.00475831	1.46817	0.00701089	1.07347	0.757293	-7.53802	4.86071e-05
BJIIDJMP_00105	NZ_CP014742.1	complement(95710..96126)	#N/A	1.0033	0.993042	1.50311	0.284456	2.45825	0.00955131	2.39845	0.0378058
BJIIDJMP_00112	NZ_CP014742.1	complement(97630..98292)	#N/A	-1.00652	0.984395	-1.08721	0.832904	-1.57109	0.347382	-8.84229	0.0722413
BJIIDJMP_00113	NZ_CP014742.1	complement(98282..98485)	#N/A	3.48406	0.25434	3.34387	0.314897	4.658	0.201924	3.61513	0.445739
BJIIDJMP_00119	NZ_CP014742.1	103053..103583	#N/A	1.1493	0.320371	2.06767	9.5066e-13	8.37774	8.08507e-115	1.13117	0.51341
BJIIDJMP_00120	NZ_CP014742.1	103547..106483	#N/A	-1.05639	0.71979	1.50038	1.78465e-05	5.8334	8.37576e-95	2.5908	1.05117e-24
BJIIDJMP_00121	NZ_CP014742.1	106685..108439	#N/A	-1.38714	0.343822	-1.19135	0.689034	-1.36314	0.561032	-2.3409	0.288671
BJIIDJMP_00122	NZ_CP014742.1	complement(108443..109204)	#N/A	1.30607	0.534129	-1.30244	0.650156	1.58461	0.373879	-3.55173	0.356583
BJIIDJMP_00125	NZ_CP014742.1	complement(111477..112652)	#N/A	1.19784	0.460618	1.07654	0.812938	-1.10879	0.802604	-1.21988	0.690515
BJIIDJMP_00128	NZ_CP014742.1	115768..117039	#N/A	-1.04821	0.897182	-1.1415	0.668961	-1.0458	0.909215	-2.13602	0.157611
BJIIDJMP_00140	NZ_CP014742.1	complement(122168..122353)	C	-2.01512	1.61184e-08	-8.22567	3.40278e-16	-9.41181	4.88537e-09	-47.1359	0.000401011
BJIIDJMP_00143	NZ_CP014742.1	complement(123469..123894)	C	-1.60573	2.38971e-07	-4.82841	2.96342e-52	-11.1821	1.96681e-52	-6.14332	2.0338e-33
BJIIDJMP_00148	NZ_CP014742.1	complement(125915..126490)	C	-1.73366	1.03666e-09	-3.28963	1.44755e-35	-10.2259	1.60309e-57	-7.83225	4.5625e-40
BJIIDJMP_00153	NZ_CP014742.1	130650..131186	#N/A	1.37616	0.40749	1.78322	0.117233	-3.14759	0.201924	-1.04674	0.955097
BJIIDJMP_00155	NZ_CP014742.1	132276..132374	#N/A	-1.30264	#N/A	2.15263	0.700549	4.43762	0.385853	-3.6013	0.852574
BJIIDJMP_00160	NZ_CP014742.1	132916..133446	#N/A	1.23744	0.511974	1.05506	0.899435	-1.12239	0.828909	1.62131	0.264582
BJIIDJMP_00165	NZ_CP014742.1	138356..138985	#N/A	-1.36867	0.0785502	-1.69637	0.017416	2.08429	2.49579e-05	6.88468	8.78126e-44
BJIIDJMP_00166	NZ_CP014742.1	complement(139009..139653)	#N/A	1.61454	0.0686858	1.10833	0.812938	5.24997	1.7317e-12	4.41005	1.24615e-07
BJIIDJMP_00167	NZ_CP014742.1	complement(140003..140227)	#N/A	-1.79387	0.13181	-1.33232	0.581717	-1.01032	0.988722	-1.14427	0.860915
BJIIDJMP_00169	NZ_CP014742.1	140947..141546	#N/A	1.35644	0.0039644	1.73067	3.10178e-08	2.45585	8.18351e-20	-1.47025	0.0142016
BJIIDJMP_00172	NZ_CP014742.1	complement(144212..146770)	#N/A	-1.33015	0.00378127	-1.85445	1.72929e-11	1.55927	1.05613e-06	1.8842	2.50177e-12
BJIIDJMP_00177	NZ_CP014742.1	complement(152465..152806)	#N/A	-1.99319	0.14121	-1.256	0.723991	-1.20547	0.825324	1.27122	0.775531
BJIIDJMP_00178	NZ_CP014742.1	complement(152809..154047)	#N/A	1.02582	0.961614	-1.814	0.0926905	1.13783	0.753044	-1.13671	0.812187
BJIIDJMP_00179	NZ_CP014742.1	154257..155558	#N/A	1.45685	0.25266	1.10427	0.832222	1.80137	0.135	-1.77938	0.507276
BJIIDJMP_00183	NZ_CP014742.1	complement(162246..162485)	#N/A	1.15893	0.413154	1.40655	0.0344573	2.70399	3.76537e-12	1.74741	0.0049934
BJIIDJMP_00186	NZ_CP014742.1	complement(165163..165444)	#N/A	-1.8562	0.0916216	-1.63093	0.335482	1.5166	0.357191	2.33726	0.0437346
BJIIDJMP_00187	NZ_CP014742.1	complement(165536..166762)	#N/A	1.01083	0.973449	1.38774	0.179759	2.37877	6.54723e-05	2.67273	4.08637e-05
BJIIDJMP_00189	NZ_CP014742.1	complement(167533..169059)	C	-2.22581	1.81867e-12	-2.77565	9.95675e-12	-4.99904	2.38889e-11	-3.23954	2.26981e-06
BJIIDJMP_00190	NZ_CP014742.1	complement(169071..169238)	#N/A	-2.10594	0.021755	-2.91444	0.03198	-3.24719	0.101054	-148.141	0.462937
BJIIDJMP_00191	NZ_CP014742.1	complement(169344..171122)	#N/A	1.18074	0.656675	-1.04847	0.917353	-4.90734	0.0595399	-2.16812	0.345023
BJIIDJMP_00195	NZ_CP014742.1	complement(173080..173982)	#N/A	-1.33446	0.628961	-1.50237	0.581717	-1.7789	0.564289	2.10843	0.277303
BJIIDJMP_00207	NZ_CP014742.1	190612..192009	#N/A	-1.53571	0.497097	1.26773	0.730344	-39.4067	0.429385	1.52355	0.64843
BJIIDJMP_00208	NZ_CP014742.1	192070..195783	#N/A	-1.17495	0.470064	-1.13473	0.636639	-2.14703	0.0279701	1.81879	0.0140768
BJIIDJMP_00209	NZ_CP014742.1	195783..197303	#N/A	-1.02309	0.969374	-1.21005	0.749715	-1.72907	0.503695	-1.68514	0.625632
BJIIDJMP_00210	NZ_CP014742.1	197323..199944	#N/A	-1.47926	0.306205	1.33577	0.469162	-2.71915	0.1787	-1.33934	0.710056
BJIIDJMP_00211	NZ_CP014742.1	complement(199974..200675)	#N/A	1.09296	0.599224	1.11683	0.503254	-1.03299	0.886631	-1.32029	0.244294
BJIIDJMP_00213	NZ_CP014742.1	201977..203326	#N/A	1.45185	0.0639665	2.3264	6.0449e-06	1.75414	0.0303074	2.96981	3.17627e-06
BJIIDJMP_00214	NZ_CP014742.1	complement(203350..204393)	C	-2.35611	5.44755e-20	-1.66338	7.49517e-07	3.49328	3.24333e-45	6.01221	9.75841e-93
BJIIDJMP_00215	NZ_CP014742.1	complement(204571..205218)	#N/A	-1.33096	0.782624	-1.45117	0.749715	1.42146	0.757293	1.10321	0.951408
BJIIDJMP_00217	NZ_CP014742.1	207161..207484	#N/A	-1.26753	0.5848	-1.19273	0.737746	8.74313	7.02701e-19	1.23593	0.754948
BJIIDJMP_00218	NZ_CP014742.1	207503..209293	#N/A	-1.11476	0.58253	-2.24405	4.56857e-05	2.9603	1.38207e-15	2.17742	4.74284e-06
BJIIDJMP_00219	NZ_CP014742.1	209347..210231	#N/A	-1.54852	0.000151318	-1.91474	2.99965e-06	4.93847	1.53321e-56	-1.2206	0.35705
BJIIDJMP_00220	NZ_CP014742.1	210235..211872	#N/A	-1.22519	0.113238	-1.45101	0.00371252	2.91569	2.80661e-25	3.84665	9.01482e-38
BJIIDJMP_00221	NZ_CP014742.1	complement(211876..213747)	E	1.6069	0.0195341	1.66386	0.0311749	3.97232	5.04207e-12	3.8496	3.94261e-09
BJIIDJMP_00222	NZ_CP014742.1	complement(213704..214468)	F	1.79976	0.00436474	2.65247	3.2704e-06	10.783	1.64557e-41	2.4914	0.00268688
BJIIDJMP_00223	NZ_CP014742.1	215337..215681	#N/A	-1.30264	#N/A	2.15263	0.700549	-3.10139	0.836559	6.63794	0.289903
BJIIDJMP_00224	NZ_CP014742.1	215624..215839	#N/A	4.68531	#N/A	-1.03039	0.99605	1.96792	0.909215	1.69474	#N/A
BJIIDJMP_00225	NZ_CP014742.1	215778..216017	#N/A	4.68531	#N/A	-1.03039	0.99605	1.96792	0.909215	1.69474	#N/A
BJIIDJMP_00226	NZ_CP014742.1	216133..216384	#N/A	-1.91813	0.6733	-1.24142	0.903975	-8.28785	0.674326	7.2441	0.0413307
BJIIDJMP_00228	NZ_CP014742.1	complement(217428..218033)	#N/A	1.02052	0.944742	1.08115	0.702937	1.12611	0.590055	-2.11571	0.0174871
BJIIDJMP_00229	NZ_CP014742.1	complement(218297..218941)	#N/A	1.08462	0.859399	1.12143	0.780664	3.08375	4.66809e-05	3.42377	4.88271e-05
BJIIDJMP_00230	NZ_CP014742.1	complement(219034..219441)	#N/A	-1.17964	0.280636	1.7027	8.45612e-06	8.33861	5.84526e-97	6.40718	3.66513e-65
BJIIDJMP_00231	NZ_CP014742.1	219884..220738	#N/A	-1.16956	0.745031	1.15703	0.757083	7.70179	1.20924e-15	3.46737	0.000555916
BJIIDJMP_00232	NZ_CP014742.1	220723..221322	#N/A	1.224	0.763368	1.35703	0.647754	5.22748	9.35008e-05	2.1667	0.31942
BJIIDJMP_00233	NZ_CP014742.1	complement(221371..222213)	#N/A	-1.45227	0.00462172	-1.4265	0.0269763	-1.64159	0.0141679	-1.01776	0.949546
BJIIDJMP_00236	NZ_CP014742.1	complement(223962..224318)	#N/A	1.12047	0.82931	1.03278	0.955652	3.10953	0.00119939	1.27053	0.748338
BJIIDJMP_00241	NZ_CP014742.1	227706..228935	#N/A	1.3471	0.138073	1.25061	0.384704	-3.38278	0.0120685	-3.29003	0.0556036
BJIIDJMP_00242	NZ_CP014742.1	228923..229819	#N/A	1.12484	0.6261	1.00174	0.99605	-11.653	0.00169425	-2.59282	0.0646458
BJIIDJMP_00243	NZ_CP014742.1	229898..230032	#N/A	1.05849	0.898562	-1.15304	0.704322	1.5351	0.186254	-2.01215	0.265202
BJIIDJMP_00244	NZ_CP014742.1	230034..230930	#N/A	1.38114	0.0258526	1.27778	0.167034	-1.18565	0.506604	3.59602	3.45618e-18
BJIIDJMP_00245	NZ_CP014742.1	complement(231172..231522)	#N/A	-18.7976	0.378911	2.29759	0.461921	3.20053	0.310517	2.48397	0.575254
BJIIDJMP_00246	NZ_CP014742.1	complement(231498..231794)	#N/A	-2.39185	0.655986	1.17236	0.930185	2.4168	0.578605	3.61513	0.445739
BJIIDJMP_00251	NZ_CP014742.1	complement(236770..237339)	#N/A	-1.21273	0.621903	-1.2832	0.574845	-1.64452	0.385853	1.55293	0.385086
BJIIDJMP_00253	NZ_CP014742.1	complement(238144..238950)	#N/A	1.1111	0.597117	1.15757	0.469162	-2.80553	0.000792621	-3.02649	0.00545893
BJIIDJMP_00254	NZ_CP014742.1	239027..239296	#N/A	#N/A	#N/A	#N/A	#N/A	#N/A	#N/A	#N/A	#N/A
BJIIDJMP_00261	NZ_CP014742.1	246821..248182	#N/A	-1.04963	0.898749	1.27657	0.373476	1.75819	0.0323095	1.90116	0.0363488
BJIIDJMP_00262	NZ_CP014742.1	248192..248560	#N/A	-1.04837	0.947368	-1.72961	0.359412	1.53034	0.411025	2.61673	0.0369815
BJIIDJMP_00263	NZ_CP014742.1	248584..249207	#N/A	-1.34141	0.0500761	-1.5192	0.0182803	1.16481	0.461155	1.99004	3.74917e-05
BJIIDJMP_00264	NZ_CP014742.1	249290..250627	#N/A	-1.29234	0.0679554	-1.30276	0.103058	-1.60255	0.0171431	-1.10673	0.69359
BJIIDJMP_00265	NZ_CP014742.1	250637..251839	#N/A	-1.32825	0.0500761	-1.74865	0.00091876	-2.38014	0.000235785	1.46387	0.0489425
BJIIDJMP_00283	NZ_CP014742.1	264537..265316	#N/A	1.18229	0.513488	2.24275	2.08267e-05	-1.45003	0.364345	-5.54485	0.0453831
BJIIDJMP_00287	NZ_CP014742.1	268074..268643	#N/A	-1.35197	0.00572764	-1.78312	3.92927e-07	-4.14813	1.96092e-17	-2.53932	3.60305e-08
BJIIDJMP_00291	NZ_CP014742.1	271006..271527	#N/A	-1.09639	0.855465	-1.43035	0.462426	-4.02747	0.107698	-2.65007	0.31942
BJIIDJMP_00292	NZ_CP014742.1	271527..272141	#N/A	1.27859	0.626887	1.35882	0.571452	-54.9661	0.385853	-63.8261	0.543825
BJIIDJMP_00294	NZ_CP014742.1	272668..273357	#N/A	1.02506	0.963868	4.06996	5.91052e-09	13.9943	1.61669e-34	3.68349	9.65384e-05
BJIIDJMP_00296	NZ_CP014742.1	complement(274305..275291)	#N/A	1.01957	0.967107	-1.00305	0.99605	-3.64322	0.0667235	-3.55067	0.164286
BJIIDJMP_00300	NZ_CP014742.1	complement(276957..277679)	#N/A	2.09945	0.122924	2.16606	0.161501	-31.627	0.461271	-36.7249	0.59731
BJIIDJMP_00303	NZ_CP014742.1	280882..282255	#N/A	1.1371	0.446436	1.56687	0.0007536	1.01249	0.953201	-1.31777	0.306721
BJIIDJMP_00305	NZ_CP014742.1	283178..283579	#N/A	3.48406	0.25434	2.25811	0.555698	2.4168	0.578605	-6.61254	0.786132
BJIIDJMP_00307	NZ_CP014742.1	284551..284748	#N/A	1.03716	0.963868	1.71388	0.288161	-1.20103	0.842865	-2.29207	0.568065
BJIIDJMP_00311	NZ_CP014742.1	288168..290780	#N/A	1.1652	0.427636	1.10636	0.651853	-2.81509	0.00171003	-1.13198	0.732031
BJIIDJMP_00312	NZ_CP014742.1	290773..292104	#N/A	1.12088	0.809543	-1.04845	0.92428	-7.57388	0.0829029	-2.58574	0.33459
BJIIDJMP_00316	NZ_CP014742.1	294916..295245	#N/A	1.03255	0.951435	-1.46603	0.336399	1.95305	0.0292401	-1.64723	0.462887
BJIIDJMP_00317	NZ_CP014742.1	295221..295496	#N/A	-1.46029	0.149219	-2.45696	0.00832444	-1.26933	0.55823	-6.05947	0.0359287
BJIIDJMP_00318	NZ_CP014742.1	296131..296841	#N/A	-1.34033	0.0338666	-141.078	2.38474e-06	-1.31596	0.17515	1.11092	0.661941
BJIIDJMP_00319	NZ_CP014742.1	296993..298057	#N/A	-2.14875	0.0173424	-1.49527	0.365452	-1.01199	0.985997	1.37045	0.565097
BJIIDJMP_00320	NZ_CP014742.1	298155..298607	#N/A	1.03455	0.963868	2.82878	0.0015291	5.83885	8.63925e-09	1.75491	0.383682
BJIIDJMP_00323	NZ_CP014742.1	complement(300088..300426)	#N/A	-7.03422	#N/A	2.15263	0.700549	-3.10139	0.836559	-3.6013	0.852574
BJIIDJMP_00326	NZ_CP014742.1	complement(302891..303697)	#N/A	1.68497	0.283948	1.11083	0.889924	1.64474	0.472606	-45.7587	0.57692
BJIIDJMP_00327	NZ_CP014742.1	complement(303691..304629)	#N/A	1.17423	0.378813	1.04808	0.839539	-1.55473	0.0913299	-2.0883	0.0379841
BJIIDJMP_00331	NZ_CP014742.1	complement(306425..307081)	#N/A	-1.33333	0.702328	-2.4595	0.390535	-2.29801	0.538555	-36.7249	0.59731
BJIIDJMP_00332	NZ_CP014742.1	complement(307083..307490)	#N/A	-1.31796	#N/A	1.17236	0.930185	-5.69462	0.736857	-6.61254	0.786132
BJIIDJMP_00333	NZ_CP014742.1	complement(307490..307915)	#N/A	1.06972	0.876789	1.57546	0.113628	-4.30327	0.0353756	-1.41818	0.581232
BJIIDJMP_00334	NZ_CP014742.1	complement(307915..308496)	#N/A	1.49514	0.0189567	1.94556	0.000132495	-1.43001	0.29772	1.0786	0.852574
BJIIDJMP_00337	NZ_CP014742.1	complement(310214..310729)	#N/A	1.03807	0.955955	-1.07823	0.889924	1.37035	0.529373	-1.56342	0.608701
BJIIDJMP_00338	NZ_CP014742.1	complement(310726..311223)	#N/A	1.01876	0.975741	-1.31492	0.680996	1.79123	0.284277	-1.42783	0.749158
BJIIDJMP_00343	NZ_CP014742.1	complement(313945..314127)	#N/A	2.4372	8.16336e-21	5.37692	9.92274e-74	1.27952	0.0685803	1.27508	0.123025
BJIIDJMP_00345	NZ_CP014742.1	315126..315344	H	1.59752	4.00411e-05	2.18018	1.01638e-11	1.62758	0.000710093	-1.69831	0.0331413
BJIIDJMP_00346	NZ_CP014742.1	315454..315816	#N/A	-1.04005	0.943879	1.14893	0.729235	2.02117	0.0271485	2.03628	0.0624251
BJIIDJMP_00347	NZ_CP014742.1	complement(315829..317034)	#N/A	1.22862	0.120681	1.49734	0.000849891	1.87105	5.1748e-07	2.6085	1.33658e-14
BJIIDJMP_00349	NZ_CP014742.1	complement(317968..319584)	#N/A	2.58445	0.00390983	1.92125	0.136202	-2.07219	0.449336	-63.8261	0.543825
BJIIDJMP_00351	NZ_CP014742.1	complement(320585..320710)	#N/A	8.50296	#N/A	-1.03039	0.99605	1.96792	0.909215	1.69474	0.949546
BJIIDJMP_00352	NZ_CP014742.1	320938..321789	#N/A	1.6917	0.655986	2.29759	0.461921	1.6606	0.750933	7.2441	0.0413307
BJIIDJMP_00353	NZ_CP014742.1	321786..324053	#N/A	1.1053	0.870338	1.42698	0.462426	-1.0081	0.990021	-1.62082	0.64883
BJIIDJMP_00356	NZ_CP014742.1	325225..325971	#N/A	-1.58447	0.660521	3.10918	0.0927021	4.03383	0.0513721	6.19194	0.0098405
BJIIDJMP_00357	NZ_CP014742.1	326023..327222	#N/A	1.20984	0.32683	1.74547	0.000668069	-2.26875	0.0132351	-473.355	0.345023
BJIIDJMP_00358	NZ_CP014742.1	327321..328679	I	-1.61307	3.61945e-06	-1.87686	1.07117e-07	-4.67531	8.71359e-17	-1.83571	0.000237146
BJIIDJMP_00360	NZ_CP014742.1	complement(329886..330095)	#N/A	1.74755	0.0600408	1.87764	0.0540937	-3.73418	0.133403	-1.6498	0.565702
BJIIDJMP_00361	NZ_CP014742.1	complement(330088..330807)	#N/A	-1.09768	0.810668	1.52698	0.119612	-1.31545	0.537408	-1.70097	0.381094
BJIIDJMP_00364	NZ_CP014742.1	complement(332790..333488)	#N/A	1.0957	0.872177	-1.56745	0.438533	-1.00939	0.988722	-1.94246	0.525081
BJIIDJMP_00373	NZ_CP014742.1	complement(341706..342887)	#N/A	1.37509	0.711833	-2.79515	0.4782	-18.6608	0.541106	1.10321	0.951408
BJIIDJMP_00374	NZ_CP014742.1	complement(342887..344008)	#N/A	2.6442	0.577783	6.13986	0.197524	-3.10139	0.836559	-3.6013	0.852574
BJIIDJMP_00375	NZ_CP014742.1	complement(344143..344490)	#N/A	-1.10748	0.627916	1.01147	0.964561	1.765	0.00129417	2.68821	4.99108e-09
BJIIDJMP_00376	NZ_CP014742.1	complement(344554..345192)	#N/A	-1.15253	#N/A	-1.03039	0.99605	27.084	0.290348	79.3315	0.140064
BJIIDJMP_00377	NZ_CP014742.1	complement(345143..345484)	#N/A	1.6451	0.6261	1.18178	0.903975	2.43777	0.42121	3.70482	0.24603
BJIIDJMP_00379	NZ_CP014742.1	347259..349253	#N/A	1.05744	0.764285	1.1082	0.521178	2.27701	3.95329e-12	1.15175	0.510321
BJIIDJMP_00384	NZ_CP014742.1	354083..354403	#N/A	1.1819	0.752385	1.48596	0.416297	1.03296	0.961954	-72.8598	0.53189
BJIIDJMP_00385	NZ_CP014742.1	354801..355031	#N/A	1.39318	#N/A	-6.28872	0.737746	-3.10139	0.836559	-3.6013	0.852574
BJIIDJMP_00386	NZ_CP014742.1	355148..355333	#N/A	-3.11848	0.356383	-27.3221	0.507666	1.02141	0.988722	1.52785	0.786132
BJIIDJMP_00388	NZ_CP014742.1	355935..356234	#N/A	-1.30264	#N/A	2.15263	0.700549	4.43762	0.385853	6.63794	0.289903
BJIIDJMP_00389	NZ_CP014742.1	356506..356688	#N/A	2.6442	0.577783	-6.28872	0.737746	4.43762	0.385853	-3.6013	0.852574
BJIIDJMP_00390	NZ_CP014742.1	357087..357218	#N/A	#N/A	#N/A	#N/A	#N/A	#N/A	#N/A	#N/A	#N/A
BJIIDJMP_00399	NZ_CP014742.1	complement(364463..364885)	#N/A	-1.07302	0.963868	3.45471	0.127034	2.43777	0.42121	1.89198	0.690515
BJIIDJMP_00402	NZ_CP014742.1	complement(366070..366441)	#N/A	-1.23338	0.25044	1.03351	0.891332	-1.28706	0.341892	1.01237	0.968706
BJIIDJMP_00405	NZ_CP014742.1	368033..369916	#N/A	-1.22746	0.240479	-1.15084	0.500253	1.71025	0.00130109	-1.82188	0.0602221
BJIIDJMP_00406	NZ_CP014742.1	complement(369940..370911)	#N/A	1.11413	0.403663	1.61302	2.40314e-07	3.84495	1.83355e-54	3.22508	1.50602e-38
BJIIDJMP_00408	NZ_CP014742.1	complement(372280..372681)	#N/A	1.23481	0.843438	1.56994	0.636639	1.65088	0.655736	-18.6575	0.674423
BJIIDJMP_00409	NZ_CP014742.1	complement(372818..373984)	#N/A	-1.41192	0.558712	-1.50237	0.581717	1.1031	0.907458	-54.7924	0.561447
BJIIDJMP_00410	NZ_CP014742.1	374140..374331	J	-1.78082	4.21793e-07	-2.8892	6.24967e-12	-3.61395	3.1542e-09	-6.76977	4.17129e-08
BJIIDJMP_00412	NZ_CP014742.1	complement(374831..375958)	#N/A	-3.44389	0.0214939	-1.10027	0.889924	-3.99382	0.271057	-63.8261	0.543825
BJIIDJMP_00413	NZ_CP014742.1	complement(375934..376488)	#N/A	#N/A	#N/A	#N/A	#N/A	#N/A	#N/A	#N/A	#N/A
BJIIDJMP_00414	NZ_CP014742.1	376970..377827	#N/A	-1.03443	0.898749	1.35346	0.0623511	1.81443	0.000244336	1.57943	0.0284668
BJIIDJMP_00415	NZ_CP014742.1	377858..378334	#N/A	-1.19553	0.797478	1.9522	0.168483	-1.13502	0.895323	-1.10619	0.932217
BJIIDJMP_00417	NZ_CP014742.1	complement(379616..379771)	#N/A	1.37231	0.418027	-1.00033	0.999265	-1.04282	0.949521	1.22981	0.784012
BJIIDJMP_00419	NZ_CP014742.1	380315..380578	#N/A	-1.05915	0.947005	-7.45635	0.104676	2.07117	0.175715	1.20608	0.840441
BJIIDJMP_00420	NZ_CP014742.1	380592..381728	#N/A	1.5617	0.0600742	1.21295	0.581717	2.41445	0.00131864	3.58909	2.08412e-06
BJIIDJMP_00424	NZ_CP014742.1	384511..384756	#N/A	8.50296	#N/A	-1.03039	0.99605	27.084	0.290348	1.69474	0.949546
BJIIDJMP_00426	NZ_CP014742.1	complement(385778..385999)	#N/A	-1.07302	0.963868	2.88648	0.226022	-10.8811	0.628137	1.89198	0.690515
BJIIDJMP_00432	NZ_CP014742.1	complement(393538..394047)	#N/A	-1.37459	0.45249	-2.08506	0.184483	-2.32312	0.271689	-4.43349	0.259127
BJIIDJMP_00433	NZ_CP014742.1	complement(394047..394577)	#N/A	1.64547	0.446678	2.09487	0.257908	-23.8473	0.506604	1.69044	0.643735
BJIIDJMP_00434	NZ_CP014742.1	complement(394589..395677)	#N/A	-1.07477	0.654727	1.01557	0.92428	-1.27026	0.114006	1.56521	0.000639676
BJIIDJMP_00436	NZ_CP014742.1	396781..396987	#N/A	-1.16959	0.701471	1.02162	0.964561	1.10828	0.843103	-2.12493	0.361749
BJIIDJMP_00443	NZ_CP014742.1	402113..402862	#N/A	1.11098	0.687409	1.4297	0.10562	-5.24096	0.00388539	-316.77	0.384504
BJIIDJMP_00445	NZ_CP014742.1	406389..406811	#N/A	1.583	0.549315	1.35177	0.749595	-1.35589	0.842473	-21.6687	0.65592
BJIIDJMP_00451	NZ_CP014742.1	complement(412200..412817)	#N/A	1.69495	0.234363	2.23801	0.0632559	1.91452	0.262617	-2.29207	0.568065
BJIIDJMP_00454	NZ_CP014742.1	complement(414656..415408)	#N/A	1.74544	7.2323e-10	1.67322	2.1402e-08	-1.24376	0.0587553	-1.52102	0.000643649
BJIIDJMP_00463	NZ_CP014742.1	421308..422081	#N/A	-1.33222	0.746917	-48.3554	0.437798	1.11231	0.923793	1.69044	0.643735
BJIIDJMP_00466	NZ_CP014742.1	complement(423714..424115)	#N/A	1.22355	0.900109	2.29759	0.461921	6.28041	0.0368946	-9.62378	0.752349
BJIIDJMP_00468	NZ_CP014742.1	complement(424912..425598)	#N/A	2.04835	0.374984	1.41321	0.749638	-13.4743	0.590055	-15.6463	0.694148
BJIIDJMP_00469	NZ_CP014742.1	complement(425595..426206)	#N/A	1.09941	0.963868	2.25811	0.555698	-5.69462	0.736857	-6.61254	0.786132
BJIIDJMP_00478	NZ_CP014742.1	431855..432913	#N/A	-1.56516	0.332855	-1.41173	0.562861	-5.12437	0.18027	-81.8936	0.517672
BJIIDJMP_00485	NZ_CP014742.1	439849..440679	#N/A	1.11212	0.672836	-1.2264	0.46276	-3.36416	0.00670762	-2.54932	0.070606
BJIIDJMP_00487	NZ_CP014742.1	442605..443015	#N/A	1.01474	0.970653	2.03992	0.00304296	4.82369	1.53533e-13	8.80418	1.32738e-26
BJIIDJMP_00488	NZ_CP014742.1	443061..443633	#N/A	-7.03422	#N/A	-6.28872	0.737746	-3.10139	0.836559	-3.6013	#N/A
BJIIDJMP_00489	NZ_CP014742.1	443681..444334	#N/A	4.68531	#N/A	-1.03039	0.99605	1.96792	0.909215	1.69474	#N/A
BJIIDJMP_00497	NZ_CP014742.1	complement(449763..450116)	#N/A	-1.00265	0.988624	-1.2324	0.260846	-1.21797	0.384076	-1.89026	0.0280236
BJIIDJMP_00499	NZ_CP014742.1	complement(450643..450927)	#N/A	-1.36167	0.0146904	-1.15452	0.372764	-1.18463	0.355953	-1.19244	0.445739
BJIIDJMP_00509	NZ_CP014742.1	complement(462951..463736)	#N/A	-1.05759	0.861357	1.03456	0.913927	1.25492	0.449336	-1.73566	0.264828
BJIIDJMP_00515	NZ_CP014742.1	469571..469993	#N/A	1.08507	0.666024	-1.53569	0.0121119	1.06908	0.769835	-7.92901	2.95332e-05
BJIIDJMP_00517	NZ_CP014742.1	470302..471099	#N/A	1.14694	0.746917	-1.20142	0.703819	1.14829	0.8036	-130.073	0.474206
BJIIDJMP_00521	NZ_CP014742.1	complement(473664..473981)	#N/A	-7.03422	#N/A	-6.28872	0.737746	-3.10139	0.836559	6.63794	0.289903
BJIIDJMP_00526	NZ_CP014742.1	477678..478130	#N/A	1.23292	0.409201	1.42322	0.174438	-1.19933	0.674326	-1.12218	0.828594
BJIIDJMP_00527	NZ_CP014742.1	complement(478127..479473)	#N/A	-1.084	0.802818	-1.39697	0.27963	-1.21543	0.621094	1.60603	0.154299
BJIIDJMP_00528	NZ_CP014742.1	479602..479853	#N/A	2.6442	#N/A	-6.28872	0.737746	-3.10139	0.836559	-3.6013	0.852574
BJIIDJMP_00532	NZ_CP014742.1	complement(485667..486299)	#N/A	1.18448	0.794547	-1.18627	0.822051	1.45345	0.590975	-51.7812	0.565702
BJIIDJMP_00533	NZ_CP014742.1	complement(486286..487662)	#N/A	1.26828	0.440635	-1.10701	0.800742	2.53367	0.000495668	1.26903	0.634608
BJIIDJMP_00534	NZ_CP014742.1	487837..488034	J	-2.17579	1.19133e-17	-4.51871	1.48939e-44	1.87159	8.21073e-12	-2.10127	1.00931e-09
BJIIDJMP_00535	NZ_CP014742.1	488154..488759	#N/A	1.13618	0.463274	1.71551	4.54616e-05	2.09456	1.82687e-07	-1.80668	0.0392797
BJIIDJMP_00538	NZ_CP014742.1	490866..491357	#N/A	1.67817	0.0105896	1.69113	0.0289178	1.57032	0.150853	-208.366	0.424961
BJIIDJMP_00539	NZ_CP014742.1	491366..491842	#N/A	-1.31796	0.898749	2.25811	0.555698	9.1404	0.0236293	7.07904	0.105768
BJIIDJMP_00540	NZ_CP014742.1	491853..492677	#N/A	3.77029	0.0202041	3.49399	0.0516245	-1.16747	0.917962	2.50893	0.418484
BJIIDJMP_00544	NZ_CP014742.1	complement(495996..496658)	#N/A	2.1214	0.570435	2.25811	0.555698	-5.69462	0.736857	-6.61254	0.786132
BJIIDJMP_00554	NZ_CP014742.1	504274..506736	#N/A	-1.2253	0.220727	-1.28133	0.184908	-1.24043	0.350594	-1.44463	0.199607
BJIIDJMP_00555	NZ_CP014742.1	complement(506767..507402)	#N/A	-1.16303	0.184489	-1.33206	0.00230417	3.04709	4.15283e-41	4.38394	3.52376e-71
BJIIDJMP_00559	NZ_CP014742.1	complement(511072..511362)	#N/A	2.01869	#N/A	-6.28872	0.737746	-3.10139	0.836559	-3.6013	0.852574
BJIIDJMP_00560	NZ_CP014742.1	complement(511359..512357)	#N/A	1.11475	0.673628	1.27988	0.310465	-3.61678	0.00757705	-4.67333	0.0264577
BJIIDJMP_00561	NZ_CP014742.1	complement(512354..512932)	#N/A	1.35555	0.749275	1.18512	0.882941	7.21111	0.000827836	-18.6575	0.674423
BJIIDJMP_00563	NZ_CP014742.1	513428..513991	#N/A	1.05662	0.825572	1.7653	0.000176846	2.16112	2.7494e-06	-1.12834	0.733976
BJIIDJMP_00567	NZ_CP014742.1	517210..517755	#N/A	1.73496	2.66533e-07	2.31339	1.42991e-14	-1.3168	0.137583	-1.23294	0.380127
BJIIDJMP_00568	NZ_CP014742.1	517769..518605	#N/A	1.65782	1.13106e-07	2.12298	1.50374e-15	-1.44805	0.00481114	1.5007	0.000762173
BJIIDJMP_00570	NZ_CP014742.1	complement(519465..520364)	#N/A	1.04666	0.839506	1.58347	0.000866694	-1.22226	0.37991	-5.28567	9.43425e-05
BJIIDJMP_00576	NZ_CP014742.1	527018..528847	#N/A	1.13741	0.833761	1.58379	0.357138	-54.9661	0.385853	-2.66997	0.499693
BJIIDJMP_00578	NZ_CP014742.1	529687..530415	#N/A	-1.43675	0.00102995	-1.04077	0.800128	2.90129	2.20027e-26	1.97726	5.99935e-09
BJIIDJMP_00579	NZ_CP014742.1	530417..532138	#N/A	-1.49576	1.88478e-05	-1.11417	0.364435	2.58095	1.76407e-27	4.40419	2.9816e-66
BJIIDJMP_00580	NZ_CP014742.1	532427..532573	#N/A	2.15225	0.0285896	6.84128	4.4154e-11	18.9926	6.35604e-27	1.20608	0.839458
BJIIDJMP_00581	NZ_CP014742.1	complement(532697..533401)	#N/A	1.02356	0.937766	-1.40584	0.0805441	1.31729	0.175006	4.93481	2.65431e-32
BJIIDJMP_00582	NZ_CP014742.1	533509..533871	#N/A	1.01046	0.984395	-3.46783	0.198253	-3.24013	0.362624	-2.1661	0.593488
BJIIDJMP_00584	NZ_CP014742.1	complement(534522..535478)	#N/A	-1.03417	0.963868	-1.01871	0.986329	-1.13502	0.895323	2.23105	0.238404
BJIIDJMP_00585	NZ_CP014742.1	complement(535540..535749)	#N/A	-1.11468	0.914196	-3.96045	0.315647	2.45131	0.191548	-30.7025	0.622775
BJIIDJMP_00586	NZ_CP014742.1	535919..536146	#N/A	3.26971	0.463834	4.14624	0.365642	4.43762	0.385853	12.9982	0.068757
BJIIDJMP_00587	NZ_CP014742.1	536155..536787	#N/A	-1.04041	0.957475	-1.67037	0.396183	2.28281	0.0472167	4.32818	6.15244e-05
BJIIDJMP_00588	NZ_CP014742.1	536800..537216	#N/A	1.27113	0.803056	2.6771	0.139532	6.89294	0.000481108	4.2744	0.0587877
BJIIDJMP_00590	NZ_CP014742.1	538916..539248	#N/A	1.15995	0.369901	-1.21816	0.281701	-1.21406	0.37991	2.16944	6.04451e-07
BJIIDJMP_00591	NZ_CP014742.1	539323..539706	#N/A	-1.00404	0.982048	-1.20816	0.120895	1.8879	2.57853e-10	1.64484	1.06268e-05
BJIIDJMP_00592	NZ_CP014742.1	complement(539750..540334)	#N/A	1.30037	0.525113	-1.08314	0.889924	1.58999	0.346626	2.6928	0.0233789
BJIIDJMP_00593	NZ_CP014742.1	540462..541688	#N/A	1.81336	0.106754	1.85838	0.145998	2.77488	0.0148702	-1.49216	0.711761
BJIIDJMP_00594	NZ_CP014742.1	541681..542418	#N/A	1.06321	0.963868	2.01444	0.364563	1.42146	0.757293	-21.6687	0.65592
BJIIDJMP_00603	NZ_CP014742.1	553314..553721	#N/A	1.05735	0.918751	-1.07453	0.889803	1.08457	0.89069	-1.33934	0.710056
BJIIDJMP_00613	NZ_CP014742.1	561663..562085	#N/A	8.8993	0.0876494	4.14624	0.365642	8.5528	0.12429	-3.6013	0.852574
BJIIDJMP_00615	NZ_CP014742.1	563244..563840	#N/A	1.49266	0.24925	1.69897	0.146147	3.78645	1.1935e-05	2.819	0.00936499
BJIIDJMP_00616	NZ_CP014742.1	complement(563872..564969)	#N/A	-1.26877	0.146353	-1.88611	0.000879631	1.86339	8.65381e-05	4.22383	6.42654e-26
BJIIDJMP_00617	NZ_CP014742.1	complement(564979..565194)	#N/A	-1.02176	0.963113	-1.09573	0.788788	2.06561	0.00307484	-1.0628	0.90619
BJIIDJMP_00622	NZ_CP014742.1	complement(568585..569103)	#N/A	-1.11444	0.898714	-2.06945	0.411691	1.32087	0.735311	1.02299	0.979419
BJIIDJMP_00623	NZ_CP014742.1	complement(569093..569620)	#N/A	-1.15609	0.77526	-1.21875	0.723991	1.08202	0.905296	-2.07111	0.48552
BJIIDJMP_00624	NZ_CP014742.1	complement(569617..570576)	#N/A	-1.62067	0.141358	-1.18765	0.700549	1.64177	0.186964	-1.33445	0.680461
BJIIDJMP_00625	NZ_CP014742.1	complement(570578..571207)	#N/A	-1.55139	0.0329193	-1.80939	0.0341398	-1.21604	0.585252	1.40914	0.31942
BJIIDJMP_00627	NZ_CP014742.1	complement(572489..572731)	#N/A	-1.13627	0.604261	-1.21697	0.475253	1.90256	0.00251281	-1.5602	0.331003
BJIIDJMP_00629	NZ_CP014742.1	complement(573963..575150)	#N/A	-1.46899	0.24924	-1.00305	0.99605	1.07697	0.888354	-2.38409	0.276152
BJIIDJMP_00631	NZ_CP014742.1	576270..577490	#N/A	1.14447	0.595796	1.41022	0.138915	1.2068	0.561775	2.71459	1.36474e-05
BJIIDJMP_00645	NZ_CP014742.1	584653..584832	J	-1.59412	2.96431e-05	-2.07628	6.13292e-08	-5.01679	1.23833e-12	-6.24079	2.48542e-09
BJIIDJMP_00661	NZ_CP014742.1	603099..603869	#N/A	1.18905	0.727562	1.84806	0.118265	7.43382	2.19966e-12	6.72489	3.18283e-09
BJIIDJMP_00669	NZ_CP014742.1	609951..610325	#N/A	1.34347	0.195598	1.62812	0.034068	1.62062	0.0905325	-5.09455	0.0599192
BJIIDJMP_00670	NZ_CP014742.1	610298..611575	#N/A	1.43316	0.103937	1.56614	0.0677526	1.08108	0.853964	-2.37971	0.190021
BJIIDJMP_00672	NZ_CP014742.1	612358..612843	#N/A	1.39504	0.135548	1.39765	0.212635	-1.683	0.25111	-3.24795	0.106082
BJIIDJMP_00687	NZ_CP014742.1	629454..630650	#N/A	1.11732	0.603119	-1.14122	0.585176	-10.9698	0.000159175	-7.17853	0.00281151
BJIIDJMP_00688	NZ_CP014742.1	630631..631323	#N/A	1.52795	0.168594	1.77069	0.074532	-8.13915	0.0709066	-1.86577	0.467808
BJIIDJMP_00691	NZ_CP014742.1	633580..633897	#N/A	1.21986	0.209127	1.09966	0.629726	-3.65448	1.32553e-05	-11.7138	0.000113534
BJIIDJMP_00692	NZ_CP014742.1	633897..634331	#N/A	1.135	0.746917	1.10335	0.812938	-2.70009	0.119796	-163.197	0.45172
BJIIDJMP_00693	NZ_CP014742.1	634473..635354	#N/A	1.02388	0.963868	1.81054	0.0518113	-8.70442	0.0608616	-139.107	0.467808
BJIIDJMP_00694	NZ_CP014742.1	635335..636105	#N/A	1.44008	0.827443	5.51538	0.0898222	2.4168	0.578605	-6.61254	0.786132
BJIIDJMP_00698	NZ_CP014742.1	complement(638724..639155)	#N/A	-1.47874	0.00292998	-1.75413	0.000437219	6.51457	2.60478e-69	-2.27523	0.00216517
BJIIDJMP_00700	NZ_CP014742.1	640151..642721	#N/A	1.54665	0.253654	2.19874	0.0277125	2.00481	0.126715	1.13099	0.877773
BJIIDJMP_00707	NZ_CP014742.1	649444..650289	#N/A	1.18212	0.141358	1.1595	0.185291	-1.16251	0.199955	1.76109	5.53144e-09
BJIIDJMP_00708	NZ_CP014742.1	650286..650843	#N/A	-1.0395	0.822162	-1.05888	0.671143	-1.22545	0.095356	2.32378	3.19217e-18
BJIIDJMP_00709	NZ_CP014742.1	650982..651245	#N/A	-1.00397	0.993042	1.84491	0.21091	3.53738	0.00312099	4.61665	0.000572036
BJIIDJMP_00710	NZ_CP014742.1	651248..651784	#N/A	-1.00858	0.984395	1.81054	0.0518113	1.81947	0.104842	2.14775	0.0606492
BJIIDJMP_00714	NZ_CP014742.1	655679..656068	#N/A	1.16717	0.889001	1.35177	0.749595	-1.35589	0.842473	2.16027	0.50368
BJIIDJMP_00717	NZ_CP014742.1	658944..659309	#N/A	-1.01412	0.955955	2.13572	7.23322e-14	10.3531	3.77938e-141	3.47933	2.16783e-31
BJIIDJMP_00718	NZ_CP014742.1	659312..661243	#N/A	1.01578	0.943879	1.3371	0.00455434	5.69935	1.0833e-88	4.49931	6.4434e-62
BJIIDJMP_00720	NZ_CP014742.1	661622..661897	#N/A	-1.55447	0.402796	-2.88656	0.186402	-1.056	0.948036	5.75757	3.91872e-06
BJIIDJMP_00722	NZ_CP014742.1	663058..663750	#N/A	-1.30213	0.13447	-1.41498	0.102878	4.81445	2.42433e-32	1.97179	0.000632173
BJIIDJMP_00723	NZ_CP014742.1	663737..664690	#N/A	-1.20151	0.374115	-1.0823	0.749715	4.82579	3.22422e-29	1.0467	0.897828
BJIIDJMP_00724	NZ_CP014742.1	664700..665704	#N/A	-1.08715	0.701471	-1.68473	0.00955432	3.22492	5.00155e-17	-1.61362	0.14848
BJIIDJMP_00725	NZ_CP014742.1	665829..667115	#N/A	1.22578	0.238732	-1.16175	0.494223	1.72878	0.00184157	-1.07716	0.822657
BJIIDJMP_00726	NZ_CP014742.1	667126..667923	#N/A	1.25579	0.521481	-1.03747	0.936052	2.51088	0.00306053	-142.118	0.466679
BJIIDJMP_00727	NZ_CP014742.1	complement(667920..669005)	#N/A	1.24589	0.374115	1.38247	0.213821	1.1564	0.700029	1.03459	0.949546
BJIIDJMP_00729	NZ_CP014742.1	670305..671240	#N/A	1.38387	0.00247078	1.96461	9.79444e-12	2.78308	1.21249e-24	-1.07048	0.722483
BJIIDJMP_00730	NZ_CP014742.1	671421..672401	#N/A	1.29173	0.502629	3.46652	2.80682e-06	-3.63641	0.143073	-4.68542	0.237636
BJIIDJMP_00731	NZ_CP014742.1	672401..672748	#N/A	-3.71866	0.253654	1.18512	0.882941	3.23951	0.136202	2.50893	0.418484
BJIIDJMP_00732	NZ_CP014742.1	complement(672796..673725)	#N/A	-1.26652	0.103937	-2.60833	3.1035e-08	-1.5589	0.0276443	-1.07813	0.783821
BJIIDJMP_00734	NZ_CP014742.1	675360..675920	#N/A	-2.40334	0.241578	-4.34888	0.274711	-2.10958	0.585252	-33.7137	0.608701
BJIIDJMP_00735	NZ_CP014742.1	675911..676117	#N/A	4.68531	#N/A	-1.03039	0.99605	1.96792	0.909215	1.69474	#N/A
BJIIDJMP_00736	NZ_CP014742.1	676646..676924	J	-1.81533	0.000380835	-2.5602	0.0001709	-2.9198	0.00281003	-20.0532	0.00826969
BJIIDJMP_00737	NZ_CP014742.1	677023..678408	#N/A	-2.618	0.174264	-1.6609	0.584578	-31.627	0.461271	-1.53627	0.784012
BJIIDJMP_00738	NZ_CP014742.1	678419..678532	#N/A	#N/A	#N/A	#N/A	#N/A	#N/A	#N/A	#N/A	#N/A
BJIIDJMP_00739	NZ_CP014742.1	678734..679015	#N/A	-1.15253	#N/A	13.1381	0.455169	1.96792	0.909215	1.69474	#N/A
BJIIDJMP_00740	NZ_CP014742.1	679021..679890	#N/A	1.09941	0.963868	4.42962	0.169824	-5.69462	0.736857	-6.61254	0.786132
BJIIDJMP_00741	NZ_CP014742.1	679899..680966	#N/A	2.46207	0.466843	6.60114	0.0479932	9.1404	0.0236293	-6.61254	0.786132
BJIIDJMP_00742	NZ_CP014742.1	680963..681835	#N/A	-2.39185	#N/A	-11.5471	0.644607	2.4168	0.578605	-6.61254	0.786132
BJIIDJMP_00755	NZ_CP014742.1	690603..691805	#N/A	-1.09833	0.581682	1.01957	0.917353	-1.01773	0.93098	1.15123	0.514021
BJIIDJMP_00756	NZ_CP014742.1	691806..692342	#N/A	1.14141	0.77526	1.12506	0.81033	-1.03902	0.949521	3.16142	0.00190838
BJIIDJMP_00757	NZ_CP014742.1	692348..692947	#N/A	1.07602	0.949631	2.09487	0.257908	-23.8473	0.506604	-27.6912	0.633665
BJIIDJMP_00760	NZ_CP014742.1	696016..697020	#N/A	-2.39185	0.655986	1.17236	0.930185	4.658	0.201924	-6.61254	0.786132
BJIIDJMP_00764	NZ_CP014742.1	complement(699285..699500)	#N/A	1.45506	0.407255	1.69628	0.261716	1.41135	0.590055	-63.8261	0.543825
BJIIDJMP_00765	NZ_CP014742.1	complement(699503..699937)	#N/A	1.39955	0.0942093	1.95103	0.000542407	2.14627	0.000649262	-11.8655	0.0365323
BJIIDJMP_00766	NZ_CP014742.1	complement(699995..700627)	#N/A	-1.38263	0.483557	-2.0141	0.247613	-75.7119	0.34908	-87.916	0.51303
BJIIDJMP_00767	NZ_CP014742.1	complement(700638..701288)	#N/A	-1.23738	0.581458	-10.1228	0.00477667	-9.45811	0.0507596	-151.152	0.461591
BJIIDJMP_00771	NZ_CP014742.1	703972..705414	#N/A	1.60388	0.000404109	2.0147	5.35961e-07	-1.49936	0.122083	-2.71207	0.00936499
BJIIDJMP_00773	NZ_CP014742.1	706351..707226	#N/A	1.05669	0.958226	1.97056	0.241296	-31.627	0.461271	-36.7249	0.59731
BJIIDJMP_00774	NZ_CP014742.1	complement(707218..708561)	#N/A	1.1557	0.511974	-1.38337	0.206885	-1.16389	0.644463	-1.08324	0.845825
BJIIDJMP_00777	NZ_CP014742.1	711075..711956	#N/A	1.04439	0.931354	1.21031	0.590781	2.65395	0.000261157	1.2089	0.718855
BJIIDJMP_00782	NZ_CP014742.1	complement(717706..718884)	#N/A	1.00219	0.993796	-1.63867	0.279593	-122.39	0.290348	-142.118	0.466679
BJIIDJMP_00783	NZ_CP014742.1	complement(718871..719881)	#N/A	1.11231	0.819824	-1.79737	0.224954	-1.08647	0.893443	-1.86577	0.467808
BJIIDJMP_00784	NZ_CP014742.1	complement(719882..721258)	#N/A	1.18261	0.612934	-1.22112	0.610315	-1.1304	0.808539	-2.18464	0.259791
BJIIDJMP_00788	NZ_CP014742.1	723900..724988	#N/A	-1.10475	0.897182	-1.58493	0.521349	2.84033	0.0224147	1.9986	0.318468
BJIIDJMP_00790	NZ_CP014742.1	725787..726398	#N/A	-1.03417	0.963868	1.12028	0.871316	-1.68114	0.605663	-51.7812	0.565702
BJIIDJMP_00791	NZ_CP014742.1	726368..727015	#N/A	-1.31796	#N/A	-11.5471	0.644607	2.4168	0.578605	-6.61254	0.786132
BJIIDJMP_00793	NZ_CP014742.1	728397..729044	#N/A	8.50296	0.589218	25.3056	0.310142	52.2	0.175492	1.69474	0.949546
BJIIDJMP_00794	NZ_CP014742.1	729086..730606	#N/A	1.20242	0.438751	1.10583	0.737746	1.77621	0.0186122	1.4121	0.345023
BJIIDJMP_00797	NZ_CP014742.1	733597..733878	#N/A	-1.31119	0.241578	-1.6138	0.0911289	1.09008	0.815723	-1.51467	0.399092
BJIIDJMP_00801	NZ_CP014742.1	complement(736816..737781)	#N/A	1.21695	0.731711	-1.58493	0.521349	1.5584	0.484795	1.20608	0.840441
BJIIDJMP_00804	NZ_CP014742.1	740853..741935	#N/A	1.09876	0.736755	-1.08154	0.805369	-4.89221	0.00603783	-4.24139	0.0403239
BJIIDJMP_00805	NZ_CP014742.1	741925..742698	#N/A	-1.43833	0.274185	-1.02122	0.964561	-10.5887	0.0385934	-169.22	0.447626
BJIIDJMP_00816	NZ_CP014742.1	752144..753262	#N/A	-1.36654	0.110993	-1.16388	0.563273	-1.8353	0.0686506	-5.88274	0.00858744
BJIIDJMP_00819	NZ_CP014742.1	754534..755049	#N/A	-1.82844	0.231447	-1.31492	0.680996	-4.18225	0.252462	-2.79593	0.47251
BJIIDJMP_00822	NZ_CP014742.1	756082..756576	#N/A	-1.32874	0.823578	-27.3221	0.507666	-13.4743	0.590055	-15.6463	0.694148
BJIIDJMP_00824	NZ_CP014742.1	complement(758503..760293)	#N/A	1.47585	0.00724311	1.89391	1.3761e-05	3.65058	2.48197e-20	3.2812	1.26892e-13
BJIIDJMP_00828	NZ_CP014742.1	complement(763683..764231)	#N/A	2.01869	0.718694	4.14624	0.365642	-3.10139	0.836559	-3.6013	0.852574
BJIIDJMP_00829	NZ_CP014742.1	complement(764224..765330)	#N/A	1.78074	0.687409	1.17236	0.930185	-5.69462	0.736857	7.07904	0.105768
BJIIDJMP_00835	NZ_CP014742.1	769840..770124	#N/A	1.19349	0.598249	-1.36721	0.438533	1.43054	0.343109	-2.68644	0.199607
BJIIDJMP_00836	NZ_CP014742.1	770121..770528	#N/A	-1.01035	0.979467	-1.4991	0.285284	-1.71527	0.27602	-1.77756	0.383135
BJIIDJMP_00848	NZ_CP014742.1	782828..783058	#N/A	-1.0457	0.876789	1.19186	0.430817	1.15353	0.592208	-4.12345	0.00727685
BJIIDJMP_00849	NZ_CP014742.1	783048..783290	#N/A	1.9243	0.248068	-2.05617	0.504532	3.41671	0.0360664	2.27069	0.369065
BJIIDJMP_00850	NZ_CP014742.1	783287..783724	#N/A	-3.80901	0.136775	-1.25235	0.828518	-1.73274	0.704101	-1.15838	0.929493
BJIIDJMP_00852	NZ_CP014742.1	complement(785652..786962)	#N/A	-1.39132	0.356125	-1.10342	0.829685	-1.12346	0.836559	-151.152	0.461591
BJIIDJMP_00855	NZ_CP014742.1	789005..790507	#N/A	1.09615	0.531381	1.03519	0.825657	3.0459	9.51931e-30	2.7578	1.02613e-21
BJIIDJMP_00857	NZ_CP014742.1	complement(791739..792923)	#N/A	-1.31796	0.898749	1.17236	0.930185	2.4168	0.578605	-6.61254	0.786132
BJIIDJMP_00858	NZ_CP014742.1	complement(793080..795491)	#N/A	1.53881	0.22462	-1.21875	0.723991	-1.60403	0.509132	-1.39065	0.71292
BJIIDJMP_00859	NZ_CP014742.1	795641..796132	#N/A	-1.00334	0.993042	-1.06446	0.911956	1.4942	0.414543	-99.961	0.50368
BJIIDJMP_00860	NZ_CP014742.1	complement(796120..797058)	#N/A	1.03716	0.963868	-1.25526	0.749715	1.1031	0.907458	4.61665	0.000572036
BJIIDJMP_00868	NZ_CP014742.1	805646..806341	#N/A	-1.18803	0.197678	-1.45665	0.00302963	-1.13211	0.444633	-1.34986	0.100863
BJIIDJMP_00871	NZ_CP014742.1	808096..808632	#N/A	-1.11404	0.750423	-1.59199	0.150529	-3.80884	0.0129659	-2.48133	0.120367
BJIIDJMP_00873	NZ_CP014742.1	809494..810219	#N/A	-1.35978	0.367501	1.2539	0.528517	-3.77523	0.0586877	-1.49084	0.562712
BJIIDJMP_00874	NZ_CP014742.1	810229..810945	#N/A	-1.34274	0.0721968	-1.28159	0.229301	2.74358	2.21929e-12	9.56245	2.22885e-76
BJIIDJMP_00876	NZ_CP014742.1	812080..812832	#N/A	1.1613	0.556457	1.4701	0.0904978	-1.72764	0.175501	-3.06245	0.0742986
BJIIDJMP_00879	NZ_CP014742.1	814532..814774	#N/A	-1.27956	0.40137	-1.39697	0.320991	-3.60878	0.0178909	-11.3616	0.0411462
BJIIDJMP_00885	NZ_CP014742.1	818281..818610	J	1.70861	0.0302632	2.64191	5.9468e-05	5.88881	2.33148e-15	14.4813	3.53338e-39
BJIIDJMP_00887	NZ_CP014742.1	complement(822672..823304)	#N/A	-1.5544	0.123983	-1.41656	0.357138	2.35574	0.00129758	1.28674	0.596527
BJIIDJMP_00889	NZ_CP014742.1	complement(824127..824597)	#N/A	1.51897	0.0717711	2.97379	9.27981e-08	3.60381	1.21191e-08	-1.56904	0.505374
BJIIDJMP_00892	NZ_CP014742.1	826736..826921	#N/A	-1.33003	0.805174	-1.24951	0.861932	4.03383	0.0513721	6.19194	0.0098405
BJIIDJMP_00895	NZ_CP014742.1	828581..829627	#N/A	3.52881	0.0298801	3.10918	0.0927021	3.23951	0.136202	2.50893	0.418484
BJIIDJMP_00896	NZ_CP014742.1	829638..830963	#N/A	1.11861	0.893137	2.86862	0.0176557	-2.67486	0.453322	1.09505	0.943299
BJIIDJMP_00897	NZ_CP014742.1	830963..831769	#N/A	3.09612	0.216411	5.2817	0.0420661	1.6606	0.750933	-9.62378	0.752349
BJIIDJMP_00898	NZ_CP014742.1	831766..832605	#N/A	1.22355	0.900109	2.29759	0.461921	3.20053	0.310517	-9.62378	0.752349
BJIIDJMP_00899	NZ_CP014742.1	832606..833385	#N/A	-1.91813	0.6733	2.29759	0.461921	3.20053	0.310517	2.48397	0.575254
BJIIDJMP_00901	NZ_CP014742.1	834375..835013	#N/A	-1.04248	0.96893	3.00844	0.0798552	3.47326	0.0754655	6.38852	0.00383209
BJIIDJMP_00903	NZ_CP014742.1	836119..836838	#N/A	4.68531	0.727735	25.3056	0.310142	52.2	0.175492	40.5131	0.253137
BJIIDJMP_00904	NZ_CP014742.1	836792..838696	#N/A	8.50296	0.589218	13.1381	0.455169	27.084	0.290348	79.3315	0.140064
BJIIDJMP_00905	NZ_CP014742.1	838708..839784	#N/A	1.45763	0.77526	2.29759	0.461921	7.82034	0.0129483	-9.62378	0.752349
BJIIDJMP_00906	NZ_CP014742.1	839989..840162	#N/A	1.39318	0.898749	6.13986	0.197524	4.43762	0.385853	-3.6013	0.852574
BJIIDJMP_00907	NZ_CP014742.1	840159..840323	#N/A	-7.03422	#N/A	4.14624	0.365642	-3.10139	0.836559	-3.6013	0.852574
BJIIDJMP_00908	NZ_CP014742.1	840302..841228	#N/A	-2.15219	0.507106	-2.01828	0.650156	5.75737	0.0118891	4.45574	0.0979443
BJIIDJMP_00909	NZ_CP014742.1	841341..841643	#N/A	-1.15253	#N/A	-1.03039	0.99605	1.96792	0.909215	40.5131	#N/A
BJIIDJMP_00910	NZ_CP014742.1	841883..842050	#N/A	4.68531	#N/A	-1.03039	0.99605	1.96792	0.909215	1.69474	#N/A
BJIIDJMP_00911	NZ_CP014742.1	842308..842625	#N/A	#N/A	#N/A	#N/A	#N/A	#N/A	#N/A	#N/A	#N/A
BJIIDJMP_00914	NZ_CP014742.1	complement(845197..845496)	#N/A	-1.13407	0.529895	1.00205	0.99605	1.99713	2.39561e-05	-1.43035	0.286872
BJIIDJMP_00915	NZ_CP014742.1	845604..846626	#N/A	1.10321	0.833761	-1.75576	0.24716	3.74149	2.80604e-06	4.69483	1.57513e-07
BJIIDJMP_00917	NZ_CP014742.1	847698..848834	#N/A	1.34537	0.188858	1.66728	0.0237074	5.15983	7.39762e-20	3.70328	4.05283e-09
BJIIDJMP_00918	NZ_CP014742.1	848828..850750	#N/A	-1.23473	0.396849	-1.27076	0.43538	1.6243	0.0589273	2.74252	1.12372e-05
BJIIDJMP_00919	NZ_CP014742.1	complement(850776..851873)	#N/A	1.0741	0.900109	2.37566	0.00652544	-3.14759	0.201924	-96.9498	0.506838
BJIIDJMP_00920	NZ_CP014742.1	complement(851836..851985)	#N/A	2.35918	0.00293211	5.05973	1.22428e-09	2.78356	0.00530903	-90.9273	0.510321
BJIIDJMP_00921	NZ_CP014742.1	852104..852502	#N/A	1.14087	0.727858	1.67076	0.0786157	1.21141	0.667885	-3.67932	0.150677
BJIIDJMP_00922	NZ_CP014742.1	852499..854022	#N/A	1.79352	0.18052	2.09085	0.112865	1.73965	0.37991	2.67339	0.102367
BJIIDJMP_00923	NZ_CP014742.1	854019..854741	#N/A	1.07378	0.876789	1.08336	0.848171	-1.23537	0.691237	-1.20066	0.786132
BJIIDJMP_00924	NZ_CP014742.1	854785..856644	#N/A	1.04325	0.898714	1.02174	0.941291	-1.85185	0.0863646	1.02384	0.955097
BJIIDJMP_00929	NZ_CP014742.1	864296..864541	#N/A	-1.15253	#N/A	13.1381	0.455169	1.96792	0.909215	1.69474	#N/A
BJIIDJMP_00930	NZ_CP014742.1	864716..865099	#N/A	4.68531	#N/A	-1.03039	0.99605	27.084	0.290348	1.69474	0.949546
BJIIDJMP_00931	NZ_CP014742.1	complement(865191..865889)	#N/A	3.20012	5.12499e-07	1.91453	0.0378284	-1.03616	0.949521	-1.77938	0.507276
BJIIDJMP_00936	NZ_CP014742.1	871948..873858	J	-1.91372	1.80493e-06	-1.77354	0.00137796	1.57518	0.00576933	3.56684	1.54158e-20
BJIIDJMP_00937	NZ_CP014742.1	873855..875153	#N/A	-1.0346	0.957475	-1.43035	0.462426	1.20403	0.727165	4.8088	1.09589e-07
BJIIDJMP_00938	NZ_CP014742.1	875167..877041	#N/A	-1.37675	0.233389	-1.52646	0.178701	-1.37714	0.412592	1.11972	0.794711
BJIIDJMP_00939	NZ_CP014742.1	877034..879949	J	-1.52018	0.000183881	-1.75899	1.50457e-05	-5.03478	4.27646e-13	-4.23836	1.38355e-08
BJIIDJMP_00940	NZ_CP014742.1	879982..881007	#N/A	1.03263	0.915021	-1.96772	0.00419776	-2.09133	0.0231995	-1.19709	0.643735
BJIIDJMP_00941	NZ_CP014742.1	881077..881418	#N/A	-1.33563	0.486117	-1.10801	0.845376	-7.0086	0.0980867	-1.20929	0.807203
BJIIDJMP_00942	NZ_CP014742.1	complement(881441..882607)	#N/A	-1.069	0.70966	-1.28695	0.0897934	2.23515	8.21073e-12	1.51829	0.00757838
BJIIDJMP_00949	NZ_CP014742.1	complement(888118..888780)	#N/A	1.01261	0.982048	1.6111	0.2343	1.27446	0.674326	-93.9385	0.508727
BJIIDJMP_00953	NZ_CP014742.1	complement(891432..892343)	#N/A	-1.45481	0.147902	-1.41628	0.280092	-2.46983	0.0445346	-6.31679	0.0309393
BJIIDJMP_00956	NZ_CP014742.1	complement(895990..897009)	#N/A	1.27313	0.175697	1.02607	0.920463	-1.3928	0.267981	-6.83299	0.00377874
BJIIDJMP_00958	NZ_CP014742.1	899209..899949	#N/A	1.92289	7.2323e-10	2.80151	4.41842e-22	1.13165	0.500045	1.11782	0.625632
BJIIDJMP_00964	NZ_CP014742.1	905656..906570	#N/A	-1.3361	0.376391	-2.43009	0.0312035	-1.17741	0.740776	-4.12962	0.111213
BJIIDJMP_00966	NZ_CP014742.1	906914..907087	#N/A	1.39318	#N/A	-6.28872	0.737746	-3.10139	0.836559	-3.6013	0.852574
BJIIDJMP_00967	NZ_CP014742.1	907169..907414	#N/A	1.03716	0.963868	1.45181	0.506009	1.64405	0.428135	1.6904	0.513185
BJIIDJMP_00968	NZ_CP014742.1	907411..907902	#N/A	1.73058	0.111119	1.35972	0.512281	1.23552	0.736857	-1.21787	0.828594
BJIIDJMP_00972	NZ_CP014742.1	911117..911995	#N/A	1.39318	0.898749	6.13986	0.197524	8.5528	0.12429	12.9982	0.068757
BJIIDJMP_00974	NZ_CP014742.1	913117..914421	#N/A	-1.05354	0.910879	1.46538	0.218524	7.5506	3.67993e-24	1.17221	0.786132
BJIIDJMP_00976	NZ_CP014742.1	complement(915907..916626)	#N/A	-1.12424	0.819561	-1.54771	0.399738	1.86277	0.125094	2.66743	0.0141646
BJIIDJMP_00977	NZ_CP014742.1	complement(916628..916843)	#N/A	-1.77294	0.280112	-7.84479	0.0931329	1.48124	0.538555	3.02955	0.032192
BJIIDJMP_00980	NZ_CP014742.1	complement(918480..920339)	#N/A	-1.55836	0.0885004	-3.16637	0.00190618	-1.41683	0.398197	-1.32569	0.593488
BJIIDJMP_00985	NZ_CP014742.1	926104..927354	#N/A	1.25168	0.248699	1.74391	0.00124019	-1.86225	0.0613452	1.10324	0.786132
BJIIDJMP_00988	NZ_CP014742.1	complement(929063..929368)	#N/A	1.25761	0.702227	2.51438	0.0346386	1.84707	0.330165	-1.04186	0.968706
BJIIDJMP_00989	NZ_CP014742.1	complement(929380..929976)	#N/A	-1.41146	0.396849	-2.56598	0.0919846	1.2012	0.740776	-1.20929	0.807203
BJIIDJMP_00994	NZ_CP014742.1	933932..934444	#N/A	1.43014	0.54274	2.00191	0.21091	7.48843	4.24494e-07	4.06019	0.0121918
BJIIDJMP_00995	NZ_CP014742.1	934747..935271	#N/A	1.61643	0.596452	1.41321	0.749638	7.65175	0.00142032	1.52785	0.786132
BJIIDJMP_00997	NZ_CP014742.1	936229..936456	#N/A	1.42069	0.251013	1.21457	0.622285	-1.71138	0.349703	-2.21132	0.330202
BJIIDJMP_01001	NZ_CP014742.1	940017..940634	#N/A	1.71359	0.304471	2.00191	0.21091	1.1481	0.888497	-39.7362	0.592506
BJIIDJMP_01003	NZ_CP014742.1	941303..942079	#N/A	1.44008	0.827443	4.42962	0.169824	2.4168	0.578605	-6.61254	0.786132
BJIIDJMP_01004	NZ_CP014742.1	942079..943104	#N/A	-1.18571	0.655986	1.08336	0.848171	-2.20842	0.17979	-1.0302	0.961862
BJIIDJMP_01008	NZ_CP014742.1	945566..945982	#N/A	3.24967	0.115876	4.02294	0.0685198	7.12949	0.00731938	7.33049	0.0158714
BJIIDJMP_01010	NZ_CP014742.1	complement(947039..948772)	#N/A	-1.41399	0.00768585	-2.13313	1.73654e-06	-3.54103	1.78412e-07	-1.2284	0.408252
BJIIDJMP_01012	NZ_CP014742.1	complement(949515..950753)	#N/A	1.17374	0.4333	1.15242	0.537797	1.40224	0.144872	1.31024	0.38827
BJIIDJMP_01015	NZ_CP014742.1	complement(953848..954789)	#N/A	1.18448	0.794547	-1.76781	0.469162	-3.24013	0.362624	-51.7812	0.565702
BJIIDJMP_01017	NZ_CP014742.1	complement(956689..956886)	#N/A	-2.5664	0.378666	-32.5804	0.483417	2.4452	0.323482	-18.6575	0.674423
BJIIDJMP_01020	NZ_CP014742.1	958310..958795	#N/A	3.20014	0.0805392	1.87208	0.506009	2.91579	0.243791	1.52785	0.786132
BJIIDJMP_01021	NZ_CP014742.1	complement(958692..960317)	#N/A	1.49558	0.00365804	1.63014	0.00115394	-1.86822	0.0198388	1.04113	0.897828
BJIIDJMP_01022	NZ_CP014742.1	complement(960314..960595)	#N/A	-1.09715	0.8715	-3.30987	0.0681445	-3.14759	0.201924	1.90038	0.232419
BJIIDJMP_01026	NZ_CP014742.1	complement(963897..964178)	#N/A	-1.07064	0.948419	1.77506	0.357138	-31.627	0.461271	-1.53627	0.784012
BJIIDJMP_01027	NZ_CP014742.1	complement(964175..966334)	#N/A	1.64563	0.254327	1.12777	0.855729	-1.26703	0.800923	2.79111	0.0642884
BJIIDJMP_01029	NZ_CP014742.1	complement(967492..967995)	#N/A	-7.03422	#N/A	2.15263	0.700549	8.5528	0.12429	-3.6013	0.852574
BJIIDJMP_01030	NZ_CP014742.1	complement(967995..968324)	#N/A	1.00706	0.984395	1.07009	0.882941	1.30836	0.546333	-1.59943	0.537768
BJIIDJMP_01032	NZ_CP014742.1	complement(969592..969924)	#N/A	1.04615	0.948419	-2.08309	0.223043	1.80563	0.199014	-1.94246	0.525081
BJIIDJMP_01037	NZ_CP014742.1	complement(974226..974654)	#N/A	-1.02085	0.963868	3.61946	1.05046e-12	15.9738	3.86294e-68	16.7785	4.7769e-65
BJIIDJMP_01043	NZ_CP014742.1	980002..980238	#N/A	-1.07302	0.963868	1.18178	0.903975	2.43777	0.42121	-12.635	0.718855
BJIIDJMP_01045	NZ_CP014742.1	981114..981266	#N/A	#N/A	#N/A	#N/A	#N/A	#N/A	#N/A	#N/A	#N/A
BJIIDJMP_01046	NZ_CP014742.1	981267..981419	#N/A	4.68531	#N/A	-1.03039	0.99605	1.96792	0.909215	1.69474	#N/A
BJIIDJMP_01048	NZ_CP014742.1	complement(982184..982561)	#N/A	-1.30931	0.466898	1.50627	0.225231	4.60968	8.25588e-10	2.48064	0.0119054
BJIIDJMP_01049	NZ_CP014742.1	complement(982626..983222)	#N/A	1.11832	0.575365	1.53222	0.00616557	7.49437	8.46215e-63	2.53474	3.64892e-08
BJIIDJMP_01050	NZ_CP014742.1	983430..983570	#N/A	-1.11537	0.943879	-27.3221	0.507666	1.02141	0.988722	1.52785	0.786132
BJIIDJMP_01051	NZ_CP014742.1	complement(983558..984190)	#N/A	1.03659	0.959835	1.38181	0.468209	1.90552	0.141055	1.9613	0.205991
BJIIDJMP_01052	NZ_CP014742.1	complement(984187..984429)	#N/A	1.20338	0.801018	-1.08954	0.918119	-1.29008	0.827515	-39.7362	0.592506
BJIIDJMP_01053	NZ_CP014742.1	complement(984413..985459)	#N/A	1.03659	0.959835	1.68753	0.179125	-3.04983	0.217065	-1.34745	0.745478
BJIIDJMP_01057	NZ_CP014742.1	complement(988572..991412)	#N/A	-1.24581	0.145455	-2.08944	1.56455e-05	-5.11444	1.49963e-07	-2.27256	0.00363078
BJIIDJMP_01058	NZ_CP014742.1	complement(991522..993774)	#N/A	-1.28859	0.041412	-1.91326	1.22267e-06	3.00374	1.11943e-25	1.91392	3.94321e-07
BJIIDJMP_01065	NZ_CP014742.1	complement(999604..1000092)	#N/A	1.10516	0.698729	1.45504	0.0744361	-1.90423	0.0829399	-3.68017	0.0331413
BJIIDJMP_01071	NZ_CP014742.1	1007433..1007798	#N/A	1.08227	0.733777	1.16386	0.483447	1.79512	0.00172224	2.14722	0.00012289
BJIIDJMP_01073	NZ_CP014742.1	complement(1008390..1008536)	#N/A	2.01869	0.718694	10.1271	0.0620122	8.5528	0.12429	-3.6013	0.852574
BJIIDJMP_01079	NZ_CP014742.1	complement(1013171..1014148)	#N/A	-1.10501	0.680162	-1.3625	0.211584	1.99612	0.000304763	1.38344	0.282352
BJIIDJMP_01080	NZ_CP014742.1	1014304..1014774	#N/A	-1.30264	#N/A	-6.28872	0.737746	4.43762	0.385853	-3.6013	0.852574
BJIIDJMP_01081	NZ_CP014742.1	1014860..1015279	#N/A	1.02506	0.963868	-2.42801	0.119885	2.80762	0.00235013	-1.52022	0.634608
BJIIDJMP_01082	NZ_CP014742.1	1015283..1015735	#N/A	1.02476	0.979467	-1.65284	0.662836	-1.54431	0.771558	-1.03241	0.979419
BJIIDJMP_01083	NZ_CP014742.1	1015732..1016292	#N/A	-1.14962	0.753826	1.6051	0.168627	-2.85116	0.15602	-2.77873	0.289903
BJIIDJMP_01086	NZ_CP014742.1	complement(1017723..1019555)	J	1.96987	4.49446e-08	3.37926	1.05226e-22	3.50044	6.72554e-20	1.71877	0.00904471
BJIIDJMP_01087	NZ_CP014742.1	1019617..1020030	#N/A	-1.12208	0.603119	-1.11375	0.665706	1.21611	0.437355	-1.63475	0.199721
BJIIDJMP_01088	NZ_CP014742.1	complement(1020070..1020267)	#N/A	1.72681	0.388421	1.31705	0.746023	4.32344	0.00964775	-27.6912	0.633665
BJIIDJMP_01098	NZ_CP014742.1	1028613..1028945	#N/A	1.04348	0.941147	1.2407	0.581717	-1.6111	0.411025	-3.10037	0.231319
BJIIDJMP_01106	NZ_CP014742.1	complement(1037485..1038825)	#N/A	-1.0451	0.929351	-1.67464	0.175204	1.37685	0.385853	-2.9456	0.150178
BJIIDJMP_01107	NZ_CP014742.1	complement(1038838..1040172)	#N/A	1.14316	0.490001	-1.55587	0.0338692	2.24375	4.89509e-07	1.22226	0.50368
BJIIDJMP_01110	NZ_CP014742.1	1041060..1041971	#N/A	-1.65662	0.518446	-3.96045	0.315647	-1.92116	0.642257	3.01672	0.141448
BJIIDJMP_01113	NZ_CP014742.1	complement(1045535..1045915)	#N/A	-1.15253	#N/A	-1.03039	0.99605	27.084	0.290348	1.69474	#N/A
BJIIDJMP_01121	NZ_CP014742.1	complement(1046715..1047500)	#N/A	-1.61267	0.340405	-2.38464	0.226043	1.28967	0.702939	-69.8486	0.536893
BJIIDJMP_01125	NZ_CP014742.1	complement(1051919..1052653)	#N/A	-1.15849	0.749275	-1.63093	0.335482	-2.58714	0.202852	1.17286	0.807213
BJIIDJMP_01127	NZ_CP014742.1	1054055..1055401	#N/A	2.01221	0.000430148	2.21848	0.000445619	1.0042	0.992036	-2.55686	0.223631
BJIIDJMP_01128	NZ_CP014742.1	complement(1055413..1056285)	#N/A	1.07394	0.819824	1.31823	0.271725	-1.72764	0.175501	1.86084	0.0343581
BJIIDJMP_01131	NZ_CP014742.1	complement(1058242..1058676)	J	1.8623	5.92003e-07	2.18261	7.05435e-09	-1.66889	0.049028	1.56409	0.0419259
BJIIDJMP_01137	NZ_CP014742.1	complement(1066197..1067015)	#N/A	-1.17698	0.463834	-1.43137	0.145826	-4.68647	0.00093034	-3.04963	0.0260612
BJIIDJMP_01142	NZ_CP014742.1	1069528..1070007	#N/A	1.82338	0.531381	-1.62985	0.759949	2.43777	0.42121	-12.635	0.718855
BJIIDJMP_01143	NZ_CP014742.1	1070004..1070612	#N/A	1.16717	0.889001	2.34577	0.229339	2.78933	0.18756	-21.6687	0.65592
BJIIDJMP_01144	NZ_CP014742.1	1070609..1071799	#N/A	1.4945	0.0583927	1.54503	0.0775404	-1.24816	0.609782	-9.34615	0.0627197
BJIIDJMP_01146	NZ_CP014742.1	1072605..1074596	#N/A	-4.91901	0.12469	-3.18358	0.423064	3.64997	0.0433327	-1.03241	0.979419
BJIIDJMP_01147	NZ_CP014742.1	1074965..1075207	#N/A	4.68531	#N/A	13.1381	0.455169	1.96792	0.909215	1.69474	0.949546
BJIIDJMP_01148	NZ_CP014742.1	1075307..1075609	#N/A	#N/A	#N/A	#N/A	#N/A	#N/A	#N/A	#N/A	#N/A
BJIIDJMP_01149	NZ_CP014742.1	1075612..1076004	#N/A	-1.30264	#N/A	2.15263	0.700549	-3.10139	0.836559	-3.6013	0.852574
BJIIDJMP_01150	NZ_CP014742.1	1076006..1076329	#N/A	-1.15253	#N/A	-1.03039	0.99605	27.084	0.290348	1.69474	#N/A
BJIIDJMP_01154	NZ_CP014742.1	complement(1080152..1080325)	#N/A	1.32007	0.721123	-1.25235	0.828518	1.11231	0.923793	3.34477	0.107875
BJIIDJMP_01155	NZ_CP014742.1	complement(1080334..1080861)	#N/A	1.53475	0.393345	2.51438	0.0346386	2.7587	0.0442159	-1.04186	0.968706
BJIIDJMP_01159	NZ_CP014742.1	1084528..1085646	#N/A	1.09121	0.632778	-1.00407	0.992796	-1.18804	0.426272	-8.24179	2.01054e-05
BJIIDJMP_01160	NZ_CP014742.1	complement(1085618..1085797)	#N/A	-1.32378	0.870338	-16.8054	0.581717	-8.28785	0.674326	-9.62378	0.752349
BJIIDJMP_01161	NZ_CP014742.1	complement(1085981..1086991)	#N/A	1.30205	0.693437	2.16606	0.161501	2.04932	0.296823	1.27462	0.829352
BJIIDJMP_01162	NZ_CP014742.1	complement(1087007..1087639)	#N/A	-1.47709	0.6261	-2.05617	0.504532	-1.92116	0.642257	2.27069	0.369065
BJIIDJMP_01163	NZ_CP014742.1	1087784..1087984	#N/A	-1.95929	0.517362	-32.5804	0.483417	1.65088	0.655736	1.28127	0.872702
BJIIDJMP_01164	NZ_CP014742.1	1087984..1090056	#N/A	1.43014	0.54274	1.45987	0.566114	1.52106	0.590055	5.78949	0.000256085
BJIIDJMP_01165	NZ_CP014742.1	1090227..1091150	#N/A	-1.01894	0.957475	-5.04065	5.05871e-07	-15.3681	0.000402502	-2.28512	0.0510514
BJIIDJMP_01166	NZ_CP014742.1	1091153..1091344	#N/A	1.14669	0.861735	-69.3888	0.386102	-34.2202	0.449336	-1.66224	0.73867
BJIIDJMP_01167	NZ_CP014742.1	1091341..1091526	#N/A	-1.07302	0.963868	-22.0637	0.540319	-10.8811	0.628137	3.70482	0.24603
BJIIDJMP_01168	NZ_CP014742.1	1091583..1091924	#N/A	-1.52342	0.14098	-6.0435	0.000722682	-13.7919	0.0197298	-220.411	0.4189
BJIIDJMP_01169	NZ_CP014742.1	1092031..1092516	#N/A	1.11054	0.746917	-5.995	6.38146e-05	-4.0489	0.00890969	-3.29003	0.0599192
BJIIDJMP_01170	NZ_CP014742.1	1092513..1092692	#N/A	2.6442	#N/A	-6.28872	0.737746	-3.10139	0.836559	-3.6013	0.852574
BJIIDJMP_01171	NZ_CP014742.1	1092756..1093004	#N/A	1.48516	0.527549	-1.52472	0.660264	1.3532	0.747083	-33.7137	0.608701
BJIIDJMP_01172	NZ_CP014742.1	1093001..1093387	#N/A	-1.01317	0.976966	-2.97368	0.02838	-9.45811	0.0507596	-6.32297	0.139124
BJIIDJMP_01173	NZ_CP014742.1	1093496..1094458	#N/A	-1.0949	0.938111	-1.25235	0.828518	1.6475	0.578605	3.34477	0.107875
BJIIDJMP_01174	NZ_CP014742.1	1094455..1094724	#N/A	8.50296	#N/A	13.1381	0.455169	27.084	0.290348	1.69474	0.949546
BJIIDJMP_01175	NZ_CP014742.1	1094724..1095416	#N/A	-1.11537	0.943879	1.41321	0.749638	-13.4743	0.590055	2.9918	0.331971
BJIIDJMP_01176	NZ_CP014742.1	1095413..1095862	#N/A	1.11024	0.949631	-22.0637	0.540319	1.26483	0.888354	-12.635	0.718855
BJIIDJMP_01177	NZ_CP014742.1	1095909..1096184	J	8.44296	4.49406e-26	3.86674	3.10178e-08	7.28229	1.11209e-16	29.4018	2.11448e-59
BJIIDJMP_01179	NZ_CP014742.1	complement(1096745..1096846)	#N/A	1.09941	0.963868	1.17236	0.930185	-5.69462	0.736857	-6.61254	0.786132
BJIIDJMP_01180	NZ_CP014742.1	1096940..1097224	#N/A	-1.75935	0.521802	-1.11616	0.917353	-1.54431	0.771558	-1.03241	0.979419
BJIIDJMP_01181	NZ_CP014742.1	1097357..1097557	#N/A	-1.30885	0.174814	-1.7001	0.0287091	-1.37072	0.31634	-4.623	0.00936499
BJIIDJMP_01182	NZ_CP014742.1	1097538..1098308	#N/A	-1.08223	0.763368	1.12179	0.646348	-1.8353	0.0686506	-5.88274	0.00858744
BJIIDJMP_01183	NZ_CP014742.1	complement(1098286..1099263)	J	2.94152	0.0392174	3.22319	0.0392796	4.85095	0.00618828	11.1776	1.6046e-06
BJIIDJMP_01184	NZ_CP014742.1	complement(1099257..1099448)	#N/A	1.6917	0.655986	-1.24142	0.903975	-8.28785	0.674326	2.48397	0.575254
BJIIDJMP_01185	NZ_CP014742.1	complement(1099441..1099815)	#N/A	2.3363	0.260902	-1.04784	0.976595	1.02141	0.988722	4.45574	0.0979443
BJIIDJMP_01186	NZ_CP014742.1	complement(1099941..1101176)	#N/A	1.76254	0.173037	-1.58493	0.521349	1.04563	0.953201	1.9986	0.318468
BJIIDJMP_01187	NZ_CP014742.1	complement(1101179..1102549)	#N/A	2.48957	0.0143201	1.39759	0.571452	2.59827	0.0574525	11.9627	6.54664e-13
BJIIDJMP_01188	NZ_CP014742.1	complement(1102559..1104229)	#N/A	2.3216	0.00187922	-1.33232	0.581717	-1.7535	0.420502	4.76409	9.35845e-07
BJIIDJMP_01189	NZ_CP014742.1	complement(1104229..1104828)	#N/A	1.38447	0.488857	-1.46222	0.575018	-54.9661	0.385853	-63.8261	0.543825
BJIIDJMP_01190	NZ_CP014742.1	complement(1104821..1105279)	#N/A	3.97405	0.00752774	-1.45117	0.749715	1.42146	0.757293	4.2744	0.0587877
BJIIDJMP_01191	NZ_CP014742.1	complement(1105395..1106372)	#N/A	3.30932	2.236e-27	-2.33709	1.56455e-05	-1.5911	0.0515429	2.87806	2.16149e-12
BJIIDJMP_01192	NZ_CP014742.1	complement(1106375..1106902)	#N/A	3.10944	4.55936e-17	-1.676	0.04555	-1.79247	0.0943779	2.57503	7.1448e-06
BJIIDJMP_01193	NZ_CP014742.1	complement(1106905..1107720)	J	2.8096	2.26847e-14	-2.45414	0.00103571	-2.17339	0.0318409	2.4165	3.48226e-05
BJIIDJMP_01194	NZ_CP014742.1	complement(1107722..1108156)	#N/A	5.65053	2.80085e-07	-1.1721	0.848171	-2.67486	0.453322	2.1667	0.31942
BJIIDJMP_01195	NZ_CP014742.1	1108305..1108694	#N/A	3.42022	2.33423e-15	-3.37854	0.00165859	-5.35936	0.0121225	-1.76622	0.326277
BJIIDJMP_01196	NZ_CP014742.1	1108705..1109046	#N/A	2.80439	0.100919	-32.5804	0.483417	-16.0676	0.566774	-18.6575	0.674423
BJIIDJMP_01197	NZ_CP014742.1	1109043..1109291	#N/A	4.90968	0.00122853	-1.45117	0.749715	-1.35589	0.842473	-21.6687	0.65592
BJIIDJMP_01198	NZ_CP014742.1	1109278..1109400	#N/A	4.68531	#N/A	-1.03039	0.99605	1.96792	0.909215	1.69474	#N/A
BJIIDJMP_01199	NZ_CP014742.1	1109403..1109717	#N/A	3.94554	0.00424727	1.47774	0.644607	-1.54431	0.771558	1.8967	0.573169
BJIIDJMP_01200	NZ_CP014742.1	1109717..1110349	#N/A	2.61922	0.00028826	-1.25661	0.674246	-2.19111	0.311679	5.05112	4.39739e-07
BJIIDJMP_01201	NZ_CP014742.1	1110546..1110836	#N/A	2.72655	0.085395	-1.45117	0.749715	-1.35589	0.842473	2.16027	0.50368
BJIIDJMP_01202	NZ_CP014742.1	1110833..1111999	#N/A	4.16754	1.67623e-05	1.92552	0.196838	2.15094	0.183126	2.3688	0.199721
BJIIDJMP_01203	NZ_CP014742.1	1111996..1112616	#N/A	6.13905	0.016088	1.55156	0.746023	-8.28785	0.674326	12.0042	0.00237273
BJIIDJMP_01204	NZ_CP014742.1	1112616..1113695	#N/A	1.72646	0.0790675	-3.61829	0.0454485	-1.7535	0.420502	-2.2641	0.422483
BJIIDJMP_01205	NZ_CP014742.1	1113705..1114211	#N/A	2.39387	0.017414	-3.66949	0.171958	1.1031	0.907458	-1.17052	0.885221
BJIIDJMP_01206	NZ_CP014742.1	1114208..1114579	#N/A	1.3541	0.474911	-2.24546	0.213821	-2.65878	0.290348	-1.74947	0.593488
BJIIDJMP_01207	NZ_CP014742.1	1114680..1115693	#N/A	2.64034	7.80247e-10	-1.1632	0.644607	-1.08929	0.839413	-1.02609	0.957852
BJIIDJMP_01208	NZ_CP014742.1	1115704..1116897	#N/A	2.32398	1.0946e-08	-2.28083	0.00473673	-1.22728	0.567769	1.95352	0.0104135
BJIIDJMP_01209	NZ_CP014742.1	1116924..1117433	#N/A	2.87842	9.91676e-09	-1.46579	0.339079	-2.24843	0.161032	1.49485	0.390254
BJIIDJMP_01210	NZ_CP014742.1	1117586..1117825	#N/A	2.88722	0.00205607	-1.25526	0.749715	1.37357	0.657499	-1.17052	0.885221
BJIIDJMP_01211	NZ_CP014742.1	complement(1117937..1118242)	#N/A	1.66368	0.463834	1.18684	0.861166	2.449	0.249885	1.8967	0.573169
BJIIDJMP_01212	NZ_CP014742.1	1118284..1120500	J	3.30964	6.06758e-10	1.88382	0.0195369	2.25455	0.00770719	2.53211	0.00674439
BJIIDJMP_01213	NZ_CP014742.1	1120504..1120992	#N/A	2.15984	0.463274	1.55156	0.746023	1.6606	0.750933	9.62417	0.00968962
BJIIDJMP_01215	NZ_CP014742.1	complement(1122037..1122324)	J	11.4887	4.80594e-10	5.7247	0.00012054	6.99938	6.0773e-05	24.0239	1.31833e-14
BJIIDJMP_01216	NZ_CP014742.1	complement(1122404..1122598)	#N/A	6.09554	1.35175e-06	2.57248	0.0732597	2.23236	0.244419	24.4882	1.48637e-17
BJIIDJMP_01217	NZ_CP014742.1	complement(1122608..1122928)	#N/A	12.0269	0.0407867	8.13347	0.107511	8.5528	0.12429	76.6008	3.70003e-05
BJIIDJMP_01218	NZ_CP014742.1	complement(1123009..1123638)	#N/A	-1.53571	0.497097	1.26773	0.730344	1.32087	0.735311	1.52355	0.64843
BJIIDJMP_01219	NZ_CP014742.1	1124355..1124852	#N/A	-1.01063	0.993042	3.78964	0.147081	6.28041	0.0368946	-9.62378	0.752349
BJIIDJMP_01221	NZ_CP014742.1	complement(1126009..1126830)	#N/A	12.3206	0.500827	13.1381	0.455169	77.3161	0.12429	234.605	0.0488474
BJIIDJMP_01222	NZ_CP014742.1	complement(1126818..1127228)	#N/A	1.78074	0.687409	7.68689	0.0278223	24.8288	7.97991e-05	10.5429	0.0260612
BJIIDJMP_01223	NZ_CP014742.1	complement(1127565..1128323)	#N/A	1.0221	0.973449	2.12142	0.0830492	-49.7796	0.39859	-2.41803	0.543825
BJIIDJMP_01226	NZ_CP014742.1	complement(1130932..1131423)	#N/A	1.28141	0.135548	1.9193	9.98585e-06	1.09165	0.747083	1.5215	0.081293
BJIIDJMP_01231	NZ_CP014742.1	complement(1134521..1135093)	#N/A	1.70554	4.43284e-09	2.16162	4.59924e-18	-1.48367	0.000469065	-1.92706	2.78214e-07
BJIIDJMP_01232	NZ_CP014742.1	complement(1135184..1136281)	#N/A	2.17254	0.0754625	2.86862	0.0176557	1.41392	0.665043	-42.7474	0.584514
BJIIDJMP_01235	NZ_CP014742.1	complement(1139239..1139751)	#N/A	2.29626	0.123983	1.31705	0.746023	3.25306	0.0614461	5.82627	0.00240765
BJIIDJMP_01236	NZ_CP014742.1	complement(1139748..1140272)	#N/A	1.09	0.924092	-2.66117	0.341821	-34.2202	0.449336	-1.66224	0.73867
BJIIDJMP_01237	NZ_CP014742.1	1140328..1140744	#N/A	-1.32378	0.870338	2.29759	0.461921	1.6606	0.750933	2.48397	0.575254
BJIIDJMP_01240	NZ_CP014742.1	complement(1143620..1145191)	#N/A	1.15533	0.484257	1.58874	0.00701089	-1.21699	0.513324	-1.2799	0.52755
BJIIDJMP_01242	NZ_CP014742.1	complement(1146289..1147689)	#N/A	-1.16726	0.675059	1.65145	0.0769479	2.45923	0.00117409	-7.83456	0.0931509
BJIIDJMP_01244	NZ_CP014742.1	1148842..1149609	#N/A	2.6442	0.577783	-6.28872	0.737746	8.5528	0.12429	-3.6013	0.852574
BJIIDJMP_01246	NZ_CP014742.1	complement(1149741..1150205)	#N/A	1.14484	0.739896	1.41855	0.335706	-2.35135	0.191337	-2.03854	0.392739
BJIIDJMP_01250	NZ_CP014742.1	complement(1154918..1155970)	#N/A	1.2793	0.130618	-1.02007	0.933492	-6.59187	3.24078e-05	-8.51752	0.000999912
BJIIDJMP_01252	NZ_CP014742.1	complement(1156885..1157994)	#N/A	-1.05526	0.768797	-1.06496	0.710033	-2.19263	1.16197e-05	-2.01043	0.000941209
BJIIDJMP_01253	NZ_CP014742.1	complement(1158016..1159131)	#N/A	1.07952	0.651255	1.29997	0.0427465	-1.17114	0.37991	-2.52393	6.64184e-05
BJIIDJMP_01254	NZ_CP014742.1	complement(1159162..1159596)	#N/A	-1.06975	0.898749	-1.02526	0.961334	1.01095	0.988722	1.04017	0.955097
BJIIDJMP_01255	NZ_CP014742.1	complement(1159605..1159796)	#N/A	-1.44266	0.596452	-5.12575	0.213821	1.52106	0.590055	-1.66224	0.73867
BJIIDJMP_01256	NZ_CP014742.1	complement(1159849..1160355)	#N/A	-1.12575	0.738291	-1.28971	0.47417	-1.08068	0.865649	-3.46392	0.0903317
BJIIDJMP_01259	NZ_CP014742.1	complement(1162753..1163070)	#N/A	-1.54705	0.330834	-1.21483	0.737746	1.02463	0.970359	-1.26107	0.793943
BJIIDJMP_01260	NZ_CP014742.1	complement(1163178..1163693)	#N/A	-1.27152	0.040787	-1.70983	6.1075e-06	4.48757	1.57447e-57	5.384	4.78849e-69
BJIIDJMP_01262	NZ_CP014742.1	complement(1166389..1166964)	#N/A	-2.3783	0.1168	-1.87062	0.4252	1.1031	0.907458	-54.7924	0.561447
BJIIDJMP_01263	NZ_CP014742.1	complement(1166961..1167605)	#N/A	-1.0239	0.935343	-1.44302	0.0433124	2.45114	9.57846e-11	2.7548	1.26551e-11
BJIIDJMP_01265	NZ_CP014742.1	1169605..1170879	#N/A	-1.06233	0.814574	-1.73488	0.0113598	-3.26828	0.000799885	-4.64476	0.00307673
BJIIDJMP_01268	NZ_CP014742.1	complement(1174659..1175465)	#N/A	1.67008	0.356383	1.77506	0.357138	22.2264	5.21726e-19	7.51159	1.07835e-05
BJIIDJMP_01270	NZ_CP014742.1	complement(1176185..1176436)	#N/A	-1.93895	0.0431482	-1.34048	0.511192	-1.38349	0.566483	-3.10037	0.231319
BJIIDJMP_01275	NZ_CP014742.1	complement(1181107..1181346)	#N/A	-1.0411	0.963868	1.52498	0.494223	1.06723	0.947062	-42.7474	0.584514
BJIIDJMP_01276	NZ_CP014742.1	complement(1181354..1182205)	#N/A	-1.11247	0.680162	-1.24733	0.428109	-2.18617	0.0380406	-2.59282	0.0646458
BJIIDJMP_01281	NZ_CP014742.1	complement(1185677..1186480)	#N/A	1.04425	0.865823	-1.17308	0.465521	-1.20016	0.488749	-1.69781	0.114398
BJIIDJMP_01282	NZ_CP014742.1	complement(1186477..1186668)	#N/A	1.16468	0.77526	-1.0484	0.938214	-1.0081	0.990021	-1.62082	0.64883
BJIIDJMP_01284	NZ_CP014742.1	complement(1187779..1188378)	#N/A	-1.08251	0.895151	1.05142	0.923756	-2.25711	0.290348	-1.47703	0.656413
BJIIDJMP_01286	NZ_CP014742.1	complement(1189115..1190941)	#N/A	-1.46337	0.614807	1.50769	0.559323	-1.09456	0.935265	1.38847	0.782232
BJIIDJMP_01287	NZ_CP014742.1	complement(1191292..1191870)	#N/A	8.50296	#N/A	13.1381	0.455169	1.96792	0.909215	1.69474	0.949546
BJIIDJMP_01288	NZ_CP014742.1	complement(1191842..1192936)	#N/A	-1.04064	0.963113	-2.17903	0.290321	-3.99382	0.271057	-63.8261	0.543825
BJIIDJMP_01290	NZ_CP014742.1	complement(1195145..1195495)	#N/A	-1.30264	#N/A	4.14624	0.365642	-3.10139	0.836559	-3.6013	0.852574
BJIIDJMP_01292	NZ_CP014742.1	complement(1196850..1198823)	#N/A	1.16631	0.71566	1.68303	0.125145	-2.05242	0.289023	-5.18928	0.199607
BJIIDJMP_01293	NZ_CP014742.1	complement(1198835..1199611)	#N/A	1.08227	0.733777	1.09382	0.704322	-1.56632	0.122307	-2.02604	0.0706288
BJIIDJMP_01297	NZ_CP014742.1	complement(1202599..1202709)	#N/A	-5.46584	0.0347274	-5.12575	0.213821	-34.2202	0.449336	-39.7362	0.592506
BJIIDJMP_01300	NZ_CP014742.1	1206655..1207080	#N/A	1.01046	0.984395	-1.4198	0.644607	-1.13502	0.895323	-1.10619	0.932217
BJIIDJMP_01302	NZ_CP014742.1	1207500..1207763	#N/A	-1.55198	0.500827	1.86089	0.259602	1.41392	0.665043	-42.7474	0.584514
BJIIDJMP_01303	NZ_CP014742.1	1207763..1208368	#N/A	-1.0411	0.963868	-1.1721	0.848171	-2.67486	0.453322	-42.7474	0.584514
BJIIDJMP_01306	NZ_CP014742.1	1210125..1210991	#N/A	1.58094	0.354404	1.77831	0.276357	-41.9999	0.42121	1.42948	0.699761
BJIIDJMP_01314	NZ_CP014742.1	1216660..1216962	#N/A	#N/A	#N/A	#N/A	#N/A	#N/A	#N/A	#N/A	#N/A
BJIIDJMP_01315	NZ_CP014742.1	1216959..1217621	#N/A	-1.15253	#N/A	-1.03039	0.99605	1.96792	0.909215	40.5131	#N/A
BJIIDJMP_01316	NZ_CP014742.1	1217678..1218070	#N/A	4.52073	0.312172	4.14624	0.365642	-3.10139	0.836559	-3.6013	0.852574
BJIIDJMP_01317	NZ_CP014742.1	complement(1218067..1218696)	#N/A	1.28471	0.727562	-2.25784	0.450187	-2.10958	0.585252	-1.41031	0.819279
BJIIDJMP_01321	NZ_CP014742.1	complement(1220788..1221549)	#N/A	-1.15167	0.720016	1.36107	0.369325	-1.87852	0.260242	-1.22241	0.7648
BJIIDJMP_01323	NZ_CP014742.1	complement(1224487..1224774)	#N/A	-1.27113	0.250477	-1.39053	0.191119	-2.49796	0.0129483	-3.55001	0.0190099
BJIIDJMP_01324	NZ_CP014742.1	complement(1224819..1225721)	#N/A	-1.55686	0.00302013	-2.03425	0.000316944	-1.09991	0.714513	-2.35035	0.012737
BJIIDJMP_01325	NZ_CP014742.1	complement(1225708..1226880)	#N/A	1.36225	0.332319	-1.1254	0.791379	-1.03215	0.949521	1.04653	0.949546
BJIIDJMP_01326	NZ_CP014742.1	complement(1226858..1228255)	#N/A	1.35391	0.356383	1.19123	0.667569	-1.6111	0.411025	-2.08174	0.379035
BJIIDJMP_01327	NZ_CP014742.1	complement(1228239..1228751)	#N/A	1.72155	0.0290317	1.29209	0.462426	-3.90724	0.0514235	-7.45667	0.101908
BJIIDJMP_01337	NZ_CP014742.1	1240714..1241151	#N/A	-1.1623	0.819824	-1.04836	0.94556	-52.3728	0.390542	-2.544	0.517171
BJIIDJMP_01343	NZ_CP014742.1	1245483..1246085	#N/A	1.12957	0.539091	1.92857	5.83297e-06	1.24381	0.342999	-1.01942	0.955097
BJIIDJMP_01348	NZ_CP014742.1	complement(1250515..1251153)	#N/A	1.64547	0.446678	1.31705	0.746023	-1.73274	0.704101	-27.6912	0.633665
BJIIDJMP_01350	NZ_CP014742.1	1251605..1252402	#N/A	-1.51529	0.390018	-1.30791	0.664863	-1.25529	0.775165	-75.8711	0.526294
BJIIDJMP_01351	NZ_CP014742.1	complement(1252393..1253121)	#N/A	1.03652	0.914196	1.06648	0.825029	-2.30228	0.0340425	-1.66004	0.282352
BJIIDJMP_01356	NZ_CP014742.1	complement(1257059..1257952)	#N/A	1.21889	0.539091	1.86803	0.0163157	-4.30327	0.0353756	-2.81602	0.171996
BJIIDJMP_01359	NZ_CP014742.1	complement(1260982..1261590)	#N/A	3.26971	0.463834	-6.28872	0.737746	-3.10139	0.836559	-3.6013	0.852574
BJIIDJMP_01369	NZ_CP014742.1	complement(1271861..1272655)	#N/A	1.18037	0.541575	1.44189	0.157375	2.33033	0.000386831	-1.42215	0.541894
BJIIDJMP_01372	NZ_CP014742.1	1274623..1276170	#N/A	-1.07342	0.879521	-3.9457	0.00708464	-1.15311	0.79025	-1.85952	0.39527
BJIIDJMP_01373	NZ_CP014742.1	1276174..1277346	#N/A	1.07313	0.898714	1.28227	0.555498	-1.12514	0.851438	1.36693	0.608701
BJIIDJMP_01374	NZ_CP014742.1	complement(1277330..1278325)	#N/A	1.40142	0.645194	-1.25235	0.828518	-23.8473	0.506604	1.69044	0.643735
BJIIDJMP_01375	NZ_CP014742.1	1278383..1279552	#N/A	1.04054	0.973449	-2.01828	0.650156	1.02141	0.988722	1.52785	0.786132
BJIIDJMP_01376	NZ_CP014742.1	complement(1279541..1280125)	#N/A	-7.03422	#N/A	2.15263	0.700549	4.43762	0.385853	6.63794	0.289903
BJIIDJMP_01378	NZ_CP014742.1	1280508..1281392	#N/A	-1.15848	0.798871	-1.35982	0.616034	1.32985	0.638008	2.04528	0.208323
BJIIDJMP_01382	NZ_CP014742.1	complement(1285118..1285645)	#N/A	1.65384	0.260902	-1.87062	0.4252	2.45548	0.0727865	4.61665	0.000572036
BJIIDJMP_01383	NZ_CP014742.1	complement(1285647..1285970)	#N/A	-1.68515	0.343822	-1.32424	0.69787	1.04563	0.953201	2.39485	0.148294
BJIIDJMP_01391	NZ_CP014742.1	complement(1291633..1291839)	#N/A	-1.32685	0.843114	-22.0637	0.540319	1.26483	0.888354	1.89198	0.690515
BJIIDJMP_01394	NZ_CP014742.1	1295604..1297133	#N/A	-1.58058	0.00260032	-2.79185	3.03161e-06	-4.92832	2.17071e-05	-1.80433	0.0735059
BJIIDJMP_01395	NZ_CP014742.1	complement(1297130..1297357)	#N/A	-18.7976	#N/A	-1.24142	0.903975	-8.28785	0.674326	-9.62378	0.752349
BJIIDJMP_01396	NZ_CP014742.1	complement(1297473..1297652)	#N/A	-3.48105	0.463274	-1.24142	0.903975	1.6606	0.750933	-9.62378	0.752349
BJIIDJMP_01398	NZ_CP014742.1	complement(1299823..1300017)	#N/A	-1.01063	0.993042	2.29759	0.461921	15.52	0.000118168	-9.62378	0.752349
BJIIDJMP_01400	NZ_CP014742.1	complement(1301033..1301296)	#N/A	1.20943	0.261886	1.57824	0.00233603	-1.02425	0.928051	-1.82072	0.068757
BJIIDJMP_01401	NZ_CP014742.1	complement(1301366..1301860)	#N/A	1.79092	0.411933	-37.8387	0.464755	-1.35589	0.842473	1.10321	0.951408
BJIIDJMP_01405	NZ_CP014742.1	complement(1304306..1304533)	J	-6.55249	1.21437e-63	-7.67999	9.56647e-37	-3.59473	1.59701e-15	-2.11253	3.86852e-06
BJIIDJMP_01406	NZ_CP014742.1	complement(1304544..1305977)	J	-6.43662	1.94336e-99	-7.61573	3.65023e-86	-2.86732	3.62329e-26	-3.60184	1.88571e-29
BJIIDJMP_01408	NZ_CP014742.1	complement(1306633..1307340)	#N/A	-1.168	0.340405	-1.07283	0.715452	-1.93549	0.00174466	-1.85408	0.0172695
BJIIDJMP_01414	NZ_CP014742.1	complement(1310581..1312209)	#N/A	1.166	0.353128	1.1238	0.521178	2.60122	3.23703e-13	3.55875	1.96767e-21
BJIIDJMP_01420	NZ_CP014742.1	complement(1316939..1318063)	J	-1.98151	2.15966e-14	-4.10725	2.24473e-45	-4.22079	2.21112e-35	-2.74914	1.00422e-17
BJIIDJMP_01426	NZ_CP014742.1	complement(1323655..1325034)	#N/A	-1.33576	0.00659837	-1.54937	5.05353e-05	2.17503	5.28191e-16	1.18135	0.237673
BJIIDJMP_01429	NZ_CP014742.1	complement(1327291..1328097)	#N/A	1.24272	0.704006	2.76214	0.010355	2.72595	0.035984	2.10843	0.277303
BJIIDJMP_01430	NZ_CP014742.1	1328239..1329765	#N/A	-1.17549	0.383368	-1.28065	0.223499	3.02606	1.07886e-15	2.08642	3.66988e-05
BJIIDJMP_01435	NZ_CP014742.1	1334193..1335185	#N/A	-1.76653	0.0592403	4.0749	1.03389e-11	14.1135	8.22396e-46	2.01678	0.0734934
BJIIDJMP_01436	NZ_CP014742.1	1335196..1335966	#N/A	-1.07034	0.941147	3.25045	0.00289675	7.01296	1.05576e-07	-1.04186	0.968706
BJIIDJMP_01445	NZ_CP014742.1	1345571..1346830	#N/A	-1.11468	0.914196	-3.96045	0.315647	-26.4405	0.491482	-1.28434	0.86678
BJIIDJMP_01446	NZ_CP014742.1	complement(1346774..1347580)	#N/A	-2.34631	0.147902	-1.11729	0.889803	-3.0517	0.385853	-1.04186	0.968706
BJIIDJMP_01447	NZ_CP014742.1	complement(1347584..1348966)	#N/A	-1.00965	0.967862	1.06698	0.737746	-1.09644	0.684192	1.08032	0.773998
BJIIDJMP_01450	NZ_CP014742.1	complement(1350973..1351176)	#N/A	2.01869	0.718694	4.14624	0.365642	8.5528	0.12429	-3.6013	0.852574
BJIIDJMP_01451	NZ_CP014742.1	complement(1351178..1351858)	#N/A	2.94152	0.0392174	5.84136	0.000231741	2.449	0.249885	-24.68	0.643735
BJIIDJMP_01453	NZ_CP014742.1	complement(1352442..1354982)	J	1.67624	2.00143e-06	1.87015	5.55519e-08	-1.57595	0.0151952	-3.99906	5.41517e-06
BJIIDJMP_01458	NZ_CP014742.1	1359101..1359700	#N/A	-1.35864	0.136775	-1.38218	0.223499	2.17806	8.03786e-05	-1.33386	0.517388
BJIIDJMP_01459	NZ_CP014742.1	1359711..1359959	#N/A	1.37345	0.599224	1.45987	0.566114	10.4721	2.39351e-10	2.90733	0.107589
BJIIDJMP_01461	NZ_CP014742.1	complement(1360217..1361464)	J	1.63331	0.000135383	2.61292	3.47012e-14	-1.84887	0.0172445	-1.99419	0.0379841
BJIIDJMP_01465	NZ_CP014742.1	1364738..1365112	#N/A	-1.12491	0.720016	2.00124	0.00158093	11.3145	5.88643e-48	1.21401	0.690515
BJIIDJMP_01467	NZ_CP014742.1	1366754..1367086	#N/A	-2.51831	0.488857	-22.0637	0.540319	-10.8811	0.628137	-12.635	0.718855
BJIIDJMP_01470	NZ_CP014742.1	1369750..1370571	#N/A	-1.32077	0.344467	-1.18793	0.630501	-2.44559	0.0634215	-1.01418	0.975678
BJIIDJMP_01471	NZ_CP014742.1	1370568..1371518	#N/A	1.00853	0.986893	1.4261	0.507666	1.72493	0.350594	1.14636	0.882415
BJIIDJMP_01475	NZ_CP014742.1	complement(1374399..1375001)	#N/A	-1.08658	0.898749	-1.55189	0.473653	1.14197	0.846421	1.46454	0.593488
BJIIDJMP_01477	NZ_CP014742.1	1376369..1376689	#N/A	1.41716	0.0549067	-1.23632	0.455169	9.4025	1.53321e-56	-2.50581	0.0765881
BJIIDJMP_01480	NZ_CP014742.1	complement(1378791..1379987)	#N/A	1.10385	0.876789	1.55002	0.363935	-1.15564	0.859976	-1.49216	0.711761
BJIIDJMP_01482	NZ_CP014742.1	complement(1381784..1382278)	#N/A	1.20731	0.839679	1.47774	0.644607	1.24802	0.847859	-24.68	0.643735
BJIIDJMP_01484	NZ_CP014742.1	1384038..1385498	#N/A	-1.26913	0.29446	-2.95254	0.000492396	-2.28212	0.0360536	1.07811	0.852574
BJIIDJMP_01486	NZ_CP014742.1	1386985..1387437	#N/A	-1.08747	0.768773	-1.52257	0.130511	-1.83694	0.106018	1.60522	0.114812
BJIIDJMP_01489	NZ_CP014742.1	1391701..1392183	#N/A	-1.534	0.192816	-1.25724	0.590781	-3.57722	0.0713109	-3.48634	0.171996
BJIIDJMP_01490	NZ_CP014742.1	complement(1392222..1392884)	#N/A	1.03812	0.936129	1.34555	0.308603	-1.71762	0.219274	-5.48052	0.0493447
BJIIDJMP_01496	NZ_CP014742.1	1398203..1399438	#N/A	-1.03729	0.908156	-1.38032	0.205073	-1.60848	0.147921	-1.36262	0.467967
BJIIDJMP_01498	NZ_CP014742.1	complement(1400007..1400510)	#N/A	-1.40281	0.00315178	-1.56143	0.000467055	-2.18615	1.39393e-06	-18.2509	1.32824e-09
BJIIDJMP_01503	NZ_CP014742.1	complement(1406059..1408038)	#N/A	1.18472	0.32683	1.17193	0.407257	-2.09713	0.00454443	-1.83731	0.0564042
BJIIDJMP_01504	NZ_CP014742.1	complement(1408038..1409129)	#N/A	-1.12326	0.413154	-1.17433	0.23898	-1.92783	9.40994e-06	-1.32388	0.105426
BJIIDJMP_01509	NZ_CP014742.1	complement(1413528..1414721)	#N/A	1.40911	0.403543	1.76039	0.164113	1.09998	0.893967	1.41069	0.634608
BJIIDJMP_01510	NZ_CP014742.1	complement(1414718..1415524)	#N/A	1.75243	0.322688	4.06319	0.00165602	2.23236	0.244419	-1.41031	0.819279
BJIIDJMP_01513	NZ_CP014742.1	complement(1417424..1418656)	#N/A	1.32697	0.0101783	2.17442	1.209e-15	1.01149	0.947479	-1.404	0.0434804
BJIIDJMP_01530	NZ_CP014742.1	1432727..1432924	#N/A	-1.12585	0.826598	-1.48721	0.469612	-1.28818	0.716624	1.42787	0.589602
BJIIDJMP_01531	NZ_CP014742.1	1433013..1434035	#N/A	-1.28045	0.521481	-1.37611	0.483447	-4.51629	0.0766525	-1.20412	0.790741
BJIIDJMP_01532	NZ_CP014742.1	1434032..1434823	#N/A	-1.3902	0.507068	-2.59025	0.17561	-65.339	0.365383	-1.62082	0.64883
BJIIDJMP_01533	NZ_CP014742.1	1434844..1435635	#N/A	-1.12601	0.879435	1.04224	0.957062	-41.9999	0.42121	-2.04014	0.628725
BJIIDJMP_01534	NZ_CP014742.1	1435666..1435896	#N/A	1.49163	0.312392	1.76039	0.164113	1.82385	0.211978	-1.74947	0.593488
BJIIDJMP_01535	NZ_CP014742.1	1435893..1436786	#N/A	1.25576	0.37025	1.23912	0.469612	1.05233	0.907395	1.11714	0.819279
BJIIDJMP_01536	NZ_CP014742.1	1436779..1437195	#N/A	1.16416	0.687409	1.37402	0.367085	-1.31284	0.612316	1.46367	0.462887
BJIIDJMP_01537	NZ_CP014742.1	1437192..1438754	#N/A	-1.08512	0.855935	-1.06747	0.885422	-2.79974	0.103168	1.08877	0.883592
BJIIDJMP_01539	NZ_CP014742.1	1439805..1440026	#N/A	1.26134	0.596452	1.88479	0.0899283	-2.8543	0.252433	-3.67769	0.338826
BJIIDJMP_01540	NZ_CP014742.1	complement(1440040..1440660)	#N/A	1.16468	0.77526	1.42698	0.462426	1.18729	0.808211	1.22077	0.802335
BJIIDJMP_01541	NZ_CP014742.1	complement(1440614..1441270)	#N/A	1.04007	0.947368	1.6557	0.1206	2.13908	0.0249061	-1.5019	0.593488
BJIIDJMP_01543	NZ_CP014742.1	1442879..1443106	#N/A	1.54463	0.0597465	1.73515	0.0312924	2.83328	2.59108e-05	1.0336	0.955097
BJIIDJMP_01544	NZ_CP014742.1	complement(1443103..1444173)	#N/A	1.53121	0.0175777	2.19675	8.78278e-06	1.43448	0.18756	1.25629	0.561447
BJIIDJMP_01545	NZ_CP014742.1	complement(1444195..1445409)	#N/A	-1.04867	0.900109	1.57809	0.0498774	1.47767	0.19917	1.42689	0.378795
BJIIDJMP_01546	NZ_CP014742.1	complement(1445422..1446027)	#N/A	-1.23156	0.595796	-1.63867	0.279593	-2.35135	0.191337	-5.94508	0.155603
BJIIDJMP_01547	NZ_CP014742.1	complement(1445981..1446637)	#N/A	1.24577	0.467046	-1.07836	0.848171	-1.12165	0.815723	-1.57045	0.469565
BJIIDJMP_01553	NZ_CP014742.1	complement(1450006..1451142)	#N/A	1.03991	0.861735	1.51892	0.00181291	6.19445	4.14383e-62	2.62	8.1863e-12
BJIIDJMP_01558	NZ_CP014742.1	1455275..1455595	#N/A	#N/A	#N/A	#N/A	#N/A	#N/A	#N/A	#N/A	#N/A
BJIIDJMP_01559	NZ_CP014742.1	1455583..1455969	#N/A	4.68531	#N/A	-1.03039	0.99605	1.96792	0.909215	1.69474	#N/A
BJIIDJMP_01560	NZ_CP014742.1	1456086..1457207	#N/A	1.05613	0.763368	-1.70176	0.000101928	1.20411	0.231848	-5.60582	2.3726e-08
BJIIDJMP_01561	NZ_CP014742.1	1457225..1457494	#N/A	1.00804	0.979375	-1.4177	0.203145	-2.1128	0.0491195	-14.5108	0.0211659
BJIIDJMP_01562	NZ_CP014742.1	1457541..1457900	#N/A	1.6628	0.166768	-2.1629	0.238301	1.14197	0.846421	-1.13149	0.891533
BJIIDJMP_01566	NZ_CP014742.1	1461122..1462027	#N/A	1.60753	0.123983	1.64725	0.158594	4.9068	3.34711e-09	1.17286	0.807213
BJIIDJMP_01568	NZ_CP014742.1	1462727..1463497	#N/A	1.20912	0.330834	-1.3451	0.214265	1.85372	0.00129758	1.0381	0.92216
BJIIDJMP_01569	NZ_CP014742.1	1463608..1465389	#N/A	1.09343	0.699715	1.14664	0.547625	-1.23257	0.483063	-1.59444	0.231319
BJIIDJMP_01570	NZ_CP014742.1	1465365..1467272	J	1.65407	0.0001582	1.56484	0.00444822	-4.43593	8.58431e-05	-3.6992	0.00316965
BJIIDJMP_01575	NZ_CP014742.1	complement(1469685..1470869)	#N/A	1.11612	0.589329	-1.16822	0.485402	-2.81719	0.00112733	-2.55499	0.0158843
BJIIDJMP_01576	NZ_CP014742.1	complement(1470836..1471249)	#N/A	-1.33167	0.763368	-43.0971	0.454528	-21.254	0.521859	-24.68	0.643735
BJIIDJMP_01577	NZ_CP014742.1	complement(1471259..1472509)	#N/A	-1.12243	0.736306	1.12482	0.728809	-2.56041	0.0496494	-1.94024	0.247347
BJIIDJMP_01578	NZ_CP014742.1	complement(1472509..1473024)	#N/A	1.1819	0.752385	1.68304	0.23961	-1.20547	0.825324	1.89997	0.308954
BJIIDJMP_01580	NZ_CP014742.1	complement(1474029..1475423)	#N/A	1.00975	0.963868	1.10471	0.54948	3.37347	2.43725e-27	-1.54356	0.0606492
BJIIDJMP_01582	NZ_CP014742.1	complement(1476492..1477217)	#N/A	1.07771	0.803056	1.65832	0.0122732	6.74591	8.46612e-35	3.05493	1.91412e-07
BJIIDJMP_01583	NZ_CP014742.1	complement(1477226..1477564)	#N/A	-1.26623	0.24925	1.32411	0.171969	6.14627	7.20854e-39	12.9792	8.33658e-83
BJIIDJMP_01584	NZ_CP014742.1	complement(1477566..1478873)	#N/A	-2.20794	0.126566	-1.04836	0.94556	1.96862	0.206691	4.5361	0.000360279
BJIIDJMP_01586	NZ_CP014742.1	1479507..1480496	#N/A	-1.33167	0.763368	-1.11616	0.917353	-21.254	0.521859	-24.68	0.643735
BJIIDJMP_01592	NZ_CP014742.1	complement(1484464..1485018)	#N/A	-1.46337	0.614807	-2.25784	0.450187	1.79278	0.449336	2.06787	0.429347
BJIIDJMP_01597	NZ_CP014742.1	complement(1490233..1490643)	#N/A	-1.77032	0.000138615	-1.43361	0.0732597	-1.38732	0.20237	-1.73878	0.09793
BJIIDJMP_01599	NZ_CP014742.1	1491745..1492788	#N/A	1.04303	0.943879	1.43951	0.329903	1.71796	0.174489	3.0013	0.00161068
BJIIDJMP_01601	NZ_CP014742.1	complement(1494265..1497390)	#N/A	1.59806	4.32468e-06	2.71982	1.82614e-24	-1.26749	0.134682	-1.70306	0.00441226
BJIIDJMP_01608	NZ_CP014742.1	1505280..1505849	#N/A	-1.3636	0.39181	-1.08144	0.868161	-1.64452	0.385853	-6.19701	0.143993
BJIIDJMP_01609	NZ_CP014742.1	1505849..1508320	#N/A	-1.25209	0.453553	-1.96073	0.044123	-1.79826	0.178165	-1.94024	0.247347
BJIIDJMP_01610	NZ_CP014742.1	complement(1508351..1508953)	#N/A	1.0799	0.855935	-1.01632	0.974443	-1.81407	0.253218	-1.17951	0.786132
BJIIDJMP_01615	NZ_CP014742.1	1515341..1516051	#N/A	1.37622	0.00336071	1.49935	0.000198552	-1.03316	0.852874	-2.01806	0.000112943
BJIIDJMP_01616	NZ_CP014742.1	1516057..1516587	#N/A	1.06023	0.900109	1.99048	0.0108194	-1.84509	0.27602	-2.38409	0.276152
BJIIDJMP_01618	NZ_CP014742.1	complement(1517123..1517818)	#N/A	16.1383	0.4465	13.1381	0.455169	52.2	0.175492	40.5131	0.253137
BJIIDJMP_01619	NZ_CP014742.1	complement(1517821..1518135)	#N/A	6.26114	9.3384e-05	10.2978	5.1654e-07	-18.6608	0.541106	-21.6687	0.65592
BJIIDJMP_01621	NZ_CP014742.1	1519787..1520257	#N/A	-1.33303	0.718694	2.57248	0.0732597	22.4532	7.78785e-18	2.74728	0.179753
BJIIDJMP_01622	NZ_CP014742.1	complement(1520258..1520914)	#N/A	-1.28612	0.618322	1.19048	0.746023	3.02072	0.00362861	-1.68514	0.625632
BJIIDJMP_01625	NZ_CP014742.1	1521930..1522385	#N/A	2.35824	0.319813	11.9782	3.58609e-05	12.9941	5.4895e-05	5.51765	0.0653446
BJIIDJMP_01627	NZ_CP014742.1	1522900..1523037	#N/A	-1.31796	#N/A	-11.5471	0.644607	2.4168	0.578605	-6.61254	0.786132
BJIIDJMP_01630	NZ_CP014742.1	1525448..1526224	#N/A	2.3363	0.260902	3.24869	0.10857	2.91579	0.243791	2.9918	0.331971
BJIIDJMP_01631	NZ_CP014742.1	1526231..1526788	#N/A	-2.39185	0.655986	2.25811	0.555698	4.658	0.201924	3.61513	0.445739
BJIIDJMP_01634	NZ_CP014742.1	complement(1528927..1530420)	#N/A	1.08218	0.639642	1.07972	0.644607	-1.5979	0.0082314	-1.0689	0.783821
BJIIDJMP_01641	NZ_CP014742.1	complement(1535113..1535490)	#N/A	-1.12126	0.764285	2.10489	0.00246757	1.89319	0.0467018	6.85572	6.92924e-18
BJIIDJMP_01643	NZ_CP014742.1	1537030..1537566	#N/A	-1.03323	0.888003	-1.21321	0.241296	1.08196	0.691827	-1.47791	0.0976371
BJIIDJMP_01645	NZ_CP014742.1	complement(1537914..1538333)	#N/A	1.08603	0.853418	1.39301	0.341613	1.3025	0.540624	2.4371	0.0111297
BJIIDJMP_01647	NZ_CP014742.1	complement(1539688..1540809)	#N/A	-1.05282	0.936129	1.92812	0.0445132	2.25971	0.0258029	1.44043	0.552475
BJIIDJMP_01648	NZ_CP014742.1	complement(1540882..1542066)	#N/A	-1.10519	0.811333	-1.44283	0.362118	1.19315	0.686574	1.10604	0.852574
BJIIDJMP_01649	NZ_CP014742.1	complement(1542063..1544132)	#N/A	1.55727	0.0954716	1.8157	0.0297828	-1.69925	0.317539	1.16209	0.786132
BJIIDJMP_01650	NZ_CP014742.1	complement(1544129..1544641)	#N/A	-1.47253	0.371092	-1.33966	0.591659	-2.1251	0.336223	-1.04674	0.955097
BJIIDJMP_01651	NZ_CP014742.1	complement(1544631..1545392)	#N/A	1.21478	0.44675	1.99432	0.000801307	1.35493	0.351824	-1.4968	0.480372
BJIIDJMP_01652	NZ_CP014742.1	complement(1545394..1545996)	#N/A	1.26911	0.583353	1.42758	0.428109	-5.68964	0.150129	-90.9273	0.510321
BJIIDJMP_01653	NZ_CP014742.1	complement(1545987..1548326)	#N/A	1.55561	0.000474472	2.13769	2.3605e-09	1.07139	0.775165	1.16171	0.576158
BJIIDJMP_01656	NZ_CP014742.1	complement(1549995..1550324)	#N/A	8.50296	#N/A	-1.03039	0.99605	27.084	0.290348	1.69474	0.949546
BJIIDJMP_01657	NZ_CP014742.1	complement(1550456..1550692)	#N/A	1.68497	0.283948	1.89533	0.225231	-2.86328	0.420223	-45.7587	0.57692
BJIIDJMP_01658	NZ_CP014742.1	complement(1551079..1552347)	#N/A	1.57768	0.167188	1.69897	0.146147	1.26946	0.661116	1.09004	0.906824
BJIIDJMP_01665	NZ_CP014742.1	complement(1557968..1558897)	#N/A	1.51713	0.00261981	1.3179	0.116593	-2.63104	0.00126557	-1.43725	0.278431
BJIIDJMP_01667	NZ_CP014742.1	complement(1559445..1561313)	#N/A	1.32801	0.11679	1.19181	0.460806	-1.80835	0.0769955	-2.50468	0.0547804
BJIIDJMP_01668	NZ_CP014742.1	complement(1561297..1562571)	#N/A	1.11744	0.518381	-1.31795	0.10509	-1.71685	0.0112042	1.01461	0.956641
BJIIDJMP_01669	NZ_CP014742.1	complement(1562556..1567289)	#N/A	1.32817	0.0162089	1.10708	0.503254	-2.59265	2.42865e-07	-2.79616	7.08265e-06
BJIIDJMP_01670	NZ_CP014742.1	complement(1567317..1568474)	#N/A	1.61474	0.22462	2.0772	0.0602223	-62.7458	0.371366	-3.04786	0.428556
BJIIDJMP_01674	NZ_CP014742.1	complement(1571477..1572595)	#N/A	1.15111	0.41282	1.23183	0.223468	1.66514	0.00149525	-1.35887	0.294465
BJIIDJMP_01677	NZ_CP014742.1	complement(1574108..1574515)	#N/A	1.07561	0.91199	1.1431	0.815145	1.77329	0.26315	1.82456	0.345423
BJIIDJMP_01678	NZ_CP014742.1	1574590..1575153	#N/A	1.02562	0.930674	2.73675	9.44914e-16	13.6586	5.07434e-122	1.89317	0.000621797
BJIIDJMP_01679	NZ_CP014742.1	1575189..1575878	#N/A	1.07854	0.659659	1.52207	0.000504866	3.95308	5.68581e-38	1.97791	7.14915e-07
BJIIDJMP_01680	NZ_CP014742.1	1575880..1576593	#N/A	2.00167	0.452087	2.88648	0.226022	1.26483	0.888354	7.33049	0.0158714
BJIIDJMP_01683	NZ_CP014742.1	1578925..1580571	#N/A	1.27086	0.296383	-1.11003	0.746377	1.31384	0.385853	1.69036	0.101171
BJIIDJMP_01685	NZ_CP014742.1	complement(1581919..1582125)	#N/A	2.6442	0.577783	-6.28872	0.737746	4.43762	0.385853	-3.6013	0.852574
BJIIDJMP_01688	NZ_CP014742.1	1584350..1585423	#N/A	1.28974	0.25434	1.15244	0.629726	1.24547	0.503695	-2.96491	0.0853075
BJIIDJMP_01689	NZ_CP014742.1	1585420..1585803	#N/A	1.03934	0.963113	-1.20409	0.769888	-1.53105	0.61113	-2.9219	0.45172
BJIIDJMP_01692	NZ_CP014742.1	1587584..1587925	#N/A	1.04007	0.947368	-1.48132	0.396738	2.45869	0.00454443	-1.99535	0.410987
BJIIDJMP_01693	NZ_CP014742.1	1587988..1588185	#N/A	1.14856	0.470129	2.35855	2.81987e-10	19.2421	3.20247e-150	4.53782	1.54867e-25
BJIIDJMP_01694	NZ_CP014742.1	1588228..1588662	#N/A	1.0726	0.819824	2.76605	1.41755e-09	13.9952	1.9537e-76	2.84059	3.17627e-06
BJIIDJMP_01695	NZ_CP014742.1	1588672..1590498	#N/A	-1.08469	0.634442	-1.45683	0.00969403	3.24203	1.37882e-26	2.07583	6.85421e-08
BJIIDJMP_01696	NZ_CP014742.1	1590515..1591279	#N/A	-2.17876	0.00530078	-5.5481	0.00138007	-1.69012	0.290348	1.02374	0.966383
BJIIDJMP_01699	NZ_CP014742.1	complement(1593218..1594777)	#N/A	-1.84785	0.0253211	-2.008	0.0615222	-7.05814	0.0171169	1.47964	0.36605
BJIIDJMP_01700	NZ_CP014742.1	complement(1594767..1595354)	#N/A	-1.8402	0.521481	1.35177	0.749595	-1.35589	0.842473	2.16027	0.50368
BJIIDJMP_01701	NZ_CP014742.1	complement(1595358..1595966)	#N/A	1.44008	0.827443	2.25811	0.555698	-5.69462	0.736857	-6.61254	0.786132
BJIIDJMP_01703	NZ_CP014742.1	complement(1597349..1597660)	#N/A	-1.15253	#N/A	-1.03039	0.99605	52.2	0.175492	1.69474	0.949546
BJIIDJMP_01704	NZ_CP014742.1	complement(1597684..1601244)	#N/A	-1.28022	0.0134919	1.07467	0.532156	3.95365	4.03035e-63	2.42488	1.29742e-25
BJIIDJMP_01710	NZ_CP014742.1	complement(1606725..1609091)	#N/A	-1.05298	0.913994	1.43668	0.244933	-1.27408	0.621577	-1.64723	0.462887
BJIIDJMP_01711	NZ_CP014742.1	complement(1609088..1609609)	#N/A	1.02796	0.963868	1.38911	0.365642	-1.0787	0.896562	-145.13	0.464653
BJIIDJMP_01712	NZ_CP014742.1	complement(1609596..1610198)	J	-2.768	2.83097e-07	-11.6031	1.07117e-07	-3.76448	0.000907992	-3.6587	0.00913517
BJIIDJMP_01713	NZ_CP014742.1	complement(1610195..1610296)	#N/A	-4.8452	0.00250914	-10.1754	0.0509682	-67.9322	0.361944	-1.13149	0.891533
BJIIDJMP_01714	NZ_CP014742.1	complement(1610293..1610514)	J	-2.849	4.62218e-16	-5.51453	1.07252e-14	-1.74138	0.0062529	-2.54869	0.000693722
BJIIDJMP_01716	NZ_CP014742.1	complement(1611374..1611640)	#N/A	-2.36	2.09191e-08	-5.70715	4.07145e-09	-1.53973	0.100197	-3.82985	0.00234632
BJIIDJMP_01717	NZ_CP014742.1	complement(1611642..1612307)	#N/A	-2.97406	6.82307e-28	-4.28465	3.9307e-29	-1.191	0.201595	-4.21345	1.4137e-13
BJIIDJMP_01721	NZ_CP014742.1	complement(1615803..1616462)	#N/A	-1.04248	0.96893	2.6771	0.139532	1.42146	0.757293	-21.6687	0.65592
BJIIDJMP_01723	NZ_CP014742.1	complement(1617577..1618128)	#N/A	1.01764	0.963868	1.8942	0.000260617	4.03076	4.76142e-18	1.93244	0.00809817
BJIIDJMP_01724	NZ_CP014742.1	complement(1618221..1618739)	#N/A	-1.81002	0.0243642	-1.67509	0.141434	1.10945	0.810676	1.52174	0.290306
BJIIDJMP_01725	NZ_CP014742.1	complement(1618732..1619160)	#N/A	1.10654	0.684203	1.31758	0.214448	2.24028	3.26536e-05	5.18917	5.21878e-23
BJIIDJMP_01728	NZ_CP014742.1	1620672..1621880	#N/A	-1.53903	0.32998	1.42758	0.428109	1.47966	0.449336	2.78197	0.0190099
BJIIDJMP_01733	NZ_CP014742.1	complement(1628265..1628837)	#N/A	1.25085	0.545572	1.54991	0.213859	1.49009	0.360883	-2.77873	0.289903
BJIIDJMP_01735	NZ_CP014742.1	complement(1631160..1631897)	#N/A	1.04471	0.837135	1.70455	1.75654e-05	1.5949	0.00154493	-1.34376	0.245271
BJIIDJMP_01737	NZ_CP014742.1	complement(1632839..1633771)	J	-1.70708	5.25257e-09	-3.8017	2.83434e-39	-3.40201	2.40436e-26	-2.35985	7.15391e-13
BJIIDJMP_01741	NZ_CP014742.1	complement(1637210..1637401)	#N/A	-1.32371	0.0968687	-2.10522	0.000394119	1.05208	0.85159	-8.90626	0.000746259
BJIIDJMP_01742	NZ_CP014742.1	complement(1637376..1638077)	#N/A	-1.2101	0.142313	-2.72097	3.225e-13	-1.66312	0.00103238	-22.3743	5.95067e-09
BJIIDJMP_01745	NZ_CP014742.1	1641208..1641429	#N/A	1.70145	0.104	3.56054	5.6595e-06	2.61065	0.0088592	4.26297	2.6593e-05
BJIIDJMP_01751	NZ_CP014742.1	1648248..1648430	#N/A	-1.43465	0.589329	-1.93327	0.461921	1.7606	0.411774	-42.7474	0.584514
BJIIDJMP_01752	NZ_CP014742.1	1648637..1649191	#N/A	8.50296	#N/A	13.1381	0.455169	52.2	0.175492	1.69474	0.949546
BJIIDJMP_01757	NZ_CP014742.1	1652099..1652830	#N/A	1.13949	0.768773	1.01311	0.98625	-1.15384	0.827515	-1.30683	0.738221
BJIIDJMP_01758	NZ_CP014742.1	complement(1652827..1653864)	#N/A	1.78343	0.222105	4.09195	0.000230006	1.96862	0.281252	-45.7587	0.57692
BJIIDJMP_01769	NZ_CP014742.1	complement(1663912..1664808)	#N/A	-1.19085	0.569289	-1.52088	0.191516	-1.16827	0.702939	-2.55952	0.107069
BJIIDJMP_01774	NZ_CP014742.1	complement(1667609..1670704)	#N/A	-1.10324	0.630011	1.17048	0.42584	1.02062	0.938668	2.56902	9.15492e-09
BJIIDJMP_01775	NZ_CP014742.1	complement(1670707..1672473)	#N/A	1.14786	0.716438	1.36107	0.369325	1.14538	0.777025	-1.22241	0.7648
BJIIDJMP_01776	NZ_CP014742.1	complement(1672484..1673626)	#N/A	-1.13883	0.833761	-1.20409	0.769888	-2.26772	0.385853	-2.9219	0.45172
BJIIDJMP_01777	NZ_CP014742.1	complement(1673845..1675296)	#N/A	-1.21315	0.591627	-1.54404	0.284952	1.4199	0.364553	1.16209	0.786132
BJIIDJMP_01778	NZ_CP014742.1	complement(1675308..1676810)	#N/A	1.06334	0.819824	-1.18542	0.49905	1.40691	0.144872	2.06932	0.000811876
BJIIDJMP_01779	NZ_CP014742.1	complement(1677180..1677815)	#N/A	-1.11149	0.570435	-1.59106	0.00703586	2.01183	9.54231e-07	3.87893	3.88679e-25
BJIIDJMP_01781	NZ_CP014742.1	1678424..1679371	#N/A	-1.55649	0.243089	3.59577	2.75689e-07	23.0834	4.08057e-53	5.62857	1.37926e-09
BJIIDJMP_01782	NZ_CP014742.1	1679381..1679704	#N/A	-1.77643	0.158648	2.00539	0.0427465	6.73794	2.079e-12	-4.05559	0.293676
BJIIDJMP_01783	NZ_CP014742.1	complement(1679712..1680143)	#N/A	1.61003	0.220455	-1.16386	0.808983	2.74995	0.0122362	-1.08829	0.932217
BJIIDJMP_01784	NZ_CP014742.1	1680256..1681155	#N/A	1.06053	0.751787	1.07023	0.697585	1.14872	0.425089	-1.25809	0.323355
BJIIDJMP_01785	NZ_CP014742.1	1681197..1681907	#N/A	-1.22278	0.200225	1.7766	5.48327e-06	-1.25707	0.287071	-1.11339	0.695721
blc	NZ_CP014742.1	1665824..1666303	#N/A	-1.53571	0.497097	-3.0645	0.256309	-1.48561	0.708401	1.52355	0.64843
bpt	NZ_CP014742.1	complement(1175466..1176185)	#N/A	2.27206	0.0329554	2.36816	0.0468749	1.73965	0.37991	4.44278	0.00134735
btuB_1	NZ_CP014742.1	46836..48965	#N/A	4.9094	5.99701e-10	9.05355	8.08279e-18	3.62357	0.000356872	-1.49216	0.710395
btuB_2	NZ_CP014742.1	561067..561654	#N/A	2.86058	0.00130287	3.315	0.00070933	1.96862	0.206691	2.65291	0.0784336
btuD_1	NZ_CP014742.1	complement(292889..293743)	#N/A	1.05772	0.827225	-1.12498	0.63208	-3.10321	0.00142127	-509.49	0.337003
btuD_2	NZ_CP014742.1	complement(317076..317981)	#N/A	1.21009	0.681729	1.31314	0.566114	1.02463	0.970359	-87.916	0.51303
btuD_3	NZ_CP014742.1	complement(422166..423050)	#N/A	1.45302	0.418675	3.07889	0.00183578	-1.33304	0.747083	-2.544	0.517171
btuF	NZ_CP014742.1	50700..51506	#N/A	-1.00535	0.993042	2.61342	0.100398	1.6475	0.578605	-27.6912	0.633665
bzaF	NZ_CP014742.1	567301..568593	#N/A	-1.24615	0.451088	1.00199	0.99605	5.05545	3.51961e-17	19.1323	1.07883e-71
carA	NZ_CP014742.1	complement(1616459..1617577)	F	1.23688	0.147902	1.68165	6.91413e-05	1.87949	1.23053e-05	1.64935	0.00499693
carB	NZ_CP014742.1	403123..406392	F	-1.17748	0.198506	-1.07562	0.608466	1.28102	0.0407244	1.26311	0.094199
cas1	NZ_CP014742.1	complement(1644190..1645080)	L	1.03455	0.963868	-1.35982	0.616034	1.14197	0.846421	1.75491	0.383682
cas2	NZ_CP014742.1	complement(1643766..1644197)	L	1.26397	0.763368	1.42172	0.647754	3.41671	0.0360664	3.01672	0.141448
cas9	NZ_CP014742.1	complement(1645077..1648040)	L	1.02997	0.936129	1.00385	0.99605	1.4256	0.176335	2.46747	5.34005e-05
cbf2	NZ_CP014742.1	701992..702813	#N/A	1.34232	0.00344847	1.57755	1.22987e-06	1.07795	0.560029	-1.64175	7.99074e-05
cbpA	NZ_CP014742.1	1363829..1364722	O	1.00891	0.971046	1.59633	0.00192689	9.72161	4.15323e-85	3.18279	6.58838e-14
cca	NZ_CP014742.1	907871..908989	H	1.1836	0.598853	-1.04128	0.917353	-1.61586	0.311679	1.47964	0.36605
ccoN1	NZ_CP014742.1	complement(1612320..1613786)	#N/A	-2.17737	9.07019e-18	-3.20229	1.07272e-30	-1.03433	0.810676	-2.83072	3.76251e-16
ccp_1	NZ_CP014742.1	complement(171112..171393)	#N/A	-1.99641	0.0816098	-1.5334	0.438533	-1.65385	0.478108	-4.18156	0.282352
ccp_2	NZ_CP014742.1	complement(171531..172025)	#N/A	-1.13387	0.54274	-1.26461	0.285284	1.26997	0.291065	-3.10856	0.00744272
ccpA	NZ_CP014742.1	474775..475800	C	-1.43095	0.024718	-1.74234	0.00555863	1.50939	0.0286838	1.3996	0.163581
ccsA	NZ_CP014742.1	complement(1150206..1153451)	#N/A	1.2687	0.0562758	1.01429	0.933946	-2.62298	3.80587e-07	-4.45107	1.30677e-07
cdtB	NZ_CP014742.1	complement(237350..238147)	S	-1.73928	0.000136361	-2.07746	0.000222487	-2.94697	0.000256054	-1.79874	0.0666215
cfa	NZ_CP014742.1	complement(1315648..1316811)	M	-1.1458	0.582351	3.63166	1.78263e-18	24.9804	6.60648e-139	5.12883	3.50995e-22
cfiB	NZ_CP014742.1	complement(1176440..1177885)	#N/A	-1.21259	0.2018	1.07631	0.683617	1.98928	1.72065e-07	-1.06527	0.802335
cheB	NZ_CP014742.1	complement(1027456..1028010)	NT	-1.22243	0.263658	1.02496	0.917353	1.95484	3.96745e-05	-1.222	0.54833
cheR	NZ_CP014742.1	complement(1026652..1027440)	NT	-1.02464	0.963868	-1.12446	0.77712	2.08502	0.0163843	-2.55686	0.231209
cheV	NZ_CP014742.1	complement(411251..412207)	T	-1.15152	0.261	-1.59955	7.4935e-06	1.46812	0.00021988	-1.86962	4.07537e-06
cheW	NZ_CP014742.1	complement(408412..408933)	NT	-1.74289	1.57852e-08	-3.09915	1.20739e-21	-1.5976	0.000228629	1.16556	0.303579
cheY	NZ_CP014742.1	complement(1256554..1256946)	KT	-1.11841	0.463232	-1.39054	0.0135069	-1.01562	0.932612	1.05063	0.807203
cinA	NZ_CP014742.1	1205555..1206643	S	-1.07167	0.825572	1.03856	0.903975	-1.46052	0.314749	-304.725	0.388066
cirA	NZ_CP014742.1	866215..868305	#N/A	2.10789	3.7088e-07	2.40225	8.39025e-08	-1.24815	0.521807	2.79374	8.88776e-07
citN	NZ_CP014742.1	345727..347073	#N/A	1.25843	0.108476	1.21847	0.226022	6.93397	3.70618e-70	3.16246	1.55019e-17
clpA	NZ_CP014742.1	1246372..1248501	O	1.34329	0.0288812	1.68578	6.86006e-05	-4.72604	6.66507e-07	-1.37693	0.244981
clpB	NZ_CP014742.1	complement(623415..625988)	O	-1.35517	0.0198083	15.0162	2.37105e-178	91.3622	0	54.47	0
clpP	NZ_CP014742.1	complement(335555..336139)	O	-1.19458	0.2227	-1.21016	0.223468	-1.00297	0.988722	-1.1445	0.564942
clpS	NZ_CP014742.1	1246085..1246375	S	1.25727	0.330834	1.73232	0.00912333	-4.39401	0.0114152	-2.86738	0.0976371
clpX	NZ_CP014742.1	399848..401071	O	-1.04927	0.809543	1.07264	0.676593	-3.96352	2.33093e-09	-3.05614	1.25253e-05
clpY	NZ_CP014742.1	complement(766189..767508)	#N/A	1.47003	0.000404109	1.84679	1.2874e-08	1.30525	0.0600859	3.75645	1.47348e-33
cmoA	NZ_CP014742.1	698588..699295	J	1.26007	0.730061	-1.79708	0.517014	-2.48643	0.497662	1.75446	0.543825
cmoB	NZ_CP014742.1	1078625..1079500	J	1.06775	0.900109	-1.1736	0.742661	-2.78515	0.168277	-5.31525	0.190709
cntB	NZ_CP014742.1	complement(18084..19028)	#N/A	-1.53294	0.396849	-3.15893	0.142182	-4.37067	0.235712	-1.00191	0.997554
cntI	NZ_CP014742.1	complement(499162..500094)	#N/A	1.23438	0.504078	1.26351	0.485402	1.0467	0.919671	-2.85921	0.164127
coaBC	NZ_CP014742.1	938866..940020	#N/A	1.2436	0.330834	1.58046	0.0285953	1.02512	0.948036	1.05562	0.902255
coaD	NZ_CP014742.1	complement(887042..887518)	H	-1.61316	0.0600742	-1.00021	0.999265	1.37717	0.320476	-1.0173	0.969758
coaE	NZ_CP014742.1	1650773..1651378	F	-1.04248	0.96893	-2.79515	0.4782	2.78933	0.18756	2.16027	0.50368
coaX	NZ_CP014742.1	complement(510456..511085)	F	1.02401	0.968393	1.40971	0.464755	-1.08812	0.909215	-81.8936	0.517672
cobB	NZ_CP014742.1	complement(1188371..1189072)	K	-1.20072	0.457606	-1.64478	0.076298	1.0232	0.949521	-1.39004	0.501025
comM	NZ_CP014742.1	complement(333490..334995)	O	-1.42429	0.046303	-1.61663	0.0338692	-4.65591	0.000352193	-4.22771	0.00610528
copA_1	NZ_CP014742.1	complement(1291836..1294187)	#N/A	-1.05996	0.867019	1.19164	0.536403	1.56685	0.104842	1.90118	0.0317904
copA_2	NZ_CP014742.1	complement(1297724..1299823)	#N/A	1.08379	0.730061	1.39865	0.0652439	1.56241	0.0290764	-1.09663	0.798305
COQ2	NZ_CP014742.1	complement(311214..312098)	#N/A	-1.24537	0.477147	-1.56135	0.201799	1.32196	0.42121	1.20709	0.688658
COQ3	NZ_CP014742.1	complement(386055..386774)	#N/A	-1.564	0.274468	-2.02582	0.209056	1.16266	0.807777	-4.30752	0.270844
COQ5_1	NZ_CP014742.1	complement(1548341..1549102)	#N/A	1.27603	0.0275456	1.94811	2.61841e-12	2.33029	4.77444e-18	3.95073	9.71864e-47
COQ5_2	NZ_CP014742.1	complement(1549155..1549928)	#N/A	1.20328	0.0954716	1.55805	1.45426e-06	1.68633	1.942e-08	1.04079	0.786132
corA	NZ_CP014742.1	complement(827481..828464)	P	1.24061	0.232202	1.40526	0.0562857	1.96294	0.000147983	-2.06175	0.0627197
cpdA	NZ_CP014742.1	961979..963103	#N/A	1.234	0.34966	1.64225	0.0141506	-5.14132	0.00442234	-3.35505	0.0504967
cpoB	NZ_CP014742.1	267112..268059	#N/A	1.1353	0.409201	-1.02021	0.917321	-1.94302	0.000462237	-4.91422	9.14608e-07
crcB	NZ_CP014742.1	631317..631685	D	-7.03422	#N/A	4.14624	0.365642	-3.10139	0.836559	-3.6013	0.852574
csoR	NZ_CP014742.1	complement(626100..626390)	#N/A	-1.66368	0.343822	-1.6675	0.47236	-1.33304	0.747083	-60.8149	0.549864
csrA	NZ_CP014742.1	1244032..1244259	J	-1.03336	0.955955	1.12143	0.780664	1.93017	0.0524685	-1.66446	0.50368
cstA	NZ_CP014742.1	complement(1020248..1022359)	T	1.18708	0.219686	-1.20517	0.222044	2.34301	9.93486e-14	1.4545	0.0176484
ctb	NZ_CP014742.1	complement(579300..579683)	S	1.87858	0.0968687	2.14622	0.0620122	4.19768	0.000119125	3.96323	0.00168215
ctpB	NZ_CP014742.1	626523..627842	#N/A	1.18622	0.243089	1.0939	0.593513	1.56351	0.00144905	-1.55086	0.0579491
cugP	NZ_CP014742.1	1460100..1461125	#N/A	-1.23974	0.32998	-1.72998	0.0320075	-8.4616	0.000912374	-1.86355	0.162028
cydA	NZ_CP014742.1	239297..240859	C	-1.43976	0.0197173	-4.05602	1.6935e-08	-5.61384	1.26009e-05	-7.25643	0.000428131
cydB	NZ_CP014742.1	240859..241983	C	-2.09782	0.000771688	-3.16121	0.00039558	-6.0381	0.00176327	-1.98082	0.156937
cyf	NZ_CP014742.1	1291308..1291610	#N/A	-1.46319	4.16977e-05	-1.936	4.55555e-13	1.02494	0.847859	-1.17329	0.172203
cymR	NZ_CP014742.1	complement(987629..988039)	#N/A	-1.12893	0.80932	1.25342	0.604192	1.94285	0.0882034	1.00442	0.99454
cynT	NZ_CP014742.1	367401..368036	P	-1.16963	0.533369	-1.4196	0.22095	1.64113	0.0438841	-1.52921	0.388066
cysA	NZ_CP014742.1	833389..834378	#N/A	-1.51592	0.645094	-1.11616	0.917353	2.449	0.249885	1.8967	0.573169
cysE	NZ_CP014742.1	complement(882779..883417)	E	-1.29134	0.388077	-1.33502	0.407047	-2.16801	0.09408	-2.80236	0.110682
cysK	NZ_CP014742.1	complement(1016299..1017198)	E	1.4984	0.000148701	2.11985	3.82101e-13	1.11444	0.50685	1.18946	0.345424
cysL	NZ_CP014742.1	1136394..1137275	#N/A	1.26782	0.654727	1.07193	0.917353	-52.3728	0.390542	-2.544	0.517171
cysQ	NZ_CP014742.1	complement(109250..110014)	P	1.1574	0.530152	-1.60623	0.0778156	-1.7897	0.10933	-1.00669	0.984245
cysS	NZ_CP014742.1	921894..923282	J	1.13176	0.614153	-1.05802	0.853346	1.4198	0.18756	-1.21378	0.670012
cysT	NZ_CP014742.1	complement(423047..423721)	#N/A	1.55535	0.283948	4.11972	5.73789e-06	-1.15564	0.859976	-1.49216	0.711761
czcB	NZ_CP014742.1	1170876..1171616	#N/A	-1.11832	0.74814	-1.65633	0.134318	-2.19316	0.0883854	-262.568	0.40128
czcD	NZ_CP014742.1	complement(1300007..1300957)	P	1.45908	0.0406908	2.61043	9.66661e-09	5.01048	4.63708e-23	-1.05018	0.916131
dapA_1	NZ_CP014742.1	597425..598333	#N/A	-1.38278	0.17384	1.23174	0.455169	28.9723	3.03323e-127	3.50018	6.99934e-09
dapA_2	NZ_CP014742.1	927347..928243	#N/A	1.34322	0.00591758	2.01687	4.0931e-13	-2.14974	8.17375e-08	-3.04619	2.16416e-09
dapB	NZ_CP014742.1	complement(340915..341643)	E	-1.14337	0.427636	-1.02423	0.90725	1.48989	0.0112896	2.18914	1.45046e-07
dapD	NZ_CP014742.1	complement(38388..39548)	E	-1.04529	0.806741	-1.46384	0.001365	-2.66225	1.85895e-10	-2.27569	2.29827e-06
dapE	NZ_CP014742.1	complement(1186678..1187775)	E	1.01969	0.948477	-1.46431	0.0458641	-1.89748	0.0124885	-1.18219	0.596257
dapF	NZ_CP014742.1	1651375..1652124	E	1.13323	0.589218	-1.04851	0.870447	3.51848	9.88061e-15	2.69006	1.02465e-06
dcd	NZ_CP014742.1	1429987..1430547	F	-1.06733	0.784762	1.66108	0.000904153	1.39253	0.106018	-1.52877	0.215232
dctA	NZ_CP014742.1	1325918..1327294	U	-1.21206	0.248068	-1.81865	0.000783521	-1.10101	0.687338	-1.76295	0.0494332
dcuA	NZ_CP014742.1	245376..246713	J	1.96476	1.31042e-11	2.12743	3.91645e-13	2.2415	5.60492e-13	3.45114	3.95518e-29
dcuB	NZ_CP014742.1	772663..774087	P	-1.09938	0.717398	-1.6895	0.0418048	1.22172	0.48142	-1.81994	0.183504
dcuD_1	NZ_CP014742.1	1521448..1521927	#N/A	1.34037	0.610282	5.97477	3.69522e-07	10.0655	3.99308e-11	2.02412	0.370418
dcuD_2	NZ_CP014742.1	1522351..1522887	#N/A	1.11407	0.936129	6.18766	0.000879091	2.4452	0.323482	2.50893	0.418484
dcuD_3	NZ_CP014742.1	1649184..1649702	#N/A	-1.15521	0.687409	-1.33341	0.45398	-4.6333	0.0258673	-1.02042	0.968706
ddl	NZ_CP014742.1	complement(916903..917943)	F	-1.15295	0.691315	-2.21884	0.0394394	-1.54871	0.363368	-2.98879	0.143915
dedA	NZ_CP014742.1	complement(1303623..1304225)	S	1.4029	0.00774781	1.76966	5.583e-06	-2.90712	1.59045e-05	-21.241	7.53858e-05
def	NZ_CP014742.1	complement(334992..335519)	J	-1.05141	0.836191	-1.40396	0.0867545	-3.19243	0.000209564	-9.55416	0.000476112
degP	NZ_CP014742.1	complement(1362211..1363629)	J	1.64856	1.72053e-07	3.94438	8.53473e-53	7.83036	1.15824e-118	6.62121	4.91767e-94
der_1	NZ_CP014742.1	500196..501578	#N/A	-1.38564	0.0313485	1.07941	0.711948	-1.71716	0.0249334	1.37781	0.153893
der_2	NZ_CP014742.1	524842..527028	#N/A	1.06023	0.900109	-1.15291	0.742661	-2.20842	0.17979	-3.55067	0.164286
dgkA	NZ_CP014742.1	384158..384514	M	1.49146	0.321514	2.00963	0.0665479	-4.93594	0.19144	-3.29979	0.390254
dinG	NZ_CP014742.1	566357..567112	#N/A	-1.30693	0.48553	-1.44925	0.431226	1.20637	0.708401	1.35376	0.596527
djlA	NZ_CP014742.1	complement(1061912..1062682)	#N/A	-1.38815	0.0942044	-2.15815	0.00300525	-3.37531	0.00343052	-3.49788	0.0208481
dksA	NZ_CP014742.1	complement(275281..275643)	T	-1.36742	0.41282	-1.49979	0.398007	-1.44396	0.541007	-2.77873	0.289903
dltA	NZ_CP014742.1	1441331..1442839	#N/A	1.39688	0.089297	1.22775	0.440464	3.27845	1.49827e-10	1.23026	0.606793
dnaA	NZ_CP014742.1	147552..148874	L	-1.10234	0.739896	-1.40697	0.257706	-6.21743	0.00562253	2.82987	6.09312e-06
dnaB	NZ_CP014742.1	673879..675255	L	-1.49231	0.0251163	-1.39438	0.161501	-1.24121	0.474739	1.49174	0.135674
dnaE	NZ_CP014742.1	819058..822660	L	-1.01682	0.950345	1.14968	0.395221	3.35946	3.09065e-26	2.9146	8.48313e-17
dnaG	NZ_CP014742.1	68985..70802	L	1.03233	0.936129	1.08822	0.780664	-1.24238	0.578605	1.98371	0.0154314
dnaJ	NZ_CP014742.1	complement(1396257..1397378)	O	-1.34561	0.0415582	-1.62802	0.0045273	-1.29131	0.24805	1.98413	2.53403e-05
dnaK	NZ_CP014742.1	869946..871817	J	-2.22373	8.93234e-18	6.20877	5.94898e-103	39.548	0	39.905	0
dnaN	NZ_CP014742.1	149034..150101	L	1.75308	0.000116565	1.69485	0.00218033	2.49471	1.72816e-07	1.28618	0.445912
dns	NZ_CP014742.1	complement(1096176..1096667)	#N/A	2.15141	0.00269425	1.49471	0.263794	2.05977	0.0421933	3.70567	3.68278e-05
dpnM	NZ_CP014742.1	1121194..1122009	#N/A	3.60796	1.90721e-05	1.35882	0.571452	-2.07219	0.449336	-1.3635	0.784012
dppC	NZ_CP014742.1	complement(17303..18091)	#N/A	1.82338	0.531381	1.18178	0.903975	1.26483	0.888354	-12.635	0.718855
dps	NZ_CP014742.1	complement(1653929..1654378)	P	1.43765	0.000155261	1.83031	3.1976e-11	4.89288	2.37497e-75	2.53278	4.7213e-23
dsbD	NZ_CP014742.1	complement(709277..710980)	CO	-1.33576	0.463567	1.30411	0.507084	1.40877	0.449336	-1.82258	0.487241
dsbI	NZ_CP014742.1	979181..979966	C	-1.43465	0.589329	-1.1721	0.848171	3.84073	0.00424807	2.70253	0.134286
dsbL_1	NZ_CP014742.1	978810..979169	#N/A	-5.46584	0.0347274	-2.66117	0.341821	4.50475	0.00108483	1.17803	0.883592
dsbL_2	NZ_CP014742.1	981508..982149	#N/A	1.72205	0.0666671	2.55969	0.000906527	2.14441	0.0366852	1.36693	0.608701
dtpB	NZ_CP014742.1	complement(762062..762742)	#N/A	-12.9159	#N/A	-11.5471	0.644607	4.658	0.201924	3.61513	0.445739
dtpT_1	NZ_CP014742.1	complement(760309..761862)	#N/A	-1.09191	0.851422	-1.46548	0.395773	6.4104	1.07886e-15	1.70755	0.248987
dtpT_2	NZ_CP014742.1	complement(762913..763554)	#N/A	-1.35213	0.226683	1.14965	0.644607	2.43077	6.31298e-05	1.87885	0.0401561
dusB	NZ_CP014742.1	complement(273382..274308)	H	-1.59385	0.0562758	-1.99825	0.0264107	-4.20894	0.00695062	-6.76709	0.0238638
dxr	NZ_CP014742.1	complement(1475425..1476495)	I	1.01548	0.963868	1.8577	0.000817664	4.05992	7.21662e-17	2.02318	0.00579989
dxs	NZ_CP014742.1	440672..442519	H	-1.12012	0.541575	-1.1491	0.480573	-2.22156	0.00125125	-1.2854	0.394576
efp	NZ_CP014742.1	662329..662898	J	1.111	0.471076	1.05111	0.746377	-1.46695	0.0106458	1.02257	0.911222
engB	NZ_CP014742.1	755489..756085	D	2.31071	0.179687	1.6831	0.532156	-18.6608	0.541106	-21.6687	0.65592
eno	NZ_CP014742.1	complement(98551..99795)	G	-1.29711	0.0222958	-1.36	0.00925219	-1.24203	0.120007	-1.15011	0.426751
epsH	NZ_CP014742.1	complement(1280112..1280453)	#N/A	2.48027	0.22156	-27.3221	0.507666	1.9686	0.541007	10.3115	0.000353648
epsJ	NZ_CP014742.1	complement(1285954..1286778)	#N/A	1.89488	0.357575	1.6831	0.532156	3.47326	0.0754655	1.10321	0.951408
epsM	NZ_CP014742.1	1454660..1455202	#N/A	-1.03576	0.963868	-3.29511	0.123504	1.84658	0.228194	-1.0451	0.961862
epsN	NZ_CP014742.1	1453392..1454546	#N/A	-1.02858	0.951017	1.05565	0.885387	-2.80857	0.0596088	4.88102	1.77902e-13
eptA	NZ_CP014742.1	382623..384161	I	1.70604	8.05098e-05	1.67218	0.0011079	-1.59529	0.095854	1.51311	0.0903317
era	NZ_CP014742.1	complement(765317..766192)	S	1.11344	0.609137	1.56653	0.00619477	-2.99769	0.00129213	-1.94514	0.0769624
exbB	NZ_CP014742.1	324065..324826	#N/A	-1.91813	0.6733	3.04361	0.264468	3.20053	0.310517	-9.62378	0.752349
exbD_1	NZ_CP014742.1	264145..264534	#N/A	-1.33618	0.351301	1.07753	0.843144	-13.7919	0.0197298	-9.22019	0.0658161
exbD_2	NZ_CP014742.1	324813..325223	#N/A	1.09941	0.963868	1.17236	0.930185	-5.69462	0.736857	-6.61254	0.786132
exoA	NZ_CP014742.1	complement(381747..382505)	#N/A	1.20787	0.385198	1.5071	0.0413181	-1.24815	0.521807	1.43074	0.270398
fabD	NZ_CP014742.1	268643..269563	I	-1.22107	0.103937	-1.62329	3.79174e-05	-13.4107	1.95239e-19	-9.36524	1.26892e-13
fabF	NZ_CP014742.1	558778..559992	I	-1.29258	0.0125254	-1.46891	7.54874e-05	1.39026	0.000721056	1.59286	1.71999e-06
fabG_1	NZ_CP014742.1	552561..553304	#N/A	-1.11092	0.529346	-1.05602	0.759949	-1.17666	0.399228	1.15113	0.526166
fabG_2	NZ_CP014742.1	complement(844475..845200)	#N/A	1.1116	0.531381	1.37736	0.0207645	1.14881	0.463709	1.37358	0.0999224
fabH	NZ_CP014742.1	1438744..1439805	I	-1.00831	0.982048	-1.16895	0.650156	-6.08541	0.0070633	-2.99743	0.0867568
fabH1	NZ_CP014742.1	complement(447634..448608)	#N/A	-1.23301	0.10501	-2.08667	3.50411e-08	-8.11564	2.10084e-14	-2.555	8.60278e-06
fabI	NZ_CP014742.1	complement(1530424..1531248)	I	1.10303	0.548992	1.38407	0.0115604	-1.58551	0.0118044	-1.70015	0.0187596
fabL	NZ_CP014742.1	928243..929022	#N/A	1.63385	8.05615e-07	2.43999	5.50477e-20	-1.60157	0.00149205	-1.32288	0.116275
fabZ	NZ_CP014742.1	398624..399064	I	-1.19432	0.25266	-1.07473	0.702937	-1.46864	0.052249	-1.93807	0.00953812
fapR	NZ_CP014742.1	1079573..1080151	#N/A	-1.04002	0.853418	-1.27009	0.130511	2.49536	1.67988e-14	1.6505	0.00136531
fba	NZ_CP014742.1	702813..703877	#N/A	1.40703	0.000351908	1.89507	5.28739e-13	-2.03376	2.93546e-11	-1.59144	6.16069e-05
fbp	NZ_CP014742.1	complement(956879..957721)	G	1.07003	0.808126	-1.04851	0.870447	-1.54899	0.18756	-2.8321	0.0403707
fcl_1	NZ_CP014742.1	complement(1555742..1556782)	#N/A	1.31396	0.0366067	1.08253	0.65703	-2.42031	6.01858e-05	-1.05699	0.829352
fcl_2	NZ_CP014742.1	complement(1556870..1557964)	#N/A	1.40392	0.0104706	1.0624	0.757533	-2.14002	0.00150474	1.22805	0.404474
fdhB1	NZ_CP014742.1	complement(1633768..1634409)	J	-2.17674	2.27455e-17	-4.35092	7.17368e-41	-5.89222	1.8414e-34	-2.25852	1.68787e-10
fdhD	NZ_CP014742.1	complement(1631890..1632672)	C	1.02297	0.914196	1.49519	0.000238201	2.68013	8.47475e-22	2.40029	8.7625e-15
fdnG-3	NZ_CP014742.1	complement(1636668..1637210)	J	-1.76804	1.09161e-09	-3.74556	5.52189e-34	-1.84769	4.91334e-08	-6.54048	1.00628e-24
fdx	NZ_CP014742.1	complement(472556..472801)	#N/A	-1.43037	0.186585	-1.36216	0.362118	-1.41683	0.398197	1.83864	0.0593743
feoA	NZ_CP014742.1	1526868..1527092	P	-1.33096	0.782624	1.02043	0.992796	-18.6608	0.541106	1.10321	0.951408
feoB	NZ_CP014742.1	1527089..1528930	P	1.14699	0.687409	1.14268	0.708944	-2.10112	0.137905	1.87511	0.0743455
fepA	NZ_CP014742.1	562232..563161	#N/A	1.24456	0.599224	2.3041	0.00859115	2.23549	0.037898	-4.18156	0.282352
fepC	NZ_CP014742.1	49927..50703	#N/A	#N/A	#N/A	#N/A	#N/A	#N/A	#N/A	#N/A	#N/A
ffh	NZ_CP014742.1	812900..814237	U	-1.25476	0.0930023	-1.04321	0.812938	-1.22846	0.25562	-2.79659	3.21415e-05
fieF	NZ_CP014742.1	complement(1056282..1057169)	#N/A	1.70803	0.105142	1.68753	0.179125	-2.0591	0.359011	-1.34745	0.745478
fixP	NZ_CP014742.1	complement(1610511..1611374)	#N/A	-3.12811	6.39656e-32	-5.33767	5.69047e-38	-1.49971	0.00095081	-3.31554	4.2229e-13
flaA_1	NZ_CP014742.1	complement(1467303..1468358)	#N/A	-1.11108	0.388421	-1.2367	0.0252315	2.09746	2.22999e-19	1.65427	3.51846e-09
flaA_2	NZ_CP014742.1	complement(1468330..1468947)	#N/A	1.01607	0.93715	1.15531	0.161501	3.95924	2.54293e-64	1.93434	7.31159e-15
flaA_3	NZ_CP014742.1	complement(1469093..1469296)	#N/A	-1.46019	6.28829e-05	-1.74957	3.50143e-09	1.97213	2.25847e-14	2.59214	1.03849e-26
flaA_4	NZ_CP014742.1	complement(1469343..1469588)	#N/A	-1.1211	0.35784	1.05882	0.644607	5.01089	1.89825e-84	2.20704	2.39012e-19
flaC	NZ_CP014742.1	complement(823339..824085)	N	-1.14138	0.33529	1.30185	0.0201476	8.53536	1.16821e-125	7.65475	6.61124e-107
flgC	NZ_CP014742.1	complement(638220..638714)	N	-1.1775	0.22462	-1.31101	0.0346386	3.18687	3.33914e-31	1.87934	1.73466e-07
flgG_1	NZ_CP014742.1	802314..803126	#N/A	-1.28483	0.051142	-1.70543	0.000106086	6.46415	4.0087e-80	1.24234	0.231319
flgG_2	NZ_CP014742.1	803155..803946	#N/A	1.05501	0.757903	-1.26348	0.0797892	3.41161	1.75286e-34	1.48089	0.00470875
flgH	NZ_CP014742.1	complement(788214..788912)	N	-1.42293	0.0116432	-2.22342	6.0162e-06	6.27112	9.39201e-62	5.17418	7.05797e-42
flgI	NZ_CP014742.1	1586538..1587584	N	-1.29017	0.0407867	-1.65029	0.000159912	7.11445	6.08434e-93	-1.57159	0.0204195
flhA	NZ_CP014742.1	complement(985468..987642)	N	-1.17404	0.359871	-1.09783	0.650156	-3.60058	1.7021e-05	-3.18074	0.00109776
flhB	NZ_CP014742.1	451849..452937	N	-1.12768	0.596452	-1.43862	0.124637	-1.17803	0.590055	-1.79986	0.144094
fliA	NZ_CP014742.1	complement(223289..224005)	K	-1.30652	0.14098	-1.58552	0.0347403	1.92342	0.000257315	2.09791	0.000204361
fliE	NZ_CP014742.1	complement(637917..638213)	N	-1.00382	0.984395	1.10531	0.635843	3.13087	1.45143e-16	2.97234	3.34559e-12
fliF	NZ_CP014742.1	437131..438813	N	-1.28139	0.0768495	-1.54401	0.00476719	-2.6629	9.06276e-06	-2.15537	0.00241572
fliG	NZ_CP014742.1	438813..439841	N	-1.18305	0.303466	-1.46097	0.0223314	-2.68338	3.96115e-05	-1.49915	0.117881
fliI	NZ_CP014742.1	338188..339573	NU	-1.18664	0.332814	-1.12877	0.555698	-1.42596	0.13379	-1.32914	0.35222
fliM	NZ_CP014742.1	complement(222210..223289)	N	-1.30309	0.0876494	-1.23983	0.257706	-1.90199	0.00704736	1.17492	0.541376
fliN	NZ_CP014742.1	469993..470301	N	1.06079	0.88661	-1.56639	0.186492	1.26062	0.514224	-10.8577	0.0454508
fliP	NZ_CP014742.1	complement(936703..937437)	N	-1.08037	0.843615	-1.15666	0.696183	-3.20868	0.0341884	-241.489	0.410987
fliQ	NZ_CP014742.1	101804..102073	N	1.06441	0.897182	-2.05532	0.0818967	-1.69925	0.317539	1.41909	0.482334
fliR	NZ_CP014742.1	complement(1312266..1313033)	N	-1.92834	0.269233	1.48388	0.501243	-3.0517	0.385853	-2.04014	0.628725
fliS	NZ_CP014742.1	661255..661641	N	1.12189	0.557745	1.2144	0.310142	2.99378	9.3225e-15	2.61839	6.8618e-09
fliW	NZ_CP014742.1	1215543..1215932	N	-1.33641	0.16403	-1.71778	0.0375315	2.32018	1.0997e-05	-4.00528	0.021139
fliY	NZ_CP014742.1	935366..936136	N	1.14773	0.413154	1.13447	0.485675	1.66336	0.00112733	-4.2185	0.000158459
fmt	NZ_CP014742.1	254664..255581	J	-1.32212	0.328313	-2.59207	0.00606753	-3.11536	0.0240993	1.30947	0.522519
fokIM	NZ_CP014742.1	352623..353714	#N/A	-1.07316	0.876789	1.05506	0.899435	-5.98274	0.0314883	-7.7086	0.0961571
folD	NZ_CP014742.1	970019..970867	F	1.01969	0.941503	1.28649	0.0769479	-2.47787	2.67902e-05	-2.23179	0.00179171
folE	NZ_CP014742.1	337616..338188	F	1.13236	0.687409	1.05165	0.893501	3.25321	8.17655e-08	-1.27283	0.680831
folK	NZ_CP014742.1	complement(226660..227133)	H	-1.28574	0.492292	-1.52505	0.338962	-2.04838	0.233102	-3.29335	0.199607
folP	NZ_CP014742.1	692949..694091	H	-1.15717	0.704748	-1.01364	0.980502	-10.9655	0.0358551	-2.51367	0.24101
frdA	NZ_CP014742.1	522105..524096	C	-1.31561	0.00509704	-1.56339	8.37338e-07	2.06785	1.39328e-17	1.74982	3.28869e-10
frdB	NZ_CP014742.1	524089..524814	J	-1.50922	1.67623e-05	-1.59505	3.12768e-06	1.86585	2.00001e-11	1.76747	8.64683e-09
frdC	NZ_CP014742.1	521339..522121	C	-1.08288	0.589329	-1.54032	0.000106086	2.43176	2.92773e-20	1.21457	0.165699
frr	NZ_CP014742.1	complement(365497..366054)	J	-1.07203	0.705637	-1.01298	0.946598	-1.61211	0.0122362	-1.64391	0.0352845
ftn	NZ_CP014742.1	complement(721301..721804)	#N/A	1.226	0.134578	1.28243	0.0721618	4.34348	1.23764e-42	1.64374	0.00137532
ftsA	NZ_CP014742.1	799648..801030	D	-1.34226	0.021755	-1.88086	1.32319e-05	-2.56234	2.25692e-06	-1.40151	0.118823
ftsH_1	NZ_CP014742.1	492677..494389	#N/A	1.08617	0.900109	-1.15218	0.831376	-2.16996	0.417556	-1.42783	0.749158
ftsH_2	NZ_CP014742.1	complement(1140753..1142369)	#N/A	1.45738	0.0224005	1.58863	0.0105692	-1.99453	0.0419229	-1.06597	0.869048
ftsH_3	NZ_CP014742.1	complement(1253745..1255682)	#N/A	-1.11124	0.418675	-1.05054	0.713197	-1.72343	8.53013e-07	-1.68631	2.13844e-05
ftsW	NZ_CP014742.1	1178025..1179188	D	1.38721	0.305462	1.11855	0.791718	-2.45099	0.170145	-2.12493	0.361749
ftsY	NZ_CP014742.1	complement(1341399..1342265)	U	1.24469	0.147902	2.23379	1.06325e-10	3.6491	3.81777e-25	2.58166	4.23262e-10
ftsZ	NZ_CP014742.1	801046..802158	D	-1.2654	0.0314149	-1.31123	0.0131327	-1.1126	0.416676	2.7964	1.96097e-27
fucP	NZ_CP014742.1	601859..603115	G	-1.25777	0.446678	1.0429	0.913927	10.2024	1.4153e-40	6.87759	2.74139e-21
fumC	NZ_CP014742.1	complement(1492818..1494209)	C	1.5115	1.09336e-05	2.30608	4.03266e-21	1.06808	0.612316	-1.53675	0.000689081
fur	NZ_CP014742.1	513993..514466	K	1.01944	0.948477	1.58582	0.00137254	1.07234	0.777025	-1.25286	0.471941
fusA	NZ_CP014742.1	606907..608982	K	-1.70165	1.09778e-09	-2.65108	4.08368e-30	-5.74335	1.63054e-74	-5.9303	9.98562e-66
futA1	NZ_CP014742.1	complement(319584..320588)	#N/A	2.37261	4.63715e-21	2.34254	1.27815e-19	1.47419	0.000568138	1.05843	0.751662
galE	NZ_CP014742.1	complement(1270817..1271803)	M	1.02444	0.912853	1.54352	0.000134886	1.14308	0.402851	1.03162	0.882415
gapA	NZ_CP014742.1	complement(1533125..1534123)	G	1.14602	0.304471	1.51737	5.18901e-05	1.60019	1.68459e-05	-2.08394	6.80974e-06
gatA	NZ_CP014742.1	complement(1201241..1202602)	J	-1.16781	0.283948	-1.16546	0.320991	-2.49349	8.32275e-07	-2.13626	0.000393361
gatB	NZ_CP014742.1	complement(1331854..1333272)	J	-1.21541	0.149219	-1.5718	0.000962507	1.7329	8.85877e-06	-1.20684	0.388066
GATC	NZ_CP014742.1	513076..513360	J	-1.06037	0.861735	-1.1023	0.757533	2.08606	0.0013233	-1.34023	0.568065
gdnC	NZ_CP014742.1	complement(430303..430641)	#N/A	1.02763	0.963868	1.19079	0.727012	-1.60403	0.509132	-4.05559	0.293676
gdnD	NZ_CP014742.1	complement(429985..430299)	#N/A	1.61474	0.22462	1.68304	0.23961	2.25339	0.0719651	2.52871	0.0731982
glmM	NZ_CP014742.1	475894..477231	G	1.14134	0.371092	1.38554	0.00768222	1.81613	1.01199e-06	-1.14887	0.533834
glmS	NZ_CP014742.1	complement(1497393..1499189)	M	1.10297	0.483721	1.95473	1.75217e-12	1.41478	0.00193911	1.37648	0.0114867
glmU	NZ_CP014742.1	937580..938869	M	1.01066	0.963868	1.44881	0.00380712	1.41834	0.0202076	-1.02408	0.928947
glnA	NZ_CP014742.1	complement(804013..805443)	E	1.04085	0.819561	4.6013	2.52817e-69	14.9483	2.41192e-222	9.43174	1.86595e-146
glnD	NZ_CP014742.1	complement(1499194..1501533)	O	1.62852	0.0124491	3.8138	6.92902e-15	3.34069	3.75874e-09	-1.45948	0.510321
glnH	NZ_CP014742.1	complement(1083468..1084307)	ET	1.08494	0.591627	1.43449	0.000967714	4.66472	1.82427e-59	4.21709	5.77419e-47
glnM	NZ_CP014742.1	complement(1024233..1024985)	#N/A	1.35333	0.0168185	-1.4734	0.0133384	-1.05106	0.828909	-4.18286	1.2945e-05
glnP	NZ_CP014742.1	581084..581740	P	1.69628	0.0347274	1.89626	0.0172767	-2.36846	0.137875	1.16209	0.786132
glnQ_1	NZ_CP014742.1	581742..582503	#N/A	1.1106	0.656675	1.28065	0.257831	-2.46128	0.0146875	-16.9041	0.0137638
glnQ_2	NZ_CP014742.1	1009388..1010116	#N/A	-1.27426	0.35784	-1.90679	0.0472097	1.86085	0.016117	6.20435	2.61419e-22
glnQ_3	NZ_CP014742.1	complement(1025788..1026516)	#N/A	-1.01865	0.943879	-1.71309	0.000329564	1.50307	0.00446369	-2.16653	0.00148146
gltA	NZ_CP014742.1	complement(110094..111362)	H	-1.10488	0.471721	-1.59389	1.86236e-05	1.69753	2.23825e-07	2.18916	2.01897e-14
gltB_1	NZ_CP014742.1	155692..160182	#N/A	-1.37755	0.00246363	1.81132	4.19866e-10	6.00738	2.50782e-91	13.8051	2.30628e-200
gltB_2	NZ_CP014742.1	160192..161637	L	-1.55504	0.000136052	1.96523	3.57249e-10	4.42033	7.77062e-48	7.54821	4.00565e-89
gltK	NZ_CP014742.1	complement(1023563..1024222)	P	1.2625	0.225798	-1.8068	0.0170041	-1.3985	0.293265	-1.8089	0.162028
gltX1_1	NZ_CP014742.1	complement(960598..961893)	#N/A	1.04129	0.847554	1.04715	0.801798	-1.90175	0.00117409	-1.32371	0.244494
gltX1_2	NZ_CP014742.1	complement(1425742..1427133)	#N/A	-1.34474	0.0127647	-1.30301	0.0472097	1.02438	0.897437	1.52592	0.00237895
glyA	NZ_CP014742.1	515969..517213	E	1.46132	6.69754e-05	1.63197	1.34204e-07	-1.69284	2.49444e-06	-1.14806	0.333904
glyQ	NZ_CP014742.1	808644..809507	J	-1.27329	0.188858	-1.61421	0.0262183	-3.04816	0.00106628	-2.15698	0.045483
glyS	NZ_CP014742.1	1367759..1369753	J	-1.09404	0.6261	-1.0375	0.856989	1.33174	0.0940559	1.64157	0.00441268
gmhA	NZ_CP014742.1	complement(1553093..1553698)	G	1.26538	0.135548	1.04305	0.852258	-8.97019	7.57829e-06	-1.40061	0.29383
gmhA1	NZ_CP014742.1	complement(1287777..1288337)	#N/A	-1.10066	0.616608	1.09234	0.650156	-1.59404	0.0414634	-7.17311	7.81198e-05
gmhB	NZ_CP014742.1	complement(1290666..1291226)	E	1.20673	0.64338	1.22144	0.647754	2.14441	0.0366852	1.56099	0.43275
gmk	NZ_CP014742.1	complement(1309961..1310578)	F	1.4417	0.00367997	2.07618	1.65058e-09	2.72342	2.95538e-15	-1.26595	0.392031
gph	NZ_CP014742.1	1367083..1367703	#N/A	-1.52009	0.264052	-2.44051	0.0875317	-4.02747	0.107698	-1.77938	0.507276
gpmI	NZ_CP014742.1	551011..552489	G	1.25053	0.103937	1.43908	0.00576586	2.73811	5.3687e-17	4.331	4.7097e-35
gppA_1	NZ_CP014742.1	complement(471096..472556)	#N/A	-1.4015	0.0888307	1.01648	0.955652	-2.17339	0.0318409	-2.11157	0.103673
gppA_2	NZ_CP014742.1	complement(1371515..1372489)	#N/A	-1.03592	0.930674	1.05333	0.878013	2.51676	2.18812e-05	4.15148	5.85927e-12
gpsA	NZ_CP014742.1	complement(1330961..1331854)	I	-1.3008	0.115718	-1.26963	0.24716	1.06189	0.828268	4.70778	4.53439e-29
gpt	NZ_CP014742.1	1504084..1504527	F	-1.06978	0.900109	1.25037	0.598685	-2.0026	0.307144	-2.58574	0.33459
greA	NZ_CP014742.1	complement(412968..413453)	K	1.11068	0.589329	1.03347	0.888481	2.32319	1.13866e-08	-1.45684	0.231319
groL	NZ_CP014742.1	1355425..1357062	M	-1.6722	4.36919e-09	7.57875	6.28664e-139	31.1587	0	26.9838	0
groS	NZ_CP014742.1	1355144..1355404	O	-2.24076	1.0953e-12	5.16586	1.42964e-65	27.2028	4.75726e-282	13.2313	8.26414e-159
grpE	NZ_CP014742.1	869397..869924	O	-1.29569	0.22382	13.1041	5.38016e-92	85.0111	5.44181e-294	34.3888	2.82998e-171
gspF	NZ_CP014742.1	complement(1592040..1593221)	#N/A	-1.58131	0.407255	-2.61419	0.240869	-3.61697	0.311679	1.20608	0.840441
gtaB	NZ_CP014742.1	complement(1655722..1656546)	#N/A	-1.21325	0.144134	-1.4502	0.00510127	1.20877	0.201924	-1.73037	0.00486085
guaA	NZ_CP014742.1	1382417..1383952	F	-1.32847	0.0272543	-1.92231	6.33037e-06	-1.40969	0.0513721	-1.12051	0.625632
guaB	NZ_CP014742.1	complement(1199774..1201231)	F	-1.20191	0.13435	-1.06033	0.69122	-1.14155	0.362396	1.14771	0.392739
gyrA	NZ_CP014742.1	complement(1163757..1166348)	L	-1.11225	0.430089	-1.29067	0.022216	1.69701	1.09878e-07	2.31059	2.02219e-17
gyrB	NZ_CP014742.1	150130..152439	L	-1.15852	0.256438	-1.39586	0.00367463	-1.62634	0.000213916	1.28734	0.0627197
hcpC_1	NZ_CP014742.1	complement(427360..427971)	#N/A	1.4455	0.467046	1.39759	0.571452	-1.13502	0.895323	-1.10619	0.932217
hcpC_2	NZ_CP014742.1	528847..529551	#N/A	-1.07731	0.904019	-1.72961	0.359412	-1.92709	0.408131	-3.67769	0.338826
hddA	NZ_CP014742.1	complement(1553686..1554705)	#N/A	-1.00695	0.975734	-1.02408	0.91326	-4.55514	1.29914e-06	-1.42529	0.201735
hddC	NZ_CP014742.1	complement(1552440..1553105)	#N/A	1.54305	0.100454	1.36675	0.348325	-1.75666	0.285699	1.9942	0.0625451
hdpA	NZ_CP014742.1	434167..434934	#N/A	-1.03996	0.936129	-1.40284	0.354043	-3.84597	0.0258029	-1.67921	0.392739
hemA	NZ_CP014742.1	652691..653989	H	-1.35017	0.0762035	-1.20334	0.406878	-2.00569	0.0138175	2.26604	6.48327e-06
hemB	NZ_CP014742.1	complement(1132337..1133320)	H	1.23177	0.0736674	2.29169	1.34487e-18	1.31032	0.0249334	-1.07764	0.674803
hemC	NZ_CP014742.1	656065..656988	H	-1.44402	0.0554783	-1.51791	0.0931861	-1.18149	0.605663	1.30617	0.423773
hemE	NZ_CP014742.1	1376873..1377895	H	-1.04379	0.858866	1.15531	0.44489	-1.01517	0.949521	-1.89578	0.0369815
hemH	NZ_CP014742.1	complement(615413..616324)	H	-1.4056	0.385977	1.48763	0.287907	1.72374	0.184068	1.14369	0.840526
hemL	NZ_CP014742.1	complement(968321..969595)	H	-1.01957	0.941147	-1.26111	0.145565	1.25118	0.175492	1.0663	0.786132
hemN	NZ_CP014742.1	complement(1129590..1130945)	H	1.17714	0.316103	1.80765	4.19411e-06	-2.15788	0.00109286	-1.08764	0.776081
hemW	NZ_CP014742.1	complement(688962..690029)	#N/A	-2.09593	0.402796	-1.11616	0.917353	-21.254	0.521859	-24.68	0.643735
hipO_1	NZ_CP014742.1	711965..713155	#N/A	-1.01217	0.963868	1.50395	0.0135069	2.23679	7.70553e-07	3.53696	1.07835e-15
hipO_2	NZ_CP014742.1	complement(1124856..1126007)	O	1.95803	6.99619e-05	3.93969	5.1009e-17	1.81059	0.0197298	2.53363	0.000220773
hisA	NZ_CP014742.1	35298..36029	E	1.2073	0.401426	1.53018	0.0382655	-2.20147	0.0463361	-1.19195	0.700956
hisB	NZ_CP014742.1	33659..34717	E	1.25329	0.161856	1.68685	0.000357911	-2.60785	0.00101251	-1.69076	0.106886
hisC	NZ_CP014742.1	435985..437079	E	1.02033	0.951294	-1.20908	0.424122	-2.06058	0.0178909	-1.51354	0.262594
hisD	NZ_CP014742.1	32376..33662	E	1.27259	0.0547711	1.64898	1.17297e-05	-1.22556	0.25111	-1.48242	0.0606492
hisF_1	NZ_CP014742.1	36971..37738	#N/A	1.57186	0.0124491	2.30783	2.98524e-06	1.21922	0.538555	3.29034	2.26362e-08
hisF_2	NZ_CP014742.1	complement(1448657..1449403)	#N/A	1.25549	0.292888	-1.13973	0.660264	-1.43104	0.330009	-1.07033	0.878585
hisG	NZ_CP014742.1	31469..32368	F	1.07589	0.675182	1.36002	0.0182179	1.20362	0.267472	-1.52934	0.0579491
hisH_1	NZ_CP014742.1	34714..35301	#N/A	1.84631	0.00416	3.0272	1.55439e-07	-5.39616	0.0422325	-1.43871	0.592429
hisH_2	NZ_CP014742.1	complement(1449404..1450009)	#N/A	-1.02907	0.936129	1.12619	0.644607	3.60146	3.85495e-15	3.29172	2.95805e-10
hisI	NZ_CP014742.1	37740..38363	E	1.17908	0.485123	1.6036	0.0207888	-3.48307	0.00986944	1.17123	0.698288
hisJ	NZ_CP014742.1	complement(835037..835792)	#N/A	1.13688	0.413154	-1.53241	0.0052272	-1.51116	0.0314625	-1.70324	0.0262784
hisS	NZ_CP014742.1	complement(885250..886476)	J	-1.13256	0.613662	1.40641	0.10266	1.05033	0.888497	-1.2316	0.634608
hiuH	NZ_CP014742.1	816507..816920	#N/A	1.6008	5.94254e-07	2.57555	1.0045e-25	3.01372	6.1854e-33	1.04831	0.782869
hldD	NZ_CP014742.1	complement(1289712..1290665)	#N/A	-1.05929	0.833761	1.03584	0.899435	2.00252	0.000257315	1.52155	0.120367
hldE	NZ_CP014742.1	complement(1288334..1289719)	F	-1.21439	0.244035	-1.14303	0.494794	-1.5245	0.0616357	-1.01469	0.959723
hmuU	NZ_CP014742.1	48925..49752	O	4.20796	0.0195341	6.91965	0.000985565	12.3877	1.13276e-05	10.3115	0.000353648
hom	NZ_CP014742.1	complement(300426..301673)	E	-1.22402	0.316043	-1.75147	0.0136451	-2.35534	0.0090947	-1.01953	0.957776
hpr	NZ_CP014742.1	489941..490876	#N/A	1.21035	0.221682	1.39323	0.0237964	1.0481	0.842473	-1.34072	0.293735
hrcA	NZ_CP014742.1	868609..869400	K	-1.00918	0.979375	10.1999	4.23438e-54	71.1931	8.76646e-202	14.9904	7.72567e-64
hslV	NZ_CP014742.1	complement(767505..768047)	O	1.20467	0.251013	1.57389	0.00138007	1.24033	0.28622	1.65489	0.00853766
htpG	NZ_CP014742.1	631757..633583	O	1.31648	0.0116432	1.51135	6.40266e-05	-1.07209	0.653355	-1.20446	0.272246
htpX	NZ_CP014742.1	complement(825422..826609)	#N/A	1.61236	0.0163073	3.2255	7.90284e-11	4.26806	4.6882e-14	1.30214	0.552559
hugZ	NZ_CP014742.1	complement(45887..46642)	O	1.87689	8.34139e-07	3.90527	4.79337e-28	4.31035	1.55482e-27	3.05694	6.59418e-12
hup	NZ_CP014742.1	complement(1017325..1017621)	L	-1.21493	0.0701652	-1.51827	6.71991e-06	-1.24803	0.031468	1.02771	0.839316
hxlR	NZ_CP014742.1	1665519..1665866	#N/A	-1.29261	0.589218	-1.39482	0.555698	-1.00939	0.988722	-1.30426	0.77683
hxuB	NZ_CP014742.1	1076790..1078514	#N/A	1.11024	0.949631	-1.62985	0.759949	4.78363	0.0592314	1.89198	0.690515
hydA	NZ_CP014742.1	complement(1402961..1404100)	C	-1.25999	0.0275456	-1.35386	0.00215047	2.19284	4.23319e-19	-1.19668	0.141603
hydB	NZ_CP014742.1	complement(1401243..1402958)	C	-1.26855	0.0199376	-1.26396	0.0176537	1.96052	6.50205e-15	1.44299	0.000116707
hydC	NZ_CP014742.1	complement(1400540..1401232)	C	-1.24454	0.0673381	1.01677	0.917353	2.42684	7.90437e-19	1.77887	7.77705e-07
hypA	NZ_CP014742.1	735924..736268	S	-1.83889	0.275782	-3.66949	0.171958	1.1031	0.907458	-54.7924	0.561447
hypB	NZ_CP014742.1	732854..733597	KO	-1.25252	0.120681	-1.12241	0.517131	1.82582	1.11107e-05	-2.32521	0.0015693
hypD	NZ_CP014742.1	733862..734953	O	-1.33663	0.0402729	-1.48303	0.0167814	-1.66294	0.0154237	-1.26123	0.388066
hypE	NZ_CP014742.1	734950..735924	O	-1.09934	0.630687	-1.178	0.4252	-1.30089	0.271761	1.39984	0.130816
hypF	NZ_CP014742.1	730587..732776	O	-1.38332	0.24925	1.02944	0.933946	-1.97396	0.127909	-1.15443	0.786132
icd2	NZ_CP014742.1	642838..645042	#N/A	1.14309	0.255868	-1.42863	0.000119878	1.58375	2.19212e-07	-1.2704	0.0249477
ileS	NZ_CP014742.1	complement(1202703..1205456)	J	-1.15757	0.248068	-1.13396	0.320146	-1.38591	0.00758089	-1.27092	0.0951828
ilvC	NZ_CP014742.1	739827..740849	H	1.1156	0.413154	1.15707	0.226988	-1.3214	0.0275196	-1.51664	0.0033604
ilvD	NZ_CP014742.1	163360..165036	EG	-1.1186	0.467046	-1.28549	0.0769479	1.0998	0.578605	-1.05894	0.790741
ilvE	NZ_CP014742.1	complement(395690..396604)	E	-1.1101	0.475335	1.08506	0.571452	1.29563	0.0443606	-2.01545	7.81198e-05
ilvH	NZ_CP014742.1	685322..685786	E	-1.7797	0.0364005	-1.20735	0.622712	1.50507	0.22758	1.37428	0.493682
ilvI	NZ_CP014742.1	683625..685325	H	-1.45223	0.00313713	1.03855	0.837358	1.34882	0.0513721	1.56769	0.00532331
infA	NZ_CP014742.1	27986..28204	J	-3.62859	8.61592e-08	-2.84821	0.00151833	-1.16295	0.698531	-328.815	0.381094
infB	NZ_CP014742.1	284735..287350	J	1.0037	0.982649	-1.14117	0.283769	-1.94429	3.02914e-08	1.9435	5.6619e-11
infC	NZ_CP014742.1	352066..352584	J	-1.37736	0.0255758	-1.69932	0.00189857	-1.28558	0.252304	2.12656	1.47787e-06
iolG	NZ_CP014742.1	complement(616321..617157)	#N/A	-1.12972	0.758321	-2.50474	0.0322571	-156.102	0.263706	-181.264	0.44077
iscS	NZ_CP014742.1	complement(370921..372102)	E	1.11875	0.386952	1.90932	9.23366e-13	5.90134	4.11448e-95	2.88981	1.8834e-30
ispB	NZ_CP014742.1	651798..652691	H	1.20562	0.6261	1.2451	0.589375	1.45638	0.385853	3.62183	4.88271e-05
ispDF	NZ_CP014742.1	40803..41918	I	-1.35397	0.0346424	-3.18746	3.1086e-09	-3.15934	1.1456e-05	-1.41315	0.199546
ispE	NZ_CP014742.1	1244256..1245023	F	-1.22018	0.630687	1.53013	0.235097	-2.10224	0.270326	-1.09986	0.893452
ispG	NZ_CP014742.1	787110..788183	I	-1.08529	0.697827	-1.20629	0.365452	1.18353	0.444633	1.24094	0.419698
ispH	NZ_CP014742.1	complement(1001894..1002727)	IM	-1.1327	0.626624	-1.45379	0.176641	-7.33951	0.00215255	-1.21378	0.670012
katA	NZ_CP014742.1	1518306..1519730	S	1.96771	0.000497273	12.3779	1.19248e-54	151.946	1.41019e-242	30.0965	1.74481e-96
kdgR	NZ_CP014742.1	complement(596433..597194)	#N/A	-2.74844	0.0243581	-10.5638	0.0465257	-70.5255	0.357191	-81.8936	0.517672
kdpA_1	NZ_CP014742.1	774422..774682	#N/A	#N/A	#N/A	#N/A	#N/A	#N/A	#N/A	#N/A	#N/A
kdpA_2	NZ_CP014742.1	774716..774994	#N/A	-1.33359	0.687409	1.27918	0.737746	1.1481	0.888497	-39.7362	0.592506
kdpA_3	NZ_CP014742.1	775016..775348	#N/A	1.39318	0.898749	4.14624	0.365642	4.43762	0.385853	-3.6013	0.852574
kdpA_4	NZ_CP014742.1	775305..776174	#N/A	2.39391	0.383368	1.55156	0.746023	-8.28785	0.674326	2.48397	0.575254
kdpB	NZ_CP014742.1	776132..778177	P	-1.21985	0.737619	-1.10027	0.889924	2.57232	0.0372071	2.88662	0.0403239
kdpC	NZ_CP014742.1	778174..778584	P	2.1214	0.570435	2.25811	0.555698	-5.69462	0.736857	-6.61254	0.786132
kdpD	NZ_CP014742.1	778779..780599	T	-1.18778	0.813179	1.18945	0.800128	4.27808	0.000586231	10.353	1.80335e-10
kdsA	NZ_CP014742.1	complement(498350..499165)	M	1.08327	0.687409	1.15089	0.455169	1.62193	0.00340618	-1.22445	0.5089
kdsB_1	NZ_CP014742.1	933126..933845	#N/A	1.29478	0.182896	1.70465	0.00346188	-1.13377	0.716624	-1.46654	0.39264
kdsB_2	NZ_CP014742.1	1283513..1285123	#N/A	-1.00299	0.993042	1.34985	0.371183	-1.2136	0.704101	2.02733	0.0564042
kdsC	NZ_CP014742.1	754055..754543	M	-1.45004	0.169983	-1.49165	0.2323	-4.44383	0.0120851	-5.73783	0.042395
kefC	NZ_CP014742.1	1365119..1366744	#N/A	1.0353	0.947368	1.0269	0.948659	3.10096	5.82515e-06	1.40516	0.475705
kgtP	NZ_CP014742.1	52526..53785	EGP	-1.02292	0.924935	-1.50315	0.00496028	-1.16832	0.404283	-1.56974	0.0413307
korA	NZ_CP014742.1	648319..649443	#N/A	1.23992	0.0403476	1.11019	0.365642	-1.03274	0.811913	1.96044	1.46751e-13
kpsD	NZ_CP014742.1	complement(1569817..1571475)	M	1.00112	0.993042	-1.03651	0.832904	-1.2625	0.160103	-2.73035	6.09312e-06
kpsF	NZ_CP014742.1	complement(1568860..1569807)	M	1.03987	0.847507	1.14555	0.375369	-1.64772	0.00501326	1.28094	0.171996
kpsM	NZ_CP014742.1	complement(1573254..1574036)	GM	-1.40545	0.168641	1.32374	0.298758	1.52009	0.158629	1.69036	0.11915
kpsT	NZ_CP014742.1	complement(1572595..1573257)	GM	1.12171	0.630687	1.28934	0.261716	-1.12457	0.736857	1.18545	0.64883
ktrA	NZ_CP014742.1	1422558..1423208	P	-1.22964	0.488857	-1.75131	0.0864332	-3.08193	0.0256059	-2.99743	0.0867568
ktrB	NZ_CP014742.1	1421204..1422547	P	-1.14384	0.69072	-1.33796	0.411127	-1.39956	0.434217	-1.08898	0.867607
lapB	NZ_CP014742.1	complement(67929..68915)	#N/A	2.57109	0.0162089	3.93505	0.000394119	4.88348	0.000147983	1.52355	0.64843
ldh	NZ_CP014742.1	1302700..1303626	C	-1.28159	0.517229	-1.09486	0.848171	1.67664	0.180044	-1.02663	0.968567
legF_1	NZ_CP014742.1	1446716..1447414	#N/A	-1.29967	0.407818	1.00734	0.992796	1.73359	0.0753347	1.50042	0.345023
legF_2	NZ_CP014742.1	1462020..1462727	#N/A	-1.05759	0.861357	1.61831	0.016956	7.37236	3.93348e-40	2.86824	1.09804e-06
legG	NZ_CP014742.1	1458937..1460091	M	1.18394	0.446678	-1.1702	0.571452	-7.93356	0.00134029	-3.13296	0.039042
legI_1	NZ_CP014742.1	1281373..1282404	#N/A	1.22798	0.21614	1.49883	0.00807736	1.22565	0.347382	1.49491	0.0684021
legI_2	NZ_CP014742.1	1457940..1458944	#N/A	-1.15557	0.407255	-1.56273	0.0106792	-1.35462	0.175492	-6.24726	6.10659e-05
lepA	NZ_CP014742.1	complement(1167682..1169478)	M	-1.18705	0.283948	-1.85656	0.000177604	1.08296	0.707239	1.38319	0.0984248
lepB	NZ_CP014742.1	970877..971725	U	1.19014	0.26248	1.55167	0.00104681	-2.08034	0.00118649	-2.78069	0.000863288
leuA	NZ_CP014742.1	complement(136492..138036)	E	1.20471	0.292415	1.93702	3.51248e-06	1.62469	0.00810725	-1.21183	0.573645
leuB	NZ_CP014742.1	complement(135429..136505)	CE	-1.2009	0.440306	1.47117	0.0615222	-1.06015	0.878675	1.32351	0.431835
leuC	NZ_CP014742.1	complement(134030..135436)	E	1.10895	0.627916	1.31507	0.15001	1.16059	0.561775	1.53024	0.0853075
leuD1	NZ_CP014742.1	complement(133426..134028)	#N/A	-1.53294	0.396849	-1.60019	0.473653	-1.53105	0.61113	-1.49216	0.711761
leuS	NZ_CP014742.1	complement(1228748..1231177)	J	1.20434	0.14098	1.1622	0.265798	-1.99688	1.0997e-05	-1.74707	0.00220579
lgt	NZ_CP014742.1	520454..521269	M	1.14484	0.739896	1.92373	0.0264243	2.51088	0.00306053	2.26342	0.0369815
ligA_1	NZ_CP014742.1	complement(96782..97630)	#N/A	-1.90154	0.12369	-1.25644	0.69122	-78.3052	0.345055	-1.94246	0.525081
ligA_2	NZ_CP014742.1	694092..696035	#N/A	-1.3259	0.073515	-1.82372	0.00138007	-24.2645	2.55716e-05	-2.50153	0.00673281
livF	NZ_CP014742.1	complement(1153469..1154164)	E	1.21967	0.283948	-1.06756	0.795456	-2.00109	0.0241793	-1.83598	0.111147
livH	NZ_CP014742.1	complement(1155970..1156866)	E	1.09774	0.618788	-1.02279	0.917353	-3.51565	1.37251e-05	-1.82467	0.0403239
lldP	NZ_CP014742.1	complement(234916..236598)	#N/A	1.0995	0.464075	-1.41444	0.000292894	2.38026	6.74203e-24	1.60851	4.45802e-07
lnt	NZ_CP014742.1	1234282..1235301	M	1.19268	0.797478	-1.25467	0.772205	-2.86328	0.420223	1.02299	0.979419
lolA	NZ_CP014742.1	1051413..1051922	M	-1.02533	0.963868	1.70731	0.0919846	2.24562	0.014437	-5.81911	0.161207
lolC	NZ_CP014742.1	complement(1047523..1048728)	M	-1.05709	0.846378	-1.4617	0.127369	-1.8353	0.0686506	1.51039	0.143374
lolD	NZ_CP014742.1	complement(1313020..1313655)	#N/A	-1.6685	0.0920741	-1.39643	0.415117	-2.99902	0.0777166	-181.264	0.44077
lon	NZ_CP014742.1	complement(1212343..1214718)	O	-1.2383	0.123983	-1.75868	0.000125316	-1.76818	0.00208587	1.1085	0.643735
lplT	NZ_CP014742.1	complement(1043580..1045490)	#N/A	1.00122	0.995937	1.41293	0.28721	1.4199	0.364553	-1.28767	0.695327
lptA	NZ_CP014742.1	755031..755492	S	1.07021	0.898714	1.89247	0.0362375	1.34502	0.521626	-133.085	0.471991
lptB_1	NZ_CP014742.1	770497..771249	#N/A	-1.15265	0.527549	-1.82825	0.0130099	-1.38999	0.291342	1.26834	0.474263
lptB_2	NZ_CP014742.1	complement(1154151..1154921)	#N/A	-1.14201	0.581946	1.01648	0.955652	-3.70863	0.00296816	-3.36755	0.0260798
lptD	NZ_CP014742.1	1387427..1389475	M	-1.35925	0.0342248	-1.51549	0.0157515	-5.50588	3.8879e-07	-1.45932	0.164968
lpxA	NZ_CP014742.1	399064..399855	M	1.01315	0.963113	1.10454	0.557013	-1.74266	0.00471485	-1.52612	0.0764472
lpxB	NZ_CP014742.1	complement(413465..414559)	M	1.5561	0.00302013	1.47465	0.029524	-2.15871	0.0170197	-2.32873	0.0449067
lpxC	NZ_CP014742.1	282255..283139	M	1.22219	0.219343	1.80208	1.65329e-05	1.02108	0.933771	-1.01007	0.971611
lpxD	NZ_CP014742.1	685783..686748	M	1.16298	0.315275	2.1007	2.44788e-11	1.16895	0.369882	1.37211	0.0747665
lpxK	NZ_CP014742.1	930794..931720	M	-1.13428	0.755274	-1.46579	0.363935	-1.03069	0.949521	-3.615	0.157611
lpxL	NZ_CP014742.1	1273739..1274626	#N/A	1.06107	0.943804	-1.58493	0.521349	-1.87667	0.521859	-1.23484	0.850992
lspA	NZ_CP014742.1	477224..477694	MU	1.2678	0.249662	1.55396	0.026989	1.15688	0.642257	-2.15006	0.118763
lutA_1	NZ_CP014742.1	complement(234052..234792)	#N/A	1.27337	0.0284461	-1.41262	0.002168	1.83785	2.03475e-09	-1.15768	0.379035
lutA_2	NZ_CP014742.1	complement(1128323..1129588)	#N/A	1.59479	0.00107153	2.12111	2.84633e-07	-2.18873	0.011828	-1.62132	0.19065
lutB	NZ_CP014742.1	complement(232616..234055)	#N/A	1.11245	0.40636	-1.62216	6.28437e-07	1.41821	0.000356872	2.02146	5.00479e-14
lutC	NZ_CP014742.1	complement(231967..232623)	#N/A	1.22449	0.11677	-1.68328	0.000132566	1.42762	0.00843104	2.66602	1.32295e-16
luxS	NZ_CP014742.1	1333387..1333881	H	1.15907	0.306233	2.18773	1.31312e-13	1.85828	3.45524e-07	-2.7016	2.20232e-05
lysA	NZ_CP014742.1	432957..434165	E	-1.26904	0.112357	-1.48619	0.0182803	-1.26975	0.267472	-2.4621	0.00218904
lysS	NZ_CP014742.1	514467..515972	J	1.25074	0.066206	1.66914	1.87707e-06	-1.23874	0.179769	-1.779	0.00215474
macA	NZ_CP014742.1	713234..714406	M	-1.54822	0.0154513	-1.61022	0.0449497	-2.45937	0.0108679	-1.59583	0.250841
macB	NZ_CP014742.1	714406..716331	V	1.13849	0.593296	1.374	0.156544	-3.19193	0.0100035	-1.61643	0.314539
maeB	NZ_CP014742.1	complement(1424505..1425740)	#N/A	1.04155	0.826598	1.27862	0.0382475	1.45465	0.00195405	3.17792	5.96653e-28
maf	NZ_CP014742.1	620908..621459	D	-3.47664	0.046931	-2.20564	0.363118	-41.9999	0.42121	-48.7699	0.573169
map	NZ_CP014742.1	complement(81369..82127)	E	-1.1568	0.47669	1.23159	0.29954	-1.82353	0.0376119	-2.61946	0.0190099
mco	NZ_CP014742.1	1639665..1641206	U	1.75894	2.50334e-08	2.5586	1.14115e-20	2.55902	5.09738e-18	4.03072	1.50602e-38
mdaB	NZ_CP014742.1	complement(1664841..1665419)	S	-1.16122	0.365614	-1.42819	0.0296612	1.3166	0.105276	-8.97162	8.21735e-06
mdh	NZ_CP014742.1	645039..645941	C	1.3241	0.00910262	-1.16661	0.235068	-1.13608	0.378831	1.31701	0.0413307
mdtC	NZ_CP014742.1	1171619..1174636	#N/A	-1.17055	0.343822	-2.88814	1.30188e-08	-3.45274	3.2366e-06	-2.36208	0.00280336
mdtI	NZ_CP014742.1	1307790..1308098	#N/A	-1.81599	0.155096	-1.56745	0.438533	-1.00939	0.988722	-3.80366	0.323342
mdtJ	NZ_CP014742.1	1307449..1307790	#N/A	-2.35165	0.307827	-1.25235	0.828518	-23.8473	0.506604	-27.6912	0.633665
menE	NZ_CP014742.1	complement(843142..844482)	#N/A	1.04721	0.827225	1.35088	0.0320232	-1.52225	0.0366441	1.33135	0.148273
menF	NZ_CP014742.1	complement(975344..977128)	#N/A	-1.33401	0.663804	1.11083	0.889924	-1.48561	0.708401	1.02299	0.979419
menG	NZ_CP014742.1	444337..445044	#N/A	1.62662	0.112619	1.52559	0.256309	1.5166	0.357191	-1.02166	0.974681
mepM	NZ_CP014742.1	1349816..1350976	#N/A	1.01409	0.963868	1.00869	0.975982	-2.21732	0.00502026	-1.30065	0.44077
mepS	NZ_CP014742.1	complement(82883..83341)	#N/A	-1.23357	0.589329	-1.34048	0.511192	1.02916	0.953201	1.42732	0.513325
metAA1	NZ_CP014742.1	complement(141551..142432)	#N/A	1.07979	0.865823	-1.13202	0.772205	2.00495	0.0323109	1.83072	0.144094
metC	NZ_CP014742.1	1523016..1524062	#N/A	1.46681	0.731711	2.31824	0.386636	3.6107	0.171051	3.70482	0.24603
metE	NZ_CP014742.1	1335978..1338242	E	1.07751	0.833761	2.27532	9.20729e-05	2.53153	0.000128884	1.23181	0.665697
metF	NZ_CP014742.1	1338252..1339100	E	-1.38808	0.500827	-1.80714	0.355027	-1.04811	0.949282	-3.29979	0.390254
metG	NZ_CP014742.1	complement(954793..956679)	J	1.00572	0.979467	-1.0582	0.771209	1.08087	0.718704	1.57704	0.0111033
metK	NZ_CP014742.1	complement(1235538..1236734)	H	-1.26125	0.0379035	-1.1446	0.283604	1.01319	0.930227	1.51579	0.000256085
metN_1	NZ_CP014742.1	complement(892340..893350)	#N/A	-1.40754	0.0100348	-1.62961	0.0018077	-2.12431	0.000334045	-1.90404	0.0104497
metN_2	NZ_CP014742.1	complement(1415511..1416176)	#N/A	1.23227	0.314562	1.50602	0.0358105	-1.05648	0.882631	-1.26183	0.592429
metQ_1	NZ_CP014742.1	complement(888864..889640)	#N/A	-1.47329	0.178791	-2.23998	0.0307699	-1.08527	0.861484	1.31945	0.549413
metQ_2	NZ_CP014742.1	complement(890469..891242)	#N/A	1.03324	0.885846	1.01201	0.951395	2.30129	9.09899e-12	1.75113	0.00023121
metY	NZ_CP014742.1	complement(142515..143786)	E	-1.16064	0.500827	1.33141	0.160821	2.34148	1.65151e-06	-1.46341	0.35222
mfd	NZ_CP014742.1	complement(1221551..1224487)	L	1.00916	0.968393	1.333	0.0462673	-1.29464	0.214663	-1.77534	0.0294106
miaA	NZ_CP014742.1	312169..313038	J	1.09747	0.900109	1.9522	0.168483	2.88447	0.0274414	-1.10619	0.932217
miaB	NZ_CP014742.1	complement(571191..572492)	J	-1.32744	0.0168185	-1.41169	0.00699552	1.10536	0.521859	-1.34611	0.104103
mkl	NZ_CP014742.1	78230..78952	#N/A	1.10385	0.876789	1.24166	0.700549	-2.26772	0.385853	-69.8486	0.536893
mlaA	NZ_CP014742.1	1504572..1505270	#N/A	-1.35777	0.131152	-1.23835	0.430322	-6.33702	0.0010623	-2.76684	0.0456047
mltG	NZ_CP014742.1	complement(639235..640014)	S	-1.02356	0.963868	-1.13025	0.759949	-1.14073	0.800916	-2.02208	0.321763
mmpA	NZ_CP014742.1	1209026..1210132	#N/A	1.15474	0.584398	1.6939	0.0127054	-2.58912	0.0405781	-11.3616	0.0403239
mnmA_1	NZ_CP014742.1	64684..65667	#N/A	-1.12057	0.660083	-1.44788	0.17561	-4.56904	0.00321223	-1.24653	0.62846
mnmA_2	NZ_CP014742.1	complement(216412..217428)	#N/A	1.15532	0.376391	1.07836	0.69176	1.39353	0.0457964	1.8255	0.000243379
mnmC	NZ_CP014742.1	complement(1404221..1406062)	J	-1.05747	0.930674	1.33031	0.511192	-1.70367	0.449336	1.34436	0.654368
mnmE	NZ_CP014742.1	complement(1064876..1066204)	J	-1.68881	0.0423896	-5.10638	0.000347728	-8.42683	0.00840738	-3.72308	0.0700732
mnmG	NZ_CP014742.1	complement(1321193..1323052)	#N/A	-1.33666	0.0253211	-1.88061	1.71442e-05	-1.7366	0.00259259	-1.21419	0.407833
mntB	NZ_CP014742.1	complement(292093..292896)	#N/A	1.33318	0.306233	1.19155	0.606042	-2.48022	0.0807774	-223.422	0.418484
mntP	NZ_CP014742.1	complement(313024..313587)	P	1.44008	0.827443	2.25811	0.555698	2.4168	0.578605	-6.61254	0.786132
moaA_1	NZ_CP014742.1	complement(309239..310201)	#N/A	1.02137	0.969498	-1.14304	0.815714	-1.20815	0.799007	-3.80366	0.323342
moaA_2	NZ_CP014742.1	846671..847705	#N/A	1.08501	0.652005	1.38187	0.0186881	2.91998	4.52813e-19	1.40027	0.0742986
moaA_3	NZ_CP014742.1	1377892..1378794	#N/A	1.04681	0.921441	1.25945	0.483417	-3.49723	0.0401984	-4.51559	0.0881307
moaC1	NZ_CP014742.1	379864..380337	#N/A	1.32694	0.359871	1.15042	0.722452	2.62826	0.000504449	2.61983	0.00281876
moaE	NZ_CP014742.1	1641430..1641876	U	1.51118	0.00941994	2.43296	4.43985e-09	2.47753	2.47257e-07	8.78356	5.48647e-53
mobA	NZ_CP014742.1	1478935..1479510	H	-1.59737	0.409187	-1.87062	0.4252	-3.42855	0.337645	1.6904	0.513185
mobB	NZ_CP014742.1	complement(957723..958214)	H	1.06107	0.943804	1.37618	0.571452	2.32756	0.0920565	-2.41803	0.543825
modA	NZ_CP014742.1	complement(424112..424861)	P	1.70065	0.00330419	4.45922	9.00592e-21	11.688	9.6669e-59	1.31234	0.512507
moeA_1	NZ_CP014742.1	complement(971747..972907)	#N/A	-1.78036	0.0190645	-2.00929	0.031552	-2.15301	0.0780101	1.03141	0.95105
moeA_2	NZ_CP014742.1	1641880..1643070	#N/A	1.35973	0.0338666	1.78493	3.60498e-05	1.66209	0.0030013	7.14095	1.37799e-55
mog	NZ_CP014742.1	complement(826918..827460)	#N/A	-1.12629	0.654727	-1.94801	0.0193829	-1.08479	0.836559	1.49325	0.218464
motB	NZ_CP014742.1	complement(452943..453686)	N	1.04938	0.82116	1.05041	0.797638	-1.62818	0.0184715	-1.0075	0.975502
mprA_1	NZ_CP014742.1	complement(1358288..1358953)	#N/A	1.16765	0.688949	-1.18351	0.715452	1.53974	0.286636	-2.08174	0.379035
mprA_2	NZ_CP014742.1	complement(1613912..1614592)	#N/A	1.03711	0.889001	1.30206	0.117532	-1.66441	0.0388645	-3.46259	0.00146718
mqnA	NZ_CP014742.1	complement(1423205..1423876)	H	-1.49786	0.258179	-1.07166	0.888889	-4.51629	0.0766525	1.32446	0.628725
mqnC	NZ_CP014742.1	575224..576270	H	1.08171	0.675059	1.43028	0.0102568	1.01517	0.948245	1.40447	0.0861917
mqnD	NZ_CP014742.1	100932..101792	H	-1.00652	0.984395	-1.39666	0.375369	-1.28746	0.586107	-3.03199	0.137793
mqnE	NZ_CP014742.1	1501677..1502741	H	1.00893	0.968393	-1.26428	0.144841	-1.41078	0.068599	2.05917	3.82884e-07
mqo	NZ_CP014742.1	complement(508991..510337)	C	-1.24818	0.0900759	-1.33186	0.0382655	2.13716	2.75997e-11	-1.16864	0.47251
mraY	NZ_CP014742.1	complement(549870..550931)	M	1.38359	0.23211	-1.07012	0.864088	-2.96862	0.0504427	-3.20476	0.114862
mrdA	NZ_CP014742.1	756577..758382	M	-1.06784	0.819824	1.27614	0.279593	-1.97614	0.0537588	-1.66492	0.248987
mrdB	NZ_CP014742.1	1419650..1420750	#N/A	-1.02581	0.968393	1.55002	0.363935	-1.15564	0.859976	-1.00191	0.997554
mreB	NZ_CP014742.1	401083..402123	D	1.06122	0.698729	-1.14313	0.283769	-6.68495	3.51849e-27	-5.14664	8.007e-18
msbA	NZ_CP014742.1	923275..925017	V	1.15621	0.498586	1.30159	0.213821	-1.50376	0.19917	1.6724	0.0449067
msrA	NZ_CP014742.1	complement(744122..744619)	O	-1.40673	0.0581473	-1.49044	0.0801705	-3.22967	0.00157376	-4.17558	0.00666376
msrB	NZ_CP014742.1	complement(1251156..1251515)	C	1.08401	0.84904	1.46867	0.222044	1.23279	0.622571	-2.60005	0.219348
msrP	NZ_CP014742.1	complement(494925..495818)	C	1.81421	1.03298e-08	3.98067	8.71046e-44	3.26716	1.59573e-27	-1.37267	0.141197
msrQ	NZ_CP014742.1	complement(494386..494925)	#N/A	2.1214	0.570435	5.51538	0.0898222	-5.69462	0.736857	-6.61254	0.786132
mtaB	NZ_CP014742.1	complement(1142373..1143623)	#N/A	1.4716	0.00530078	1.43233	0.025592	-1.34029	0.25111	1.32625	0.268114
murA	NZ_CP014742.1	complement(972904..974160)	M	-1.27525	0.122857	-1.48955	0.0269894	-1.07483	0.772246	-1.68799	0.0734898
murB	NZ_CP014742.1	102070..102846	M	1.13741	0.833761	1.4713	0.460138	-3.99382	0.271057	-63.8261	0.543825
murC	NZ_CP014742.1	complement(1195488..1196786)	M	1.01949	0.956405	-1.34333	0.213821	1.06694	0.836559	-1.21252	0.616782
murD2	NZ_CP014742.1	complement(548662..549870)	#N/A	-1.61532	0.0491674	-1.6138	0.121903	-3.48307	0.0118388	-1.24036	0.657728
murE	NZ_CP014742.1	71678..72961	M	-1.10464	0.671038	-1.60494	0.0390739	-1.87022	0.044569	1.69573	0.0283307
murF	NZ_CP014742.1	complement(914479..915906)	U	-1.61379	0.0342768	-2.02278	0.0279653	2.26213	0.000315219	2.27193	0.00213083
murG	NZ_CP014742.1	1179185..1180213	M	-1.33546	0.517362	-1.48721	0.469612	-1.28818	0.716624	1.19161	0.807203
murI	NZ_CP014742.1	complement(82129..82881)	M	-2.07693	0.0431677	-1.09016	0.868161	-1.31024	0.667885	1.94913	0.155732
murJ	NZ_CP014742.1	920443..921894	J	-1.0372	0.955955	1.00373	0.99605	-1.27682	0.702939	-1.6498	0.565702
mutS2	NZ_CP014742.1	complement(1192945..1195152)	L	-1.52727	0.00591758	-1.56123	0.0246839	-2.73214	0.000764914	-1.09133	0.786132
mutY	NZ_CP014742.1	complement(53771..54790)	L	1.19795	0.549315	-1.28855	0.469612	-3.32871	0.0281067	-1.35975	0.5811
nadD	NZ_CP014742.1	1534183..1534728	H	-1.59737	0.409187	-1.87062	0.4252	2.72595	0.035984	-54.7924	0.561447
nadE	NZ_CP014742.1	930050..930790	F	1.00834	0.979467	-1.2437	0.485925	1.60446	0.0800584	-1.45782	0.483267
nadK	NZ_CP014742.1	747605..748465	F	1.2564	0.531381	2.2701	0.00346188	-1.47738	0.513324	-5.56718	0.174255
napA_1	NZ_CP014742.1	900822..903593	#N/A	-1.72312	8.2388e-10	-1.23214	0.0354191	1.8467	1.24368e-12	2.03888	3.42619e-16
napA_2	NZ_CP014742.1	complement(1634406..1636646)	#N/A	-1.8166	5.04242e-12	-4.30664	6.65907e-64	-3.35723	1.28958e-41	-2.27697	2.24091e-19
napB	NZ_CP014742.1	905130..905651	C	-1.93477	2.54062e-09	-1.68581	9.44421e-05	-1.45569	0.02121	-1.05678	0.793943
napD	NZ_CP014742.1	906563..906901	P	-1.33359	0.687409	-5.12575	0.213821	-34.2202	0.449336	-39.7362	0.592506
napG	NZ_CP014742.1	903611..904351	C	-2.26083	6.49384e-17	-1.96736	1.22428e-09	-1.11918	0.42121	1.26044	0.0867568
napH	NZ_CP014742.1	904351..905130	C	-1.99624	2.7448e-08	-2.03532	1.16121e-05	-1.41331	0.0802465	1.3607	0.107875
ndhC	NZ_CP014742.1	complement(15436..15825)	#N/A	1.00059	0.997631	-1.41656	0.357138	-1.02754	0.949521	-2.31468	0.217747
ndhI	NZ_CP014742.1	complement(7918..8559)	#N/A	-1.24804	0.130026	-1.59855	0.00302963	-2.06236	0.000610768	-1.50239	0.100019
ndhJ	NZ_CP014742.1	complement(14160..14951)	#N/A	-1.07385	0.739725	-2.0133	0.00027643	-1.1052	0.693343	1.5835	0.0246276
ndk	NZ_CP014742.1	complement(450117..450530)	F	-1.49055	0.000112642	-2.11618	6.59841e-11	-1.82112	7.19617e-06	-4.91211	6.61867e-14
nhaA_1	NZ_CP014742.1	complement(83350..84519)	#N/A	-1.31045	0.248699	1.03856	0.903975	2.53278	3.99813e-06	2.03278	0.00743459
nhaA_2	NZ_CP014742.1	complement(84516..85664)	#N/A	-1.27736	0.463834	1.20975	0.586869	1.96862	0.0249061	2.92191	0.000226704
nifF	NZ_CP014742.1	complement(1516632..1517123)	#N/A	1.01822	0.929351	-1.1768	0.135819	1.1333	0.26685	2.01468	2.01511e-14
nikE	NZ_CP014742.1	complement(15938..16603)	#N/A	1.44008	0.827443	1.17236	0.930185	6.8992	0.0662417	7.07904	0.105768
nimT	NZ_CP014742.1	complement(1180184..1181041)	#N/A	-1.73799	0.673628	1.18178	0.903975	1.26483	0.888354	-12.635	0.718855
nlpA	NZ_CP014742.1	complement(889650..890420)	#N/A	1.0572	0.871997	1.20531	0.507666	1.58482	0.0951446	-1.26754	0.647655
nnr	NZ_CP014742.1	complement(331436..332806)	#N/A	-1.27089	0.570435	-1.3609	0.532156	-3.83194	0.12429	-1.02166	0.974681
nqo6	NZ_CP014742.1	complement(14951..15454)	#N/A	-1.43236	0.0142669	-2.2545	1.67403e-05	1.29949	0.171051	3.53331	7.00023e-20
nqo8	NZ_CP014742.1	complement(8569..9567)	#N/A	-1.63575	6.83664e-05	-2.06499	4.29639e-06	-2.78941	4.0941e-06	-3.48854	2.77857e-05
nrdA	NZ_CP014742.1	175404..177773	F	-1.75149	3.19603e-08	-2.76948	1.77602e-16	-3.1788	3.23703e-13	-1.02107	0.911222
nrdB	NZ_CP014742.1	complement(363438..364460)	F	-1.21167	0.185381	-1.17214	0.340609	-2.01073	0.000314902	-2.28979	0.000722191
nrfA	NZ_CP014742.1	complement(1485154..1486986)	C	-5.82373	2.66821e-46	-5.66741	1.21845e-23	1.18794	0.248129	-1.0374	0.852831
nrfH	NZ_CP014742.1	complement(1487001..1487492)	#N/A	-2.59007	2.81637e-07	-5.00418	4.3173e-06	1.82715	0.00367274	-2.87561	0.0373
nrgA	NZ_CP014742.1	614118..615353	#N/A	-2.23491	1.76159e-10	6.3595	4.56114e-74	28.686	2.88642e-259	39.2737	5.43602e-308
nspC	NZ_CP014742.1	complement(1638393..1639541)	H	1.20964	0.354018	1.26184	0.291746	1.01464	0.961725	-1.97984	0.117638
nth_1	NZ_CP014742.1	complement(701285..701911)	#N/A	-1.05926	0.900109	-2.82679	0.0182803	-3.04884	0.0726406	-3.93664	0.125936
nth_2	NZ_CP014742.1	complement(1220105..1220791)	#N/A	2.37761	0.104364	2.61342	0.100398	1.11231	0.923793	-1.15838	0.929493
nuoD	NZ_CP014742.1	complement(12932..14158)	C	-1.65946	2.09396e-06	-2.11085	5.36986e-09	-1.13101	0.445032	-1.17806	0.400766
nuoK	NZ_CP014742.1	complement(7110..7406)	C	-1.24735	0.500827	-2.65721	0.0154376	-2.80857	0.0650234	1.19671	0.723226
nuoL	NZ_CP014742.1	complement(5318..7108)	CP	-1.44664	0.00313713	-1.67346	0.000478318	-3.48429	4.98602e-08	-1.95684	0.00383209
nuoM	NZ_CP014742.1	complement(3829..5316)	C	1.419	0.0164083	1.13963	0.522658	-1.59877	0.0746654	-1.41654	0.301856
nuoN	NZ_CP014742.1	complement(2451..3839)	C	1.2384	0.252258	1.0326	0.903975	-1.44668	0.217065	-2.93396	0.0198195
nusA	NZ_CP014742.1	572859..573947	K	-1.43925	0.02252	-1.04852	0.841639	-1.77376	0.0314883	1.19578	0.540168
nusB	NZ_CP014742.1	complement(497491..497889)	K	-1.05562	0.91145	-1.32324	0.485675	-2.40847	0.128688	-3.87231	0.131955
nusG	NZ_CP014742.1	584842..585375	K	-1.42043	0.000325691	-1.5235	2.33188e-05	-4.16002	8.19783e-29	-5.06367	9.22591e-25
oadA	NZ_CP014742.1	complement(1035654..1037453)	#N/A	1.25065	0.0413566	1.83344	8.39875e-11	1.28063	0.0290351	-1.72739	7.11682e-05
obg	NZ_CP014742.1	252678..253730	#N/A	-1.88844	5.48249e-07	-2.13958	6.501e-06	-2.10198	0.000701024	-2.04081	0.00799756
ogt	NZ_CP014742.1	953404..953856	H	2.0197	0.17384	2.57248	0.0732597	1.79278	0.449336	-1.41031	0.819279
ompR	NZ_CP014742.1	complement(997375..998046)	#N/A	1.35584	0.40137	-1.1378	0.800742	-1.09643	0.888354	2.39845	0.0378058
oppD	NZ_CP014742.1	complement(16596..17306)	#N/A	-1.11468	0.914196	1.18787	0.843144	1.00322	0.996674	2.27069	0.369065
oprF	NZ_CP014742.1	complement(1601978..1602937)	#N/A	-1.08093	0.590344	1.38265	0.00143718	2.71783	3.28393e-27	1.51607	0.000215012
pabA	NZ_CP014742.1	complement(974781..975347)	EH	-7.03422	#N/A	-6.28872	0.737746	-3.10139	0.836559	-3.6013	#N/A
pal_1	NZ_CP014742.1	266611..267108	#N/A	-1.03427	0.839506	-1.33311	0.0033269	1.06634	0.590055	-1.33076	0.010503
pal_2	NZ_CP014742.1	705411..706364	#N/A	1.6528	0.0881599	3.11226	1.11714e-05	-4.12523	0.100597	-5.31525	0.190709
panB	NZ_CP014742.1	complement(420264..421088)	H	1.15106	0.378666	1.75466	4.8041e-06	6.99682	3.02029e-75	4.83691	1.14116e-40
panC	NZ_CP014742.1	complement(419405..420253)	H	1.12642	0.517362	2.00044	1.40996e-07	5.68948	2.1871e-48	2.50434	6.99039e-09
panD	NZ_CP014742.1	complement(419028..419408)	H	1.58865	0.0685586	2.12581	0.0034052	5.53498	1.53323e-14	1.13523	0.835823
parB	NZ_CP014742.1	256985..257821	K	-1.09219	0.838942	-1.51795	0.310806	1.10602	0.836559	-3.74365	0.144094
pbpF	NZ_CP014742.1	621456..623387	#N/A	1.09939	0.589218	1.42769	0.00807053	-1.31958	0.170487	-2.07776	0.00513485
pcaB	NZ_CP014742.1	1524072..1525439	#N/A	1.56094	0.304471	3.04612	0.001653	2.80452	0.0182445	2.16888	0.207485
pckA	NZ_CP014742.1	complement(1034067..1035641)	H	1.32622	0.00897588	1.61214	2.36441e-06	1.12731	0.385853	1.26159	0.101301
pcm	NZ_CP014742.1	complement(360843..361472)	H	-1.01889	0.956443	-2.07074	0.00134429	-1.21022	0.506604	1.27556	0.418484
pcrA	NZ_CP014742.1	1241148..1243223	#N/A	-1.46675	0.13435	-1.36562	0.335482	-9.89329	0.00414317	-3.29003	0.0599192
pctB_1	NZ_CP014742.1	complement(386875..388863)	#N/A	-1.71828	1.44213e-08	-2.4444	5.63098e-17	-2.2148	7.31384e-11	-2.88546	1.48758e-12
pctB_2	NZ_CP014742.1	complement(1058686..1060278)	#N/A	-1.15701	0.577783	-1.43891	0.209095	3.15137	5.02632e-10	1.77226	0.0474543
pctC	NZ_CP014742.1	complement(1628948..1631050)	#N/A	-1.22099	0.106726	1.06945	0.646348	2.75931	2.274e-24	1.93457	1.20111e-08
pdxA	NZ_CP014742.1	1373315..1374409	H	-1.12424	0.819561	1.03072	0.954984	-1.85314	0.373171	-1.20929	0.807203
pdxJ	NZ_CP014742.1	1372545..1373318	H	-1.28065	0.44675	-1.80487	0.118063	1.57032	0.179032	-1.50519	0.515359
peb1A	NZ_CP014742.1	complement(1024987..1025766)	ET	1.81098	1.46286e-10	1.18144	0.156544	1.95469	8.28243e-12	-2.9885	1.36111e-11
penA	NZ_CP014742.1	complement(636102..637910)	#N/A	-1.2012	0.407255	-1.5066	0.101844	1.44394	0.126209	-2.48602	0.057214
pepA	NZ_CP014742.1	1030102..1031553	E	-1.00684	0.973562	-1.27953	0.119079	-2.12015	0.000176953	-1.30765	0.258878
pepD	NZ_CP014742.1	1080929..1082197	E	1.14753	0.376391	1.52915	0.000709039	-1.14051	0.509108	-1.45576	0.107557
pepF1	NZ_CP014742.1	1238999..1240720	#N/A	1.21518	0.31817	1.01953	0.941641	-1.81073	0.0587553	-3.31066	0.0151184
petA	NZ_CP014742.1	complement(1319312..1319815)	#N/A	-1.50018	2.33014e-05	-2.85857	1.67764e-24	-4.53097	1.90855e-29	-7.32664	1.26122e-26
petB	NZ_CP014742.1	complement(1318060..1319310)	#N/A	-1.63689	7.04453e-08	-3.2436	3.17946e-33	-4.21763	3.54259e-34	-5.9458	1.4361e-32
pfs	NZ_CP014742.1	269563..270249	E	-1.03516	0.871997	-1.49272	0.00540349	-8.0276	3.73209e-11	-1.89854	0.00413148
pgbA	NZ_CP014742.1	complement(1348969..1349694)	#N/A	-1.01187	0.963868	1.61768	0.00204747	2.34565	6.96453e-08	1.97033	0.000572036
pgi	NZ_CP014742.1	complement(1654508..1655728)	G	1.18409	0.383389	1.77307	0.000294087	1.28977	0.284237	-1.57451	0.22835
pgk	NZ_CP014742.1	complement(1531920..1533122)	F	-1.03106	0.884576	1.07127	0.655074	1.29574	0.0581031	-1.02211	0.919218
pglA	NZ_CP014742.1	complement(1262761..1263891)	M	1.54071	0.0294174	2.41022	3.85208e-06	1.27763	0.467158	-2.6398	0.130608
pglB	NZ_CP014742.1	complement(1263901..1266042)	S	2.27518	2.0929e-08	2.61556	3.15546e-09	1.23168	0.484054	-1.05029	0.911744
pglC	NZ_CP014742.1	complement(1262166..1262768)	M	1.93976	0.0162089	2.31806	0.00373306	-1.01101	0.988722	-1.30683	0.738221
pglD	NZ_CP014742.1	complement(1261592..1262179)	S	1.74034	0.0816098	2.73504	0.000752531	-1.65385	0.478108	-4.18156	0.282352
pglE	NZ_CP014742.1	complement(1259726..1260886)	E	-1.01534	0.959354	1.59705	0.000518922	-1.03246	0.897588	-1.96897	0.0177406
pglF	NZ_CP014742.1	complement(1257952..1259724)	GM	1.45946	0.00769371	1.58893	0.00253263	-1.61435	0.0680782	-1.69781	0.114398
pglH	NZ_CP014742.1	complement(1268053..1269129)	M	1.67143	0.00370732	1.97196	0.000442436	-1.56778	0.259574	-2.02725	0.198268
pglI	NZ_CP014742.1	complement(1267131..1268060)	M	1.59051	0.0876494	2.15919	0.00335398	-3.57722	0.0713109	-3.48634	0.171996
pglJ	NZ_CP014742.1	complement(1266046..1267143)	M	1.07898	0.819824	1.80876	0.00616557	1.18561	0.642693	1.34886	0.484917
pglK	NZ_CP014742.1	complement(1269129..1270823)	P	1.42634	0.066733	1.89583	0.000866694	1.05644	0.888354	-1.42745	0.484541
pgpA	NZ_CP014742.1	43945..44445	I	1.18447	0.726519	-1.72961	0.359412	-5.50121	0.160461	-1.26107	0.793943
pgsA	NZ_CP014742.1	1208493..1209029	I	1.24133	0.509444	2.21848	0.00147518	-1.9788	0.214637	-7.45667	0.101908
pgtP_1	NZ_CP014742.1	complement(415672..416631)	#N/A	-1.58447	0.660521	-1.24951	0.861932	-1.16747	0.917962	-18.6575	0.674423
pgtP_2	NZ_CP014742.1	complement(416622..416843)	#N/A	-1.146	0.915021	-32.5804	0.483417	1.65088	0.655736	2.50893	0.418484
pheA	NZ_CP014742.1	434922..435995	E	-1.26803	0.241578	-1.24113	0.38751	-2.98774	0.00359096	-2.42211	0.0473452
pheS	NZ_CP014742.1	complement(1006318..1007310)	J	-1.18537	0.241578	-1.1295	0.455169	-1.49775	0.0198388	1.04634	0.839316
pheT	NZ_CP014742.1	complement(1004000..1006321)	J	1.09285	0.596452	1.00619	0.979409	-1.40507	0.0646463	-1.19359	0.467711
pleD	NZ_CP014742.1	750094..751338	#N/A	-1.17525	0.359871	-1.02698	0.904025	3.00476	6.72189e-17	-1.04316	0.885221
plsX	NZ_CP014742.1	complement(448601..449587)	#N/A	-1.52333	7.35229e-05	-3.07315	1.05252e-17	-7.61739	2.03324e-18	-4.93599	1.31169e-11
plsY	NZ_CP014742.1	complement(473966..474574)	I	-1.20366	0.33529	1.12923	0.571452	1.11471	0.675266	1.32153	0.30906
pncB2	NZ_CP014742.1	complement(362078..363448)	#N/A	-1.05313	0.837135	-1.07924	0.746023	-3.89498	0.000186364	-8.34475	0.00114091
pnp	NZ_CP014742.1	1389545..1391704	J	-1.30301	0.0243581	-2.57911	1.85617e-13	-4.57415	4.65026e-15	-1.05673	0.784012
polA	NZ_CP014742.1	complement(454481..457120)	L	-1.06209	0.827225	-2.21784	0.00161498	-1.70365	0.0960253	-1.17338	0.690515
pomA	NZ_CP014742.1	complement(453689..454465)	#N/A	-1.15104	0.34305	-1.20682	0.209095	-1.245	0.198206	-1.39832	0.0976371
porA	NZ_CP014742.1	1394846..1396141	#N/A	-1.44508	3.99787e-05	-1.63528	5.9557e-09	-1.14281	0.174489	-1.19077	0.0728857
ppa	NZ_CP014742.1	complement(744660..745178)	C	-1.15237	0.383368	-1.57238	0.00385905	-1.55333	0.0262603	1.11593	0.644357
ppaX	NZ_CP014742.1	complement(1601337..1601978)	#N/A	-1.48819	0.00659837	1.07518	0.729235	-1.43722	0.12429	-4.76306	0.000289288
ppiB	NZ_CP014742.1	complement(1306141..1306623)	O	-1.32083	0.0379035	-1.71414	0.000373525	-1.59705	0.0135166	-1.71163	0.0223605
ppiD	NZ_CP014742.1	798155..799645	#N/A	-1.15824	0.403078	-1.42665	0.04555	1.20006	0.366778	-1.40935	0.231319
ppk	NZ_CP014742.1	1487705..1489789	F	1.05557	0.819561	-1.25801	0.256309	1.74724	0.00081779	1.87679	0.000740766
prfA	NZ_CP014742.1	44806..45873	J	-1.43011	0.000736361	-2.19356	1.58025e-11	-4.31061	1.39273e-17	-2.35824	2.79985e-07
prfB	NZ_CP014742.1	1580664..1581761	J	1.05386	0.794547	-1.03202	0.870686	-1.0993	0.642693	2.8285	5.43223e-16
priA	NZ_CP014742.1	783706..785559	L	-2.08208	0.0224796	1.00127	0.99761	-9.45811	0.0507596	1.21892	0.73867
prmC	NZ_CP014742.1	complement(824610..825425)	#N/A	1.75243	0.322688	3.85023	0.00291373	2.23236	0.244419	-33.7137	0.608701
proA	NZ_CP014742.1	complement(669002..670234)	E	-1.15942	0.477147	-1.39748	0.137295	-1.49845	0.16302	-1.11631	0.771636
proB	NZ_CP014742.1	253835..254590	E	-1.02622	0.963113	1.19148	0.625436	1.0467	0.919671	1.26903	0.634608
proC	NZ_CP014742.1	1215932..1216663	E	-1.27426	0.424418	-2.01843	0.0443801	-2.0674	0.122259	-3.5503	0.0829402
proP_1	NZ_CP014742.1	complement(25719..27014)	#N/A	-1.03417	0.963868	-1.01871	0.986329	2.88447	0.0274414	2.67339	0.102367
proP_2	NZ_CP014742.1	complement(378303..379613)	#N/A	1.05658	0.859897	-1.52257	0.130511	-4.36898	0.00446699	-7.0244	0.0194801
proP_3	NZ_CP014742.1	complement(1082180..1083427)	#N/A	1.25746	0.467046	1.09713	0.812938	2.57607	0.000468122	-1.03287	0.956268
proS	NZ_CP014742.1	653976..655682	J	-1.07555	0.693437	1.02268	0.908844	-1.40292	0.0804472	-2.03256	0.00486928
prs	NZ_CP014742.1	complement(1022526..1023455)	F	-1.09545	0.545572	-1.54725	0.000362806	1.07224	0.662459	1.30865	0.0683961
psd_1	NZ_CP014742.1	963100..963900	#N/A	1.53671	0.0243642	1.95347	0.000722682	1.16304	0.671333	-11.2356	0.0412232
psd_2	NZ_CP014742.1	complement(1253131..1253748)	#N/A	1.31723	0.113386	1.45204	0.0430267	-2.54348	0.00780526	-1.65041	0.209999
pseB	NZ_CP014742.1	1430598..1431602	M	-1.14474	0.384359	-1.21127	0.224954	2.32833	8.7119e-13	-1.01854	0.945242
pseC	NZ_CP014742.1	1431604..1432734	E	-1.22447	0.357065	-1.77047	0.0244188	1.12833	0.692618	2.32168	9.43425e-05
pseG	NZ_CP014742.1	1447398..1448222	M	-1.46641	0.248699	-1.06747	0.885422	-1.13295	0.823243	-1.22241	0.7648
pseH	NZ_CP014742.1	1448219..1448692	J	1.11024	0.949631	-1.62985	0.759949	1.26483	0.888354	-12.635	0.718855
pseI	NZ_CP014742.1	1451400..1452431	M	-1.17597	0.466898	1.13187	0.616034	1.27563	0.351826	2.18825	0.000295756
pstB	NZ_CP014742.1	724985..725725	P	-1.04064	0.963113	-1.46222	0.575018	1.17916	0.834975	-1.3635	0.784012
pstC1	NZ_CP014742.1	722989..723903	#N/A	1.44008	0.827443	3.34387	0.314897	-5.69462	0.736857	3.61513	0.445739
pth	NZ_CP014742.1	431308..431853	#N/A	-1.88479	9.74399e-06	-2.30929	3.15077e-05	-5.30881	7.86905e-06	-29.8786	0.00220114
ptlI	NZ_CP014742.1	complement(1538330..1539691)	#N/A	-1.0953	0.60375	1.35152	0.0289178	1.49867	0.00694875	2.575	2.18053e-12
purA	NZ_CP014742.1	complement(1619157..1620407)	F	-1.15084	0.332855	-1.13367	0.416297	1.7731	1.38503e-06	7.05189	2.62385e-86
purB	NZ_CP014742.1	174060..175388	F	-1.13279	0.476931	-1.40224	0.0471964	-1.16925	0.478108	1.36988	0.125031
purC	NZ_CP014742.1	627844..628554	F	1.1381	0.449428	1.06929	0.737746	-1.52699	0.0518983	-2.63213	0.00181138
purD	NZ_CP014742.1	1385738..1386988	F	-1.2445	0.0644733	-1.13184	0.363935	2.20785	3.17244e-15	4.88503	1.50013e-62
purE	NZ_CP014742.1	807592..808086	F	-1.56971	0.0044914	-3.54719	5.1654e-07	-1.97533	0.0165039	-1.82727	0.0877387
purF	NZ_CP014742.1	complement(339576..340913)	F	-1.27511	0.053592	-1.4468	0.0053671	-1.10643	0.560734	1.53117	0.00275444
purH	NZ_CP014742.1	complement(1060377..1061909)	F	-1.18821	0.234363	-2.2719	2.50077e-08	-14.4732	3.45112e-11	-5.08172	1.69686e-07
purL	NZ_CP014742.1	complement(1062679..1064865)	#N/A	-1.59517	1.54752e-05	-2.18031	1.57142e-09	-8.66361	4.38362e-16	-4.34286	1.47812e-09
purM	NZ_CP014742.1	complement(1649723..1650712)	F	-1.04994	0.819824	-1.16314	0.400708	-1.22162	0.335169	2.20669	5.51743e-08
purN	NZ_CP014742.1	complement(330879..331445)	F	-1.33537	0.530286	-1.56745	0.438533	-1.99309	0.383413	-90.9273	0.510321
purQ	NZ_CP014742.1	628810..629457	F	-1.04501	0.861357	-1.09535	0.683617	-2.04487	0.00773474	-7.22392	0.000443157
purS	NZ_CP014742.1	628563..628808	F	1.05113	0.912853	-1.31441	0.470656	-1.74042	0.261532	-208.366	0.424961
purU	NZ_CP014742.1	908986..909810	F	-1.14878	0.651255	-2.09323	0.0162062	-3.68363	0.00805843	-2.05674	0.159234
putP	NZ_CP014742.1	complement(1622127..1623596)	E	1.91164	7.45882e-09	1.16966	0.363118	3.09067	5.00738e-20	3.87326	3.22689e-26
pxpA	NZ_CP014742.1	1661452..1662219	#N/A	-1.14501	0.48911	-1.16863	0.473653	1.2252	0.365306	-1.7142	0.107229
pxpB	NZ_CP014742.1	1662229..1662969	#N/A	-1.0817	0.809624	-1.03687	0.917321	1.21822	0.55884	1.70931	0.0940898
pxpC	NZ_CP014742.1	1662950..1663915	#N/A	-1.12682	0.590344	-1.73	0.0165297	-1.91781	0.035984	-1.17447	0.67015
pyk	NZ_CP014742.1	complement(507500..508942)	G	1.10962	0.452087	2.0807	6.59343e-15	1.58875	1.34938e-05	-1.32684	0.0632025
pyrB	NZ_CP014742.1	1238108..1238995	F	-1.15913	0.531975	-1.23788	0.436906	-2.77969	0.0111197	-2.02985	0.125748
pyrC_1	NZ_CP014742.1	384746..385753	#N/A	1.70794	0.00344847	1.55975	0.0521421	-2.41688	0.0601331	-253.534	0.405254
pyrC_2	NZ_CP014742.1	complement(1329773..1330951)	#N/A	-1.0056	0.984395	-1.19231	0.575018	1.08357	0.836559	4.25751	4.49159e-13
pyrD	NZ_CP014742.1	925049..926107	F	1.00263	0.989146	-1.49282	0.0354191	-1.83251	0.0170221	-1.81417	0.0624251
pyrE	NZ_CP014742.1	complement(364886..365494)	F	-1.17736	0.274185	-1.61383	0.00103066	1.03199	0.883009	1.0964	0.680461
pyrF	NZ_CP014742.1	complement(496655..497494)	F	-1.08579	0.727562	-1.18928	0.462426	-1.7527	0.0546049	2.9884	1.90934e-10
pyrG	NZ_CP014742.1	180060..181691	F	-1.26847	0.0592403	-1.37328	0.017724	1.34739	0.0274414	2.65959	1.76989e-17
pyrH	NZ_CP014742.1	complement(1412757..1413476)	F	1.4375	0.00307672	2.11135	1.50801e-10	2.48107	4.07375e-13	2.54212	1.33423e-11
queA	NZ_CP014742.1	complement(686737..687765)	F	1.11581	0.768773	1.6705	0.0591522	-2.68854	0.0794959	-2.18464	0.259791
queC	NZ_CP014742.1	166838..167512	F	1.00997	0.970653	1.47246	0.0315423	2.16274	1.35822e-05	5.95397	8.87789e-34
queE	NZ_CP014742.1	complement(308493..309236)	H	2.80273	0.383368	7.68689	0.0278223	2.4168	0.578605	14.0068	0.00659027
queF	NZ_CP014742.1	complement(140404..140787)	S	-1.02452	0.963868	-1.25674	0.658733	1.09841	0.883009	2.74112	0.0115311
queH	NZ_CP014742.1	397439..398530	C	1.09967	0.729562	1.56499	0.0321894	-1.47495	0.300192	-1.4856	0.426298
radA	NZ_CP014742.1	complement(1340059..1341399)	O	-1.05885	0.82468	1.3449	0.10562	-1.51216	0.14198	2.46386	7.97963e-07
rbfA	NZ_CP014742.1	287347..287709	J	1.1393	0.687409	-1.53005	0.216339	-1.69746	0.232966	1.81082	0.0782284
rbr1	NZ_CP014742.1	complement(162550..163200)	#N/A	-1.68572	1.44158e-07	-1.01909	0.903975	3.50301	1.24569e-41	2.671	1.66495e-22
rcsC	NZ_CP014742.1	complement(408938..411247)	#N/A	-1.54811	1.10571e-06	-2.50105	4.88748e-25	-1.42412	0.000207296	-1.36786	0.00207467
recA	NZ_CP014742.1	complement(99795..100826)	L	-1.12729	0.409201	-1.08707	0.583458	1.16604	0.301206	1.0144	0.949546
recB	NZ_CP014742.1	complement(1603963..1606728)	#N/A	1.33302	0.376391	1.26114	0.537348	-2.04838	0.233102	-2.21132	0.330202
recD2	NZ_CP014742.1	complement(1052663..1054006)	#N/A	1.70419	0.378666	1.42172	0.647754	3.8994	0.0144397	2.27069	0.369065
recG	NZ_CP014742.1	577480..579303	L	1.14615	0.711204	-1.09391	0.832222	-2.40847	0.128688	-1.56904	0.510321
recJ	NZ_CP014742.1	181678..183249	L	-1.53715	0.00668495	-1.48977	0.0518113	1.16317	0.529373	4.46947	3.85019e-25
recN	NZ_CP014742.1	748465..749988	L	1.39746	0.0996047	1.45027	0.110496	-2.31892	0.0566063	-2.40313	0.128797
recR	NZ_CP014742.1	1399438..1400010	L	-1.27926	0.527549	1.2703	0.545544	-2.98317	0.134682	1.18546	0.786132
regX3_1	NZ_CP014742.1	complement(1361461..1362135)	#N/A	1.14813	0.330243	2.05125	3.14848e-12	1.20582	0.202739	-1.80302	0.00216517
regX3_2	NZ_CP014742.1	1397535..1398206	#N/A	-1.24088	0.0865134	-1.90004	4.3403e-07	-1.31471	0.0719651	1.2906	0.0999224
relA	NZ_CP014742.1	complement(1410343..1412538)	#N/A	1.06306	0.746917	1.50899	0.00112071	-1.01795	0.932698	1.7611	0.000222093
resA_1	NZ_CP014742.1	94012..94500	#N/A	1.05679	0.898749	1.33424	0.354551	-7.35143	0.0145595	-3.24795	0.110271
resA_2	NZ_CP014742.1	complement(1342265..1342822)	#N/A	1.20834	0.413154	2.23726	6.71991e-06	5.46149	2.31299e-25	1.38363	0.380626
rfaC	NZ_CP014742.1	1272721..1273749	#N/A	-1.43833	0.274185	-1.46579	0.363935	-1.41345	0.509132	-3.615	0.157611
rfaF	NZ_CP014742.1	1286837..1287796	#N/A	-1.89289	0.00892036	-2.20836	0.0170381	-2.73264	0.0340894	-1.55588	0.410987
rfbC	NZ_CP014742.1	complement(1558900..1559445)	#N/A	1.12413	0.589218	-1.03885	0.888889	-15.7591	0.000351133	-1.75957	0.144094
rhaM	NZ_CP014742.1	603870..604187	#N/A	-1.26572	0.589329	2.04726	0.0264264	6.12931	6.21577e-12	4.00202	3.39411e-05
rhaS	NZ_CP014742.1	complement(1182268..1183158)	#N/A	1.68696	0.477147	1.02043	0.992796	2.10539	0.406418	2.16027	0.50368
rhmT_1	NZ_CP014742.1	599774..600727	#N/A	1.3895	0.473028	-1.31492	0.680996	20.195	1.45653e-28	8.23978	2.88122e-10
rhmT_2	NZ_CP014742.1	600739..601059	#N/A	-3.11848	0.356383	-2.01828	0.650156	15.2293	8.46002e-07	10.3115	0.000353648
rho	NZ_CP014742.1	1294302..1295600	K	-1.28727	0.037593	-2.47676	1.08812e-11	-6.19111	5.98512e-15	-2.885	5.13161e-07
ribA	NZ_CP014742.1	1133378..1133938	F	1.06972	0.876789	-1.13557	0.749638	1.81765	0.0568154	-1.69936	0.426751
ribBA	NZ_CP014742.1	682133..683152	#N/A	-1.02837	0.918604	1.58553	0.00181318	4.27765	4.21992e-30	2.28147	1.20783e-06
ribE	NZ_CP014742.1	complement(1351822..1352433)	H	1.40429	0.0721968	1.78115	0.00233114	-1.27535	0.503488	-6.89574	0.0209521
ribF	NZ_CP014742.1	697744..698598	H	1.2433	0.679659	-1.25568	0.737746	-2.07219	0.449336	-2.66997	0.499693
ribH	NZ_CP014742.1	complement(497889..498353)	H	-1.18421	0.332814	1.10172	0.625436	-1.24613	0.349703	-1.33363	0.334387
rihA	NZ_CP014742.1	458642..459649	#N/A	1.08023	0.769646	-1.82012	0.0209736	-2.12292	0.0378721	-1.50225	0.358493
rimM	NZ_CP014742.1	814767..815306	J	-1.19345	0.557088	1.09652	0.773065	-4.00889	0.00951264	-301.714	0.388625
rimO	NZ_CP014742.1	complement(1577531..1578850)	J	-1.09254	0.710423	-1.37752	0.168184	1.25419	0.360883	2.59742	3.34865e-07
rimP	NZ_CP014742.1	287699..288121	J	-1.18663	0.589329	-1.30241	0.450187	-2.91479	0.035367	1.2251	0.651107
rlhA	NZ_CP014742.1	806338..807591	#N/A	-1.46469	0.00124845	-1.4664	0.00540358	-3.00956	2.50755e-08	-1.89782	0.00217115
rlmB	NZ_CP014742.1	complement(304622..305305)	#N/A	-1.11357	0.509272	-1.10636	0.550082	-1.07148	0.735311	3.57876	1.52273e-27
rlmH	NZ_CP014742.1	complement(275655..276104)	J	-1.13642	0.861735	1.53624	0.45034	1.73965	0.37991	-2.1661	0.593488
rlmN	NZ_CP014742.1	131209..132279	J	1.15881	0.589329	1.07267	0.833272	-7.84025	0.0106654	1.71144	0.110271
rlpA	NZ_CP014742.1	753222..754049	M	-1.48678	0.00208127	-1.75909	0.000301404	-3.40016	4.81505e-07	-1.68992	0.0321236
rluB	NZ_CP014742.1	complement(127009..127770)	J	1.63288	0.000468366	1.42457	0.0443801	-11.4978	0.00011389	-5.66337	0.00255214
rluD	NZ_CP014742.1	complement(1418604..1419572)	J	-1.07459	0.798871	1.95096	8.31692e-05	2.05375	0.0003017	-1.38844	0.458707
rmd	NZ_CP014742.1	complement(1554702..1555733)	#N/A	-1.0636	0.73283	-1.13171	0.450187	-3.13393	3.56808e-08	-1.15556	0.525081
rnc	NZ_CP014742.1	complement(66841..67515)	J	-1.23038	0.569289	1.39624	0.315491	-1.67054	0.337645	1.9663	0.0769624
rnhA	NZ_CP014742.1	complement(67502..67942)	L	-1.31179	0.446436	1.89523	0.0220076	-1.36314	0.561032	-3.48634	0.171996
rnhB	NZ_CP014742.1	complement(161638..162213)	L	1.15161	0.488857	1.3891	0.0759731	-1.14035	0.662465	1.26051	0.46356
rnj	NZ_CP014742.1	complement(127806..129794)	J	1.42414	0.000550756	1.22871	0.0789411	-7.86307	5.30728e-21	-2.88149	4.04917e-09
rnpA	NZ_CP014742.1	complement(1068940..1069266)	J	-1.07344	0.815815	-1.58935	0.0919846	-2.0211	0.0663776	-4.75971	0.0244328
rnr	NZ_CP014742.1	complement(737774..739708)	K	1.12899	0.77407	-1.78657	0.210864	-1.88833	0.299715	-1.02663	0.968567
rny	NZ_CP014742.1	1343452..1345005	S	-1.19874	0.226897	-2.00941	6.0449e-06	-1.96779	0.000580498	-1.5651	0.0552839
rocA	NZ_CP014742.1	complement(1623614..1627102)	#N/A	1.6527	2.81637e-07	-1.05341	0.737746	2.996	8.73358e-29	1.76957	1.80573e-06
rpe	NZ_CP014742.1	565713..566360	G	-1.47184	0.0314149	-1.63341	0.0354164	-1.81073	0.0587553	-1.99215	0.0958077
rplA	NZ_CP014742.1	585881..586582	J	-1.56107	7.52647e-07	-2.3451	2.6226e-21	-3.27748	1.91424e-32	-1.43219	0.000476159
rplB	NZ_CP014742.1	complement(124188..125018)	#N/A	-1.67908	4.33918e-09	-3.775	4.35912e-50	-11.4459	2.10717e-90	-5.3647	8.01176e-51
rplD	NZ_CP014742.1	complement(125304..125918)	#N/A	-1.57916	7.37582e-07	-3.1076	1.16355e-30	-11.3499	1.55374e-49	-8.51646	1.90809e-34
rplE	NZ_CP014742.1	complement(120757..121299)	#N/A	-1.70154	6.0657e-09	-4.71061	2.05773e-49	-8.9775	1.04976e-47	-4.70884	1.41316e-27
rplF	NZ_CP014742.1	complement(119550..120086)	#N/A	-1.66547	6.02807e-08	-5.22025	5.14511e-45	-6.31768	6.31406e-33	-7.04018	1.4661e-24
rplI	NZ_CP014742.1	complement(768047..768490)	J	1.13829	0.484257	1.4636	0.0144069	1.59767	0.00784744	1.13479	0.660805
rplJ	NZ_CP014742.1	586734..587213	#N/A	-2.23946	8.30117e-19	-3.27557	6.60554e-31	-4.56192	1.41515e-31	-10.6788	4.11806e-30
rplK	NZ_CP014742.1	585401..585826	#N/A	-1.66963	1.39122e-07	-1.91491	1.65058e-09	-5.08794	1.29971e-23	-3.07089	3.87777e-12
rplL	NZ_CP014742.1	587234..587611	#N/A	-2.24543	5.79024e-19	-3.89324	2.15389e-38	-9.79533	4.51255e-43	-6.0984	6.29892e-28
rplM	NZ_CP014742.1	complement(1603454..1603879)	J	-1.46949	0.00024131	-4.49147	5.99005e-28	-2.75558	1.13584e-11	-1.63154	0.00179432
rplN	NZ_CP014742.1	complement(121539..121907)	#N/A	-1.94156	4.67494e-13	-6.54109	1.55962e-57	-12.251	7.10451e-43	-5.15888	1.29742e-25
rplO	NZ_CP014742.1	complement(118332..118724)	#N/A	-1.701	3.95125e-08	-7.85137	5.34246e-46	-10.3061	1.84049e-28	-5.34283	7.94251e-18
rplP	NZ_CP014742.1	complement(122340..122765)	#N/A	-1.66133	2.6019e-08	-4.26343	4.1137e-46	-10.1137	3.13961e-51	-5.87388	1.82031e-32
rplQ	NZ_CP014742.1	30943..31296	#N/A	-1.67443	1.48919e-07	-2.76441	7.36417e-19	-5.64075	2.31185e-23	-1.84713	2.59566e-05
rplR	NZ_CP014742.1	complement(119184..119540)	J	-1.48305	0.000243708	-4.88514	3.02885e-26	-8.20521	2.62236e-18	-5.31764	9.54456e-12
rplS	NZ_CP014742.1	816018..816374	J	-1.34732	0.0100348	-1.52697	0.000685762	-1.19823	0.245683	-3.56839	7.27861e-09
rplT	NZ_CP014742.1	374425..374778	#N/A	-2.04903	5.40594e-13	-3.93906	3.13513e-26	-3.7495	1.55983e-16	-2.27339	4.20821e-07
rplU	NZ_CP014742.1	251998..252306	J	-1.06942	0.663146	-1.12659	0.373161	2.05509	6.92353e-13	2.70071	1.11792e-22
rplW	NZ_CP014742.1	complement(125020..125301)	#N/A	-2.07667	2.76061e-14	-4.65823	1.26977e-34	-10.0528	7.28425e-28	-12.1401	4.58786e-19
rplX	NZ_CP014742.1	complement(121306..121539)	#N/A	-1.74969	5.25257e-09	-6.87525	4.00653e-46	-8.6854	5.35107e-30	-5.32928	5.84448e-19
rplY	NZ_CP014742.1	430775..431311	#N/A	-1.23433	0.058922	-2.55208	2.5493e-19	-1.84519	9.25226e-08	-4.32605	1.57574e-19
rpmA	NZ_CP014742.1	252317..252571	J	-1.6056	3.61746e-06	-1.9979	3.15546e-09	1.41053	0.00308188	2.72465	2.91426e-22
rpmB	NZ_CP014742.1	complement(565379..565573)	J	-1.52801	0.000660798	-2.02301	5.35562e-06	-2.0537	0.000304763	1.15499	0.517672
rpmE	NZ_CP014742.1	complement(306146..306346)	J	-1.17532	0.378813	-3.14694	2.55347e-07	-1.3904	0.180642	1.30618	0.287615
rpmF	NZ_CP014742.1	complement(449593..449739)	J	-1.45816	0.000871063	-2.1185	1.21391e-08	-2.57321	4.21637e-08	-6.29255	5.13033e-10
rpmG2	NZ_CP014742.1	584388..584546	#N/A	-1.18225	0.77526	1.13887	0.828518	-60.1525	0.377709	-69.8486	0.536893
rpmH	NZ_CP014742.1	complement(1069263..1069397)	J	-1.39123	0.0175777	-2.0708	1.79017e-05	-13.8531	2.59543e-61	-41.7194	0.000644229
rpoA	NZ_CP014742.1	29926..30939	#N/A	-1.68889	6.0657e-09	-2.82216	1.83542e-28	-4.82867	3.31219e-53	-5.36352	1.09665e-35
rpoBC_1	NZ_CP014742.1	587729..591856	#N/A	-1.43514	9.28273e-05	-1.92345	1.6638e-13	-5.10378	1.09712e-59	-3.93567	9.24319e-37
rpoBC_2	NZ_CP014742.1	591849..596402	#N/A	-1.34468	0.00205607	-2.47592	2.92521e-25	1.06909	0.708401	-2.24982	4.00156e-17
rpoD	NZ_CP014742.1	1137355..1139223	K	-1.01236	0.963113	-1.34529	0.0324737	-3.64669	0.0334408	1.18579	0.372216
rpoN	NZ_CP014742.1	771249..772499	K	-1.00635	0.984395	-1.33015	0.449638	1.40709	0.187397	1.35551	0.510427
rpoZ	NZ_CP014742.1	complement(1412522..1412746)	K	1.38216	0.0773123	1.32179	0.214682	-1.15201	0.639627	1.34292	0.39264
rppH	NZ_CP014742.1	690131..690601	#N/A	-1.05231	0.853121	-1.05849	0.828518	-1.26192	0.0438837	-2.08378	0.0723659
rpsA	NZ_CP014742.1	complement(1000092..1001762)	J	1.07189	0.626624	-1.18124	0.145071	1.18044	0.150853	-1.628	7.93623e-05
rpsB	NZ_CP014742.1	complement(1314741..1315532)	J	-1.45585	0.000121721	-1.84775	1.19928e-09	-10.4047	3.5952e-62	-1.18796	0.21227
rpsC	NZ_CP014742.1	complement(122768..123469)	#N/A	-1.72896	1.03666e-09	-4.3547	1.05558e-51	-10.0933	4.07492e-61	-5.58915	6.0745e-38
rpsD	NZ_CP014742.1	29287..29913	#N/A	-1.75255	4.32159e-10	-2.72737	3.76485e-27	-10.3458	2.24213e-50	-9.05309	3.35918e-44
rpsE	NZ_CP014742.1	complement(118729..119172)	#N/A	-1.77727	2.71274e-10	-6.92594	1.33201e-66	-1.3948	0.011124	-4.04783	1.54867e-25
rpsF	NZ_CP014742.1	1211078..1211452	J	-1.49947	7.71102e-05	-2.29516	4.60444e-13	-3.45388	2.00203e-19	-5.72024	3.50556e-15
rpsG	NZ_CP014742.1	606424..606894	#N/A	-1.57954	2.41028e-06	-2.08068	4.25648e-12	-5.42367	7.84363e-21	-9.23322	3.78995e-21
rpsH	NZ_CP014742.1	complement(120165..120560)	#N/A	-1.82828	1.18737e-09	-6.44619	1.80717e-36	-4.01403	1.82258e-21	-9.20371	4.44631e-16
rpsI	NZ_CP014742.1	complement(1603062..1603451)	#N/A	-1.77305	2.61271e-09	-4.97343	1.08017e-37	-4.52268	4.2947e-32	-1.70977	9.15415e-05
rpsJ	NZ_CP014742.1	complement(126500..126811)	#N/A	-1.80834	1.26527e-10	-2.99537	1.19291e-27	-7.52656	1.0665e-35	-4.73396	3.78897e-25
rpsK	NZ_CP014742.1	28867..29259	#N/A	-1.65681	7.62242e-08	-2.2764	5.1471e-16	-3.44941	7.4427e-28	-8.7656	4.17189e-26
rpsL	NZ_CP014742.1	605968..606354	#N/A	-1.53377	3.97557e-06	-2.09624	6.78069e-15	-5.57902	4.54139e-23	-15.6916	8.09904e-36
rpsM	NZ_CP014742.1	28492..28857	#N/A	-1.97987	2.35456e-12	-2.25729	2.9441e-13	-1.39805	0.0333046	-10.3673	9.0421e-18
rpsO	NZ_CP014742.1	988214..988486	J	-1.04203	0.827443	-1.39933	0.0107268	-5.93398	8.55348e-15	-2.04559	0.000259106
rpsP	NZ_CP014742.1	814302..814529	J	-1.25967	0.0632032	-2.03289	3.91668e-08	-11.2847	1.37524e-11	-88.5787	2.69649e-05
rpsQ	NZ_CP014742.1	complement(121907..122158)	#N/A	-1.61927	3.56642e-05	-5.14774	2.37224e-18	-3.75484	8.96252e-12	-7.32936	5.48642e-08
rpsR	NZ_CP014742.1	1212023..1212283	#N/A	-1.85703	8.35738e-09	-2.78796	1.30805e-13	-11.2371	5.29519e-40	-4.2806	4.90282e-09
rpsS	NZ_CP014742.1	complement(123905..124186)	#N/A	-1.89166	5.04242e-12	-4.69464	7.683e-44	-8.10046	8.16672e-19	-7.09531	7.76883e-27
rpsZ	NZ_CP014742.1	complement(120570..120755)	#N/A	-2.3711	4.55936e-17	-6.14463	4.14231e-30	1.74182	0.00984252	-3.39902	1.46901e-09
rsfS	NZ_CP014742.1	1534756..1535082	J	1.23665	0.293277	1.66794	0.00455434	-2.37683	0.0360536	5.20229	4.58032e-24
rsmA	NZ_CP014742.1	complement(129769..130569)	#N/A	1.54431	0.0137243	1.75301	0.00346188	1.03573	0.904845	-6.83142	0.0216162
rsmC	NZ_CP014742.1	complement(1255686..1256531)	#N/A	-1.62849	0.00202619	-1.34035	0.170226	-83.4916	0.337006	-1.50563	0.237313
rsmD	NZ_CP014742.1	1585793..1586479	L	-1.09715	0.8715	-1.67127	0.363118	-5.31279	0.171051	1.42787	0.589602
rsmF	NZ_CP014742.1	743068..743946	#N/A	-1.13434	0.825572	-1.17323	0.78308	-1.7789	0.564289	-3.55173	0.356583
rsmG	NZ_CP014742.1	1133939..1134505	#N/A	-2.63605	0.0840182	-2.47801	0.275887	1.07749	0.917962	2.10843	0.277303
rsmH	NZ_CP014742.1	complement(797058..797990)	J	1.78111	0.121407	1.44723	0.461921	-8.51599	0.064011	-1.00191	0.997554
rsmI	NZ_CP014742.1	complement(305319..306143)	H	-1.25273	0.573806	-1.04846	0.920463	1.54075	0.000139926	-1.46939	0.616718
rsxB_1	NZ_CP014742.1	647999..648310	#N/A	1.15946	0.256631	1.09881	0.493955	1.70092	0.00371591	2.02559	3.47654e-10
rsxB_2	NZ_CP014742.1	complement(1510417..1512090)	#N/A	-1.31589	0.115312	-1.0973	0.697585	-1.60403	0.509132	3.8608	7.85147e-19
ruvA	NZ_CP014742.1	complement(917953..918504)	L	-1.33546	0.517362	-1.48721	0.469612	1.00186	0.994798	-4.05559	0.293676
ruvB	NZ_CP014742.1	1490734..1491741	L	-1.20888	0.404533	-1.3569	0.248294	-1.46505	0.65725	1.36106	0.356907
ruvC	NZ_CP014742.1	complement(146974..147528)	L	1.25469	0.655986	-1.31492	0.680996	2.13908	0.0249061	1.38577	0.686997
sasA_1	NZ_CP014742.1	911999..913018	#N/A	-1.00858	0.984395	-1.48132	0.396738	-23.8473	0.506604	1.48912	0.464637
sasA_2	NZ_CP014742.1	complement(996092..997381)	#N/A	-1.33222	0.746917	-48.3554	0.437798	2.45548	0.0727865	1.69044	0.643735
sasA_3	NZ_CP014742.1	complement(1357105..1358295)	#N/A	-1.09431	0.906189	1.05871	0.933492	1.06267	0.842473	-1.17052	0.885221
sasA_4	NZ_CP014742.1	complement(1614595..1615806)	#N/A	1.11447	0.6261	1.47978	0.0307699	-1.92237	0.0561587	-1.54404	0.273643
sat	NZ_CP014742.1	42780..43940	P	-1.23451	0.332079	-1.4295	0.158594	-3.65257	0.000813911	1.25887	0.5089
sbnD	NZ_CP014742.1	complement(1392902..1394086)	#N/A	1.03701	0.900109	-1.31427	0.240494	-1.56257	0.28622	-1.2588	0.546294
sctC	NZ_CP014742.1	complement(1595959..1597371)	#N/A	-1.6451	0.0290363	-1.11387	0.746023	1.27347	0.0901686	3.03953	2.01067e-06
sdaC	NZ_CP014742.1	complement(59164..60414)	E	-1.25551	0.0770901	-1.85913	3.79621e-06	-1.36911	0.25111	1.00939	0.964803
sdhA	NZ_CP014742.1	554059..555894	#N/A	-1.02713	0.930906	1.53846	0.00779088	1.23399	0.687338	1.08728	0.793217
sdhB	NZ_CP014742.1	555891..556856	#N/A	-1.06978	0.900109	1.369	0.436906	-1.00618	0.992885	1.33292	0.643664
sdhE_1	NZ_CP014742.1	556860..557255	#N/A	1.08261	0.9128	2.13444	0.0722013	1.03435	0.949521	-1.29917	0.807213
sdhE_2	NZ_CP014742.1	557243..557716	#N/A	1.02572	0.963868	2.48825	0.000892631	-1.00774	0.957138	-1.86577	0.467808
secA	NZ_CP014742.1	complement(1048725..1051313)	U	-1.16297	0.243464	-1.44612	0.0011569	-1.62493	0.000137421	1.08292	0.634608
secD	NZ_CP014742.1	complement(1232158..1233738)	U	1.04142	0.819561	1.30506	0.0136062	-1.95003	0.000146472	-5.73888	3.45943e-16
secF	NZ_CP014742.1	complement(1231187..1232158)	U	1.14983	0.340005	1.2718	0.0663691	-21.718	2.38302e-49	-6.40676	2.49972e-08
secY	NZ_CP014742.1	complement(117067..118332)	#N/A	-1.79083	1.46286e-10	-6.04936	1.14528e-61	1.68442	0.0881923	-10.9465	1.17829e-36
selA	NZ_CP014742.1	1512168..1513490	J	-1.12887	0.736306	-1.51604	0.247035	-1.10582	0.905296	1.30214	0.568065
selB	NZ_CP014742.1	1513487..1515292	J	1.08617	0.900109	-2.28183	0.256309	-2.10825	0.0885633	3.78467	0.0023085
selD	NZ_CP014742.1	complement(1627233..1628159)	E	-1.60963	0.060295	-1.96752	0.0378284	-1.31024	0.667885	-11.8655	0.0373
selU	NZ_CP014742.1	612833..613831	H	1.16856	0.717398	2.49886	0.00134882	-2.42588	1.90426e-06	-1.693	0.543825
serA	NZ_CP014742.1	complement(998024..999607)	E	-1.08639	0.616608	-1.30418	0.0632063	-3.40638	9.2202e-08	-1.14039	0.557322
serB	NZ_CP014742.1	complement(407789..408412)	#N/A	-2.35439	1.18477e-12	-3.10372	1.61907e-11	1.06245	0.800916	-9.51015	4.45802e-07
serC	NZ_CP014742.1	446214..447290	E	1.11939	0.525113	1.52654	0.00229017	-1.0783	0.708401	-1.53387	0.121018
serS	NZ_CP014742.1	503029..504264	J	1.13039	0.43276	1.03173	0.867368	-3.61697	0.311679	-1.17216	0.510321
shdB	NZ_CP014742.1	complement(887558..888121)	#N/A	-1.10475	0.897182	-3.87116	0.15001	-1.03902	0.949521	-57.8036	0.556333
siaA	NZ_CP014742.1	1282401..1283516	#N/A	1.45142	0.287209	2.11313	0.0183735	1.18561	0.642693	-1.17678	0.839316
smpB	NZ_CP014742.1	1245020..1245472	J	-1.00607	0.984395	1.62812	0.034068	2.34877	6.30071e-22	-1.29438	0.638609
sodB	NZ_CP014742.1	314395..315057	C	1.32058	0.00549208	1.61714	1.40996e-07	1.33336	0.111362	1.88131	3.13155e-11
soj	NZ_CP014742.1	256194..256979	#N/A	-1.45801	0.00774574	-1.15031	0.469612	-3.22408	1.65982e-06	1.18887	0.501969
speA	NZ_CP014742.1	complement(883418..885250)	H	-1.22923	0.166768	-1.43434	0.0242534	-1.10582	0.905296	-2.82463	0.000299615
sphX	NZ_CP014742.1	721984..722979	#N/A	1.01876	0.975741	-1.02528	0.974842	-2.35534	0.0090947	7.89708	9.96822e-10
srp54	NZ_CP014742.1	complement(225196..226650)	#N/A	1.11952	0.598013	1.0969	0.700549	-2.09271	8.52934e-11	-1.33726	0.45172
ssb	NZ_CP014742.1	1211464..1212012	#N/A	-1.61968	3.02275e-07	-2.38668	1.27955e-17	-1.48246	0.217065	-3.93981	1.81364e-19
sstT	NZ_CP014742.1	1236874..1238097	E	-1.00455	0.984395	-1.53312	0.0799582	1.72951	0.00705889	-2.598	0.0437346
strE	NZ_CP014742.1	1452428..1453399	#N/A	-1.50961	0.0225081	1.06313	0.812938	1.14661	0.217493	2.31199	4.08637e-05
sucC	NZ_CP014742.1	645942..647105	F	1.33156	0.00367997	-1.09731	0.443545	1.35772	0.00232013	1.0539	0.703489
sucD	NZ_CP014742.1	647115..647984	C	1.19858	0.104748	-1.09531	0.460806	-1.26498	0.599854	1.70492	4.64691e-08
sufS	NZ_CP014742.1	complement(909807..911075)	#N/A	-1.17942	0.625958	-1.57066	0.213821	1.32172	0.201854	1.52177	0.307204
surA	NZ_CP014742.1	1427198..1428013	#N/A	1.17299	0.396812	1.35487	0.0867545	-3.85519	9.91151e-05	1.36152	0.244846
surE	NZ_CP014742.1	417098..417874	S	1.02935	0.91671	-1.11482	0.630501	-1.18255	0.789271	-1.83688	0.0734707
[truncated: 135 more rows]

## Sheet: Table S6
Table S6: Fold changes and FDR p-values for differentially expressed genes in the C. jejuni WP2202 plasmid at all timepoints (0.5h, 6h, 12h, 24h).
[truncated: 127 more rows]
